# Supplementary material for: Feature selection with a genetic algorithm can help improve the distinguishing power of microbiota information in monozygotic twins' identification
Source: Front Microbiol. 2023 Jul 24;14:1210638. doi: 10.3389/fmicb.2023.1210638 (PMC10406218; doi:10.3389/fmicb.2023.1210638)
Supplement: Supplementary file 1 [file Data_Sheet_1.zip]

Archive with 2 entries (2 files):
- Data Sheet 1.PDF
- Table 2.XLSX
