# Supplementary material for: Feature selection with a genetic algorithm can help improve the distinguishing power of microbiota information in monozygotic twins' identification
Source: Front Microbiol. 2023 Jul 24;14:1210638. doi: 10.3389/fmicb.2023.1210638 (PMC10406218; doi:10.3389/fmicb.2023.1210638)
Supplement: Supplementary file 1 [file Data_Sheet_1.zip › Table 2.XLSX]

## Sheet: A
Table S2A Basic information of OTUs applied in the model construction
OUTID	Taxonomic annotation	Reads in each sample
		S1A1	S1A2	S1A3	S1A4	S1B1	S1B2	S1B3	S1B4	S2A1	S2A2	S2A3	S2A4	S2B1	S2B2	S2B3	S2B4	S3A1	S3A2	S3A3	S3A4	S3B1	S3B2	S3B3	S3B4	S4A1	S4A2	S4A3	S4A4	S4B1	S4B2	S4B3	S4B4	S5A1	S5A2	S5A3	S5A4	S5B1	S5B2	S5B3	S5B4	S6A1	S6A2	S6A3	S6A4	S6B1	S6B2	S6B3	S6B4
OTU1	k__Bacteria; p__Firmicutes; c__Bacilli; o__Lactobacillales; f__Streptococcaceae; g__Streptococcus; s__unclassified_Streptococcus	4189	10654	10115	3729	4393	14204	9778	11134	8115	14871	6770	12506	10312	7204	9005	13603	8304	14611	10438	15519	5793	15402	6742	13905	28223	6556	3585	12504	13149	9903	6684	8267	34569	18554	19931	16807	13268	19276	20648	14684	21755	27700	4139	17762	13195	23380	11571	5147
OTU2	k__Bacteria; p__Proteobacteria; c__Gammaproteobacteria; o__Burkholderiales; f__Neisseriaceae; g__Neisseria; s__unclassified_Neisseria	30228	1359	431	549	3806	5567	10710	6529	8564	4663	2062	649	1034	2390	1133	1937	3027	5521	4433	4042	5383	4015	7434	3806	486	5707	1852	4332	8764	5320	886	1516	439	1773	2646	417	564	4642	3752	4602	4515	4835	3487	5491	2493	8892	1261	6832
OTU3	k__Bacteria; p__Fusobacteriota; c__Fusobacteriia; o__Fusobacteriales; f__Fusobacteriaceae; g__Fusobacterium; s__unclassified_Fusobacterium	243	614	1253	1365	1101	1303	2038	2409	903	2089	1532	1396	511	494	567	414	2546	1839	2571	3283	1272	1543	2760	2212	332	4797	681	1790	1261	3526	2051	5223	48	675	39	141	168	1612	254	507	109	104	1047	986	158	156	323	143
OTU4	k__Bacteria; p__Proteobacteria; c__Gammaproteobacteria; o__Burkholderiales; f__Neisseriaceae; g__Neisseria; s__Neisseria_perflava	765	1152	480	1237	1814	1965	969	968	2262	2088	2998	1496	2709	296	703	290	10608	3816	7496	4921	1462	5118	3045	4436	1083	1242	4676	8517	884	109	5408	13967	278	3170	2572	1606	1658	2331	2334	3579	705	1998	2066	2650	854	892	1917	78
OTU5	k__Bacteria; p__Firmicutes; c__Negativicutes; o__Veillonellales_Selenomonadales; f__Veillonellaceae; g__Veillonella; s__unclassified_Veillonella	609	303	1265	651	1368	2833	1414	5521	4513	4126	5263	4120	3880	1244	2876	4358	2177	1835	3302	1507	2745	1096	3022	884	3796	5132	9243	2676	2104	4869	8988	4294	441	1302	802	831	502	1810	1702	1137	4951	466	3867	2072	841	1692	8308	1232
OTU6	k__Bacteria; p__Actinobacteriota; c__Actinobacteria; o__Micrococcales; f__Micrococcaceae; g__Rothia; s__Rothia_aeria	2976	5197	2611	2073	728	1948	1066	1292	321	974	1618	1256	1874	5271	6414	5181	219	495	381	973	2178	1498	434	835	3507	432	282	1181	1092	460	239	198	861	4539	2475	720	392	1547	1981	1407	6233	2666	1771	2977	3351	2443	377	1168
OTU7	k__Bacteria; p__Bacteroidota; c__Bacteroidia; o__Bacteroidales; f__Prevotellaceae; g__Prevotella_7; s__Prevotella_melaninogenica	211	115	377	448	1808	1129	210	1222	3946	6346	623	1924	1063	250	460	388	2355	1158	1486	481	1483	797	1633	572	2520	3782	2934	459	1555	4619	4062	1813	153	423	122	197	286	268	583	201	202	51	247	195	172	34	748	45
OTU8	k__Bacteria; p__Actinobacteriota; c__Actinobacteria; o__Micrococcales; f__Micrococcaceae; g__Rothia; s__Rothia_mucilaginosa	607	4772	1240	3734	1008	2435	2396	532	987	1499	2170	809	1872	1370	3178	3018	1916	505	2429	2214	3151	2552	2525	2770	4234	2332	1997	4311	840	2166	2540	4472	199	735	629	170	1036	1202	1709	893	3925	109	2888	905	986	257	2429	147
OTU9	k__Bacteria; p__Proteobacteria; c__Gammaproteobacteria; o__Burkholderiales; f__Burkholderiaceae; g__Lautropia; s__unclassified_Lautropia	1927	8487	6357	727	807	1518	2610	1231	1268	371	1227	567	125	2298	1236	4087	109	1772	840	765	2004	7400	5220	1410	141	264	482	633	483	170	365	440	860	2629	503	966	1006	2268	524	5971	902	1181	746	1310	2025	4396	75	13116
OTU10	k__Bacteria; p__Fusobacteriota; c__Fusobacteriia; o__Fusobacteriales; f__Leptotrichiaceae; g__unclassified_Leptotrichiaceae; s__unclassified_Leptotrichiaceae	49	19	0	115	9426	5407	4898	4216	370	449	94	1542	2343	0	0	0	1064	2949	2223	1639	223	864	649	94	11	0	0	0	18	0	0	0	0	1	4	9	7	0	0	1	1	0	0	0	2	0	0	0
OTU11	k__Bacteria; p__Fusobacteriota; c__Fusobacteriia; o__Fusobacteriales; f__Leptotrichiaceae; g__Leptotrichia; s__unclassified_Leptotrichia	7	362	345	904	132	164	379	226	563	262	1468	457	164	469	637	519	105	305	177	189	85	14	822	2856	123	2911	292	135	42	5233	1177	1094	81	102	93	24	282	281	76	117	914	178	1010	859	1457	269	584	953
OTU12	k__Bacteria; p__Proteobacteria; c__Gammaproteobacteria; o__Enterobacterales; f__Pasteurellaceae; g__Actinobacillus; s__Haemophilus_parahaemolyticus	2372	116	664	328	30	109	84	47	43	256	17	89	255	20	319	33	248	1737	488	536	226	3404	87	710	25	57	0	2633	672	146	0	180	5891	563	4490	440	626	2742	5040	4630	154	3063	0	950	2017	39	80	27
OTU13	k__Bacteria; p__Proteobacteria; c__Gammaproteobacteria; o__Enterobacterales; f__Pasteurellaceae; g__Aggregatibacter; s__unclassified_Aggregatibacter	25	221	373	136	533	1071	1741	367	1920	2178	838	6123	1421	3300	3495	871	349	635	703	397	199	867	552	315	53	162	217	1167	337	132	37	55	121	237	458	434	289	458	1565	1191	683	701	173	716	145	144	625	80
OTU14	k__Bacteria; p__Firmicutes; c__Clostridia; o__Lachnospirales; f__Lachnospiraceae; g__Oribacterium; s__Oribacterium_sinus	64	1405	977	6104	122	249	840	443	182	236	1055	221	121	234	117	3734	487	186	327	423	844	623	1957	870	64	934	1112	360	107	719	1255	1090	23	219	23	318	25	255	41	125	275	1	379	728	90	74	373	85
OTU15	k__Bacteria; p__Proteobacteria; c__Gammaproteobacteria; o__Burkholderiales; f__Neisseriaceae; g__Neisseria; s__Neisseria_oralis	2968	6859	3210	1274	1139	1101	923	477	71	259	2598	208	131	314	446	688	273	1037	1427	864	861	652	1510	369	41	27	39	279	182	37	50	66	43	96	6	84	39	0	0	0	558	6	6	0	127	59	18	454
OTU16	k__Bacteria; p__Firmicutes; c__Bacilli; o__Staphylococcales; f__Gemellaceae; g__Gemella; s__unclassified_Gemella	207	1283	2094	509	518	1157	520	1594	957	2014	1320	1336	2570	556	3969	469	2341	2133	974	3583	865	3135	390	1944	6979	578	351	2330	1641	725	763	1034	5226	1453	1546	744	1058	2982	2032	1892	2636	2170	1032	2023	1668	2021	911	328
OTU17	k__Bacteria; p__Firmicutes; c__Bacilli; o__Lactobacillales; f__Carnobacteriaceae; g__Granulicatella; s__unclassified_Granulicatella	442	912	785	613	373	1613	791	698	556	911	550	710	515	310	1764	399	1966	1017	1418	1670	1480	2260	1247	1686	1409	1303	596	1308	1455	1126	763	1332	81	842	348	104	633	1270	494	591	471	241	981	378	261	651	995	108
OTU18	k__Bacteria; p__Fusobacteriota; c__Fusobacteriia; o__Fusobacteriales; f__Leptotrichiaceae; g__Leptotrichia; s__unclassified_Leptotrichia	0	0	0	40	15	31	30	23	80	138	667	304	83	28	52	86	1	0	0	0	35	0	1	0	1	20	2803	21	0	1483	2153	1361	24	0	0	0	53	0	0	0	15	0	11	0	30	0	0	0
OTU19	k__Bacteria; p__Firmicutes; c__Bacilli; o__Lactobacillales; f__Streptococcaceae; g__Streptococcus; s__unclassified_Streptococcus	58	372	1710	597	83	71	212	59	1229	175	2915	727	86	1072	821	859	66	26	174	84	1744	110	1003	62	331	753	7202	53	65	977	1398	268	197	867	286	181	165	725	158	45	4434	16	330	328	381	274	2043	624
OTU20	k__Bacteria; p__Proteobacteria; c__Gammaproteobacteria; o__Enterobacterales; f__Pasteurellaceae; g__Aggregatibacter; s__unclassified_Aggregatibacter	36	648	471	205	1540	1544	1118	2135	181	221	77	195	568	74	136	9	412	634	402	1170	12	392	319	350	1298	37	50	1104	1963	79	0	80	115	671	186	208	122	1087	1964	1143	372	345	456	555	703	351	611	130
OTU21	k__Bacteria; p__Proteobacteria; c__Gammaproteobacteria; o__Enterobacterales; f__Pasteurellaceae; g__Haemophilus; s__unclassified_Haemophilus	16	154	13	5	11	5	9	1057	70	333	339	242	25	21	123	255	312	613	272	899	59	586	31	144	551	105	423	2835	8	254	428	199	733	1521	5581	8712	533	1263	2240	2463	369	1328	244	2084	225	247	151	337
OTU22	k__Bacteria; p__Proteobacteria; c__Gammaproteobacteria; o__Enterobacterales; f__Pasteurellaceae; g__Haemophilus; s__unclassified_Haemophilus	1809	2718	2966	1906	1279	1270	1395	2741	2041	2713	1887	1289	2755	1502	3268	1687	2353	3550	1876	2220	2153	1984	1079	3359	2542	2796	1351	3061	2358	2055	1335	1468	140	2065	1275	531	909	3861	2209	3610	1151	686	1457	2578	635	722	4283	199
OTU23	k__Bacteria; p__Proteobacteria; c__Gammaproteobacteria; o__Burkholderiales; f__Neisseriaceae; g__Neisseria; s__Neisseria_elongata	33	464	205	110	258	513	760	789	260	71	135	218	771	489	1191	792	141	1062	924	731	863	610	347	1267	546	50	23	249	240	31	24	121	95	312	283	0	196	1001	500	506	274	479	479	201	35	24	28	27
OTU24	k__Bacteria; p__Patescibacteria; c__Saccharimonadia; o__Saccharimonadales; f__Saccharimonadaceae; g__TM7x; s__unclassified_TM7x	11	189	192	388	165	305	160	323	328	279	231	343	203	81	48	113	317	491	367	217	969	511	420	315	171	249	596	392	489	353	353	898	51	175	100	135	102	241	318	215	70	29	110	160	121	60	87	154
OTU25	k__Bacteria; p__Firmicutes; c__Clostridia; o__Lachnospirales; f__Lachnospiraceae; g__Lachnoanaerobaculum; s__unclassified_Lachnoanaerobaculum	21	56	320	518	112	201	134	215	143	153	162	290	122	97	60	71	394	101	601	206	365	288	506	377	47	759	420	129	172	532	273	852	8	67	19	24	34	118	36	37	45	25	284	84	40	42	120	0
OTU26	k__Bacteria; p__Firmicutes; c__Clostridia; o__Peptostreptococcales_Tissierellales; f__Peptostreptococcaceae; g__Filifactor; s__Filifactor_alocis	18	42	17	30	1063	1688	1192	1145	398	296	489	569	534	750	302	521	434	394	484	537	72	183	115	33	22	10	10	3	243	1	2	1	45	18	39	0	61	253	677	361	3	1	0	14	7	1	0	0
OTU27	k__Bacteria; p__Actinobacteriota; c__Actinobacteria; o__Actinomycetales; f__Actinomycetaceae; g__Actinomyces; s__unclassified_Actinomyces	138	152	205	359	1267	845	139	273	498	537	1649	1847	1480	1884	4843	617	77	131	134	130	634	142	141	769	1322	45	20	213	903	46	30	78	176	1252	1052	299	441	296	460	351	1616	359	4400	1059	974	1833	286	1244
OTU28	k__Bacteria; p__Firmicutes; c__Bacilli; o__Lactobacillales; f__unclassified_Lactobacillales; g__unclassified_Lactobacillales; s__unclassified_Lactobacillales	4	0	1	4	2	6	7	300	18	47	11	104	4	2	4	4	110	93	114	594	9	309	35	587	458	195	210	1163	136	91	489	777	287	332	771	378	50	765	1823	927	636	961	79	710	88	5322	387	309
OTU29	k__Bacteria; p__Firmicutes; c__Clostridia; o__Peptostreptococcales_Tissierellales; f__Peptostreptococcaceae; g__Peptostreptococcus; s__unclassified_Peptostreptococcus	9	38	80	45	136	114	46	108	275	183	460	577	299	342	79	89	237	153	317	93	279	96	330	169	62	961	219	37	344	901	665	258	23	66	2	0	48	55	77	8	7	1	58	20	4	0	37	2
OTU30	k__Bacteria; p__Campylobacterota; c__Campylobacteria; o__Campylobacterales; f__Campylobacteraceae; g__Campylobacter; s__Campylobacter_concisus	10	209	298	1384	57	64	146	207	133	89	643	302	159	127	147	611	136	149	334	187	558	476	1067	351	64	1221	1095	237	79	1268	825	845	39	176	45	95	37	153	77	198	205	52	243	319	62	74	590	74
OTU31	k__Bacteria; p__Actinobacteriota; c__Coriobacteriia; o__Coriobacteriales; f__Atopobiaceae; g__Atopobium; s__unclassified_Atopobium	4	21	50	0	8	36	15	73	352	368	207	429	205	109	84	133	45	56	46	23	237	79	415	128	87	1127	973	103	10	1056	1186	334	8	0	23	35	37	53	72	64	54	2	118	31	15	25	162	3
OTU32	k__Bacteria; p__Campylobacterota; c__Campylobacteria; o__Campylobacterales; f__Campylobacteraceae; g__Campylobacter; s__Campylobacter_showae	91	213	200	329	562	1122	620	891	283	357	340	1011	460	1016	289	287	134	652	309	367	470	551	526	164	101	26	12	65	355	8	5	17	117	82	335	93	322	165	407	282	28	34	35	68	33	8	92	16
OTU33	k__Bacteria; p__Fusobacteriota; c__Fusobacteriia; o__Fusobacteriales; f__Leptotrichiaceae; g__Leptotrichia; s__Leptotrichia_hongkongensis	115	1387	487	369	173	97	138	253	424	179	621	419	719	874	795	1788	29	149	149	90	353	603	368	256	217	141	175	471	140	66	158	95	103	62	46	0	392	316	57	97	446	128	181	318	177	437	398	631
OTU34	k__Bacteria; p__Actinobacteriota; c__Actinobacteria; o__Actinomycetales; f__Actinomycetaceae; g__Actinomyces; s__Schaalia_odontolytica	414	634	2946	1358	607	920	585	675	2402	1088	3778	2036	790	251	437	1360	627	463	399	277	2129	359	1056	574	356	1799	3705	942	1056	1718	1801	1318	66	422	242	52	162	630	465	265	321	40	362	376	184	80	1013	39
OTU35	k__Bacteria; p__Bacteroidota; c__Bacteroidia; o__Bacteroidales; f__Porphyromonadaceae; g__Porphyromonas; s__Porphyromonas_pasteri	192	580	455	489	337	997	733	808	769	2032	532	644	75	172	229	37	2826	1004	1018	1050	693	676	875	1236	188	1003	323	1154	862	908	113	954	43	864	237	455	309	814	540	427	250	233	261	495	97	161	796	189
OTU36	k__Bacteria; p__Fusobacteriota; c__Fusobacteriia; o__Fusobacteriales; f__Leptotrichiaceae; g__Leptotrichia; s__unclassified_Leptotrichia	0	116	185	878	5	16	0	101	99	29	849	273	46	141	27	136	9	0	163	12	40	12	339	90	21	740	68	15	3	698	7	15	11	0	0	0	13	39	5	0	39	0	147	48	87	0	0	0
OTU37	k__Bacteria; p__Fusobacteriota; c__Fusobacteriia; o__Fusobacteriales; f__Leptotrichiaceae; g__Leptotrichia; s__unclassified_Leptotrichia	318	86	294	255	46	38	53	265	457	108	98	117	23	51	28	32	671	267	218	281	557	284	766	480	93	6	0	30	588	1	0	0	3	111	43	28	57	503	82	118	44	27	169	178	25	173	126	173
OTU38	k__Bacteria; p__Firmicutes; c__Clostridia; o__Lachnospirales; f__Lachnospiraceae; g__Stomatobaculum; s__unclassified_Stomatobaculum	5	15	151	227	88	54	55	240	28	70	91	48	38	55	28	22	119	3	0	0	30	13	63	31	0	344	61	44	18	606	380	186	1	13	0	37	4	35	29	17	0	0	131	42	3	0	0	0
OTU39	k__Bacteria; p__Patescibacteria; c__Gracilibacteria; o__Absconditabacteriales__SR1; f__SR1_bacterium_oral_taxon_875; g__unclassified_SR1_bacterium_oral_taxon_875; s__unclassified_SR1_bacterium_oral_taxon_875	2	92	87	36	32	101	54	190	6	360	27	345	31	120	46	13	38	53	1368	285	13	36	14	94	9	888	26	237	149	899	67	664	15	93	35	159	25	38	58	83	60	31	16	133	17	13	130	0
OTU40	k__Bacteria; p__Firmicutes; c__Clostridia; o__Peptostreptococcales_Tissierellales; f__Anaerovoracaceae; g__[Eubacterium]_nodatum_group; s__Eubacterium_sulci	2	0	14	10	26	42	2	114	76	137	107	135	51	98	39	45	184	26	164	36	127	71	397	85	25	946	197	70	56	593	705	362	5	23	12	0	13	38	55	11	0	0	8	16	2	0	8	12
OTU41	k__Bacteria; p__Firmicutes; c__Negativicutes; o__Veillonellales_Selenomonadales; f__Veillonellaceae; g__Veillonella; s__Veillonella_sp._oral_taxon_780	2	0	0	0	3	0	0	4	41	0	0	37	2	1	17	9	197	33	7	130	0	27	34	369	91	11	153	499	104	14	494	79	3	74	733	1496	4	989	445	1136	16	128	78	144	16	348	440	75
OTU42	k__Bacteria; p__Bacteroidota; c__Bacteroidia; o__Flavobacteriales; f__Weeksellaceae; g__Bergeyella; s__unclassified_Bergeyella	12	0	0	0	1	0	1	7	2	0	0	7	0	2	1	2	0	133	144	113	0	116	11	224	0	0	0	0	0	0	0	0	1421	854	722	546	99	1882	1272	2201	315	318	6	247	8	2884	189	189
OTU43	k__Bacteria; p__Firmicutes; c__Negativicutes; o__Veillonellales_Selenomonadales; f__Selenomonadaceae; g__Selenomonas; s__unclassified_Selenomonas	3	5	13	30	21	0	7	2	27	30	232	86	16	26	22	142	7	7	74	13	85	38	239	160	19	695	642	48	7	808	3310	934	17	0	4	20	26	4	4	3	129	0	7	13	17	11	142	38
OTU44	k__Bacteria; p__Bacteroidota; c__Bacteroidia; o__Bacteroidales; f__Porphyromonadaceae; g__Porphyromonas; s__Porphyromonas_gingivalis	58	107	72	34	2306	826	974	931	846	431	1136	837	1836	702	181	412	640	487	208	354	682	1289	539	360	70	0	0	0	507	0	0	0	5	0	0	0	178	154	263	338	6	0	0	0	9	0	0	0
OTU45	k__Bacteria; p__Firmicutes; c__Bacilli; o__Erysipelotrichales; f__Erysipelotrichaceae; g__Solobacterium; s__Solobacterium_moorei	5	7	45	77	72	45	8	99	134	242	127	256	91	64	38	29	394	81	425	99	113	134	514	188	41	372	139	184	99	322	152	250	7	86	5	6	33	59	110	16	14	0	88	20	12	0	28	9
OTU46	k__Bacteria; p__Patescibacteria; c__Gracilibacteria; o__Absconditabacteriales__SR1; f__unclassified_Absconditabacteriales__SR1; g__unclassified_Absconditabacteriales__SR1; s__unclassified_Absconditabacteriales__SR1	8	0	30	14	74	55	32	35	79	195	119	267	152	48	9	17	134	227	99	76	3	0	1	34	4	661	15	23	64	145	47	706	7	33	24	33	12	16	14	16	7	3	22	46	8	6	31	0
OTU47	k__Bacteria; p__Firmicutes; c__Negativicutes; o__Veillonellales_Selenomonadales; f__Veillonellaceae; g__Dialister; s__Dialister_invisus	4	35	311	40	53	26	31	87	211	171	327	495	115	148	67	57	205	232	112	120	8	5	208	208	24	4	6	13	262	10	20	0	52	47	65	84	259	71	87	128	27	23	17	45	64	5	124	14
OTU48	k__Bacteria; p__Cyanobacteria; c__Cyanobacteriia; o__Cyanobacteriales; f__unclassified_Cyanobacteriales; g__unclassified_Cyanobacteriales; s__unclassified_Cyanobacteriales	36	2	12	27	66	1	2	0	17	0	6	0	24	5	8	98	79	5	4	0	24	10	6	1	343	0	0	0	18	0	0	0	94	25	3	37	64	3	1	6	21	0	4	0	93	16	0	7
OTU49	k__Bacteria; p__Firmicutes; c__Clostridia; o__Peptostreptococcales_Tissierellales; f__Family_XI; g__Parvimonas; s__unclassified_Parvimonas	7	10	12	63	131	169	297	202	130	120	161	419	552	777	319	248	492	160	573	137	85	47	85	126	3	233	0	36	124	241	45	226	17	81	5	8	9	254	575	305	4	9	48	25	2	0	8	1
OTU50	k__Bacteria; p__Firmicutes; c__Clostridia; o__Peptostreptococcales_Tissierellales; f__Anaerovoracaceae; g__[Eubacterium]_saphenum_group; s__Eubacterium_saphenum	5	24	38	48	856	832	338	604	36	25	13	32	268	135	198	173	276	166	472	545	5	0	0	0	0	0	0	0	209	0	0	0	2	0	0	0	13	144	440	145	0	0	6	0	2	0	0	0
OTU51	k__Bacteria; p__Bacteroidota; c__Bacteroidia; o__Bacteroidales; f__Prevotellaceae; g__Prevotella; s__Prevotella_pallens	14	0	0	27	20	45	0	49	525	881	163	507	81	100	116	137	21	0	294	0	1135	197	701	341	108	1909	1103	196	4	2619	1841	907	12	127	62	37	15	68	114	26	38	18	220	47	33	1	257	10
OTU52	k__Bacteria; p__Bacteroidota; c__Bacteroidia; o__Bacteroidales; f__Prevotellaceae; g__Alloprevotella; s__uncultured_Bacteroidetes_bacterium	6	12	6	11	33	55	12	98	132	251	35	282	39	18	22	113	218	31	111	22	187	194	203	164	32	996	491	120	42	1360	1748	658	10	80	49	33	12	7	119	42	9	1	65	77	14	7	92	8
OTU53	k__Bacteria; p__Actinobacteriota; c__Actinobacteria; o__Actinomycetales; f__Actinomycetaceae; g__Actinomyces; s__Actinomyces_graevenitzii	17	252	527	581	128	333	85	116	954	505	431	435	85	60	76	102	126	187	207	86	2592	286	635	343	64	601	2780	299	162	484	515	300	29	4	102	47	106	242	400	63	110	2	480	225	90	83	69	31
OTU54	k__Bacteria; p__Firmicutes; c__Clostridia; o__Clostridia_UCG_014; f__Clostridiales_bacterium_oral_taxon_075; g__unclassified_Clostridiales_bacterium_oral_taxon_075; s__unclassified_Clostridiales_bacterium_oral_taxon_075	2	0	134	102	74	36	71	65	47	25	78	47	9	17	0	22	148	11	104	76	6	0	261	224	47	21	164	63	44	89	21	255	11	40	3	34	194	5	9	29	65	19	139	114	200	28	28	167
OTU55	k__Bacteria; p__Proteobacteria; c__Gammaproteobacteria; o__Cardiobacteriales; f__Cardiobacteriaceae; g__Cardiobacterium; s__unclassified_Cardiobacterium	39	273	134	134	159	121	65	87	64	31	124	280	105	173	151	152	23	114	119	120	5	93	289	300	115	20	39	104	113	21	17	85	6	68	52	0	79	133	20	27	83	71	20	97	43	42	106	36
OTU56	k__Bacteria; p__Bacteroidota; c__Bacteroidia; o__Flavobacteriales; f__Flavobacteriaceae; g__Capnocytophaga; s__Capnocytophaga_sputigena	206	391	131	105	62	98	48	181	32	51	37	22	6	6	17	0	97	156	363	139	762	499	303	463	56	93	82	289	183	106	97	290	32	169	105	15	91	177	111	67	32	59	49	61	11	238	70	135
OTU57	k__Bacteria; p__Spirochaetota; c__Spirochaetia; o__Spirochaetales; f__Spirochaetaceae; g__Treponema; s__unclassified_Treponema	19	0	0	0	412	72	3	115	638	133	71	351	2133	349	141	264	48	19	9	27	4	0	0	0	3	0	0	0	438	0	0	0	1	0	0	0	1	25	77	22	0	0	0	0	0	0	0	0
OTU58	k__Bacteria; p__Firmicutes; c__Clostridia; o__Peptostreptococcales_Tissierellales; f__Anaerovoracaceae; g__[Eubacterium]_nodatum_group; s__[Eubacterium]_nodatum	5	0	1	0	629	512	253	516	309	83	183	221	610	300	99	113	174	141	168	263	24	67	54	22	2	0	0	0	17	0	0	0	9	2	7	26	9	8	43	20	1	0	0	0	5	0	0	0
OTU59	k__Bacteria; p__Firmicutes; c__Bacilli; o__Lactobacillales; f__Aerococcaceae; g__Abiotrophia; s__unclassified_Abiotrophia	214	61	8	39	9	77	26	113	5	0	0	0	6	0	0	0	197	462	142	271	81	860	27	77	14	80	40	106	25	37	18	63	25	56	13	0	56	32	6	0	53	32	92	0	25	708	0	0
OTU60	k__Bacteria; p__Firmicutes; c__Clostridia; o__Peptostreptococcales_Tissierellales; f__Anaerovoracaceae; g__[Eubacterium]_brachy_group; s__[Eubacterium]_brachy	4	5	0	11	119	221	131	171	42	53	31	73	14	431	143	96	38	107	163	86	1	0	0	0	6	10	2	2	26	0	0	1	19	1	1	10	1	0	0	20	0	0	11	1	10	3	3	0
OTU61	k__Bacteria; p__Fusobacteriota; c__Fusobacteriia; o__Fusobacteriales; f__Leptotrichiaceae; g__Leptotrichia; s__Leptotrichia_hofstadii	5	116	301	34	409	270	315	255	312	262	711	239	205	129	233	93	59	163	204	140	8	6	49	220	177	23	151	73	399	20	25	16	33	137	162	22	98	787	263	466	907	95	261	664	760	111	209	120
OTU62	k__Bacteria; p__Firmicutes; c__Clostridia; o__Lachnospirales; f__Lachnospiraceae; g__Catonella; s__unclassified_Catonella	12	364	235	621	136	166	187	393	169	113	306	295	356	246	107	331	185	479	473	709	439	202	1020	298	34	133	96	89	127	219	161	282	18	115	42	48	21	425	1146	250	8	14	234	163	24	16	138	47
OTU63	k__Bacteria; p__Synergistota; c__Synergistia; o__Synergistales; f__Synergistaceae; g__Fretibacterium; s__uncultured_Deferribacteraceae_bacterium	6	7	5	23	273	164	244	140	29	11	48	38	122	117	40	63	26	50	10	28	6	8	7	18	2	0	2	0	21	0	0	0	12	0	14	0	2	78	88	81	0	0	0	0	0	0	0	0
OTU64	k__Bacteria; p__Bacteroidota; c__Bacteroidia; o__Bacteroidales; f__Prevotellaceae; g__Prevotella; s__Prevotella_nanceiensis	60	157	78	121	72	435	7	138	128	650	46	341	49	54	85	10	881	286	683	241	710	202	392	343	77	3291	439	1397	83	1240	197	1632	12	651	108	332	25	365	117	100	21	164	138	139	15	39	1029	22
OTU65	k__Bacteria; p__Bacteroidota; c__Bacteroidia; o__Flavobacteriales; f__Weeksellaceae; g__Bergeyella; s__unclassified_Bergeyella	167	206	138	91	56	186	151	98	40	40	27	39	37	22	53	73	172	101	140	224	180	188	98	356	66	74	53	120	203	77	85	86	11	68	80	6	42	165	145	79	53	24	48	72	10	41	129	16
OTU66	k__Bacteria; p__Proteobacteria; c__Gammaproteobacteria; o__Burkholderiales; f__Neisseriaceae; g__Kingella; s__unclassified_Kingella	11	20	14	0	11	22	3	33	8	24	151	468	124	348	160	565	6	33	11	13	82	6	51	29	127	25	0	156	2	15	16	10	13	53	88	25	24	11	8	15	39	103	43	42	24	198	80	30
OTU67	k__Bacteria; p__Firmicutes; c__Clostridia; o__Peptostreptococcales_Tissierellales; f__Anaerovoracaceae; g__Amnipila; s__unclassified_Amnipila	4	31	51	103	1	29	1	165	40	40	128	31	29	23	4	7	82	49	31	80	42	226	501	123	0	32	5	20	26	16	17	134	3	27	0	0	3	5	4	37	2	0	18	34	9	0	0	0
OTU68	k__Bacteria; p__Firmicutes; c__Bacilli; o__Acholeplasmatales; f__Acholeplasmataceae; g__Acholeplasma; s__unclassified_Acholeplasma	4	0	0	10	395	240	235	295	298	280	242	520	1061	0	0	0	3	0	0	0	5	0	0	0	1	5	9	4	8	0	0	0	1	0	1	0	4	107	278	196	0	0	0	0	0	0	0	0
OTU69	k__Bacteria; p__Firmicutes; c__Negativicutes; o__Veillonellales_Selenomonadales; f__Veillonellaceae; g__Megasphaera; s__Megasphaera_micronuciformis	0	11	229	30	14	4	0	11	294	424	314	577	29	112	89	117	21	15	9	0	25	21	474	108	12	495	1992	42	12	701	1222	414	8	0	52	0	49	0	192	20	64	3	65	15	24	3	258	34
OTU70	k__Bacteria; p__Bacteroidota; c__Bacteroidia; o__Bacteroidales; f__Prevotellaceae; g__Prevotella; s__Prevotella_salivae	2	4	0	17	8	0	4	25	127	171	99	195	33	26	50	40	10	0	2	17	131	19	85	59	80	720	289	93	52	718	759	191	21	0	34	0	45	21	79	21	39	1	18	2	9	1	138	9
OTU71	k__Bacteria; p__Firmicutes; c__Bacilli; o__Mycoplasmatales; f__Mycoplasmataceae; g__Mycoplasma; s__Mycoplasma_faucium	15	0	18	6	188	201	116	260	135	98	70	242	236	433	162	254	104	243	294	298	5	2	37	18	1	1	0	0	66	0	2	0	7	0	10	0	0	106	357	194	0	0	0	0	0	0	0	0
OTU72	k__Bacteria; p__Firmicutes; c__Clostridia; o__Lachnospirales; f__Defluviitaleaceae; g__Defluviitaleaceae_UCG_011; s__Lachnospiraceae_bacterium_oral_taxon_500	4	24	17	25	130	316	232	257	98	84	144	183	110	230	141	156	62	171	32	92	28	98	139	102	5	2	12	1	56	9	27	45	0	6	32	49	5	28	118	32	1	0	11	18	1	0	0	0
OTU73	k__Bacteria; p__Bacteroidota; c__Bacteroidia; o__Flavobacteriales; f__Flavobacteriaceae; g__Capnocytophaga; s__Capnocytophaga_leadbetteri	34	98	85	349	200	420	194	265	181	44	92	254	244	160	122	138	89	543	230	218	603	352	222	408	218	91	38	131	410	137	11	329	50	104	123	41	38	250	155	216	127	150	90	171	57	55	120	36
OTU74	k__Bacteria; p__Proteobacteria; c__Gammaproteobacteria; o__Pseudomonadales; f__Moraxellaceae; g__Moraxella; s__unclassified_Moraxella	2	0	0	0	12	201	224	496	6	0	0	0	3	0	0	1	955	349	208	1174	0	0	0	0	0	0	0	0	2	0	0	0	0	0	0	0	0	0	0	0	0	0	0	1	0	0	0	0
OTU75	k__Bacteria; p__Patescibacteria; c__Saccharimonadia; o__Saccharimonadales; f__Saccharimonadaceae; g__Candidatus_Saccharimonas; s__unclassified_Candidatus_Saccharimonas	8	31	88	101	46	110	29	112	91	246	85	225	64	42	6	29	125	101	140	63	117	520	320	202	10	237	37	71	8	254	100	149	8	36	3	39	19	36	38	73	3	16	35	38	6	18	13	0
OTU76	k__Bacteria; p__Actinobacteriota; c__Actinobacteria; o__Corynebacteriales; f__Corynebacteriaceae; g__Corynebacterium; s__Corynebacterium_durum	68	85	148	290	232	115	75	207	43	66	84	133	59	136	246	107	38	123	61	177	205	187	44	174	145	21	7	234	144	13	6	16	146	414	208	66	98	192	107	96	238	158	384	163	55	391	50	46
OTU77	k__Bacteria; p__Firmicutes; c__Negativicutes; o__Veillonellales_Selenomonadales; f__Veillonellaceae; g__Dialister; s__Dialister_pneumosintes	4	16	24	29	54	41	42	67	47	56	220	179	172	236	90	92	72	101	75	92	0	0	47	92	10	0	0	0	44	0	0	0	0	13	67	5	7	48	131	105	0	0	0	0	0	0	0	0
OTU78	k__Bacteria; p__Bacteroidota; c__Bacteroidia; o__Bacteroidales; f__Prevotellaceae; g__Prevotella_7; s__unclassified_Prevotella_7	15	2	37	30	73	10	43	54	905	530	236	470	366	190	277	106	59	158	85	43	225	45	163	153	136	1120	1122	122	55	1911	1017	346	25	44	98	16	27	3	245	19	198	2	118	41	157	106	424	150
OTU79	k__Bacteria; p__Firmicutes; c__Clostridia; o__Peptococcales; f__Peptococcaceae; g__Peptococcus; s__uncultured_Peptococcus_sp.	4	33	88	25	99	109	133	153	110	70	135	124	150	277	69	90	191	107	152	142	115	51	133	131	47	68	62	49	203	36	30	41	23	113	47	15	43	71	40	26	14	0	30	85	15	1	8	0
OTU80	k__Bacteria; p__Synergistota; c__Synergistia; o__Synergistales; f__Synergistaceae; g__Fretibacterium; s__unclassified_Fretibacterium	9	18	42	26	558	289	399	451	134	42	269	91	277	560	192	248	123	335	36	130	30	75	85	25	5	0	0	0	104	4	0	0	1	4	11	7	8	103	204	119	1	0	1	0	4	0	0	0
OTU81	k__Bacteria; p__Bacteroidota; c__Bacteroidia; o__Bacteroidales; f__Prevotellaceae; g__unclassified_Prevotellaceae; s__unclassified_Prevotellaceae	104	83	62	54	308	135	19	225	474	226	95	587	706	985	278	550	446	455	410	255	43	64	123	100	3	0	0	0	4	0	0	0	2	0	0	0	68	0	0	0	2	0	0	0	4	0	0	0
OTU82	k__Bacteria; p__Bacteroidota; c__Bacteroidia; o__Bacteroidales; f__Porphyromonadaceae; g__Porphyromonas; s__Porphyromonas_endodontalis	12	102	74	79	701	758	319	579	476	448	278	466	780	2234	474	637	455	518	1062	460	124	289	251	503	99	123	29	19	758	12	12	99	59	85	138	29	102	620	805	517	15	0	3	15	11	0	1	0
OTU83	k__Bacteria; p__Patescibacteria; c__Saccharimonadia; o__Saccharimonadales; f__uncultured_Candidatus_Saccharibacteria_bacterium; g__uncultured_Candidatus_Saccharibacteria_bacterium; s__uncultured_Candidatus_Saccharibacteria_bacterium	0	21	30	9	38	48	16	36	15	56	0	123	3	0	0	4	70	35	83	181	360	66	75	48	1	79	30	143	113	233	98	104	81	353	241	165	27	186	167	274	8	247	110	60	84	139	121	53
OTU84	k__Bacteria; p__Bacteroidota; c__Bacteroidia; o__Bacteroidales; f__Prevotellaceae; g__Prevotella; s__Prevotella_aurantiaca	0	12	41	53	17	111	3	204	1	151	0	40	0	0	0	0	243	50	0	61	59	34	361	98	0	76	0	0	22	0	0	0	1	20	0	46	3	39	0	0	0	7	68	79	10	0	0	0
OTU85	k__Bacteria; p__Bacteroidota; c__Bacteroidia; o__Bacteroidales; f__Prevotellaceae; g__Prevotella; s__Prevotella_shahii	13	40	117	28	46	329	141	177	138	329	326	286	55	128	187	96	165	399	223	91	249	207	301	421	55	77	19	108	316	114	40	168	3	13	0	0	7	36	8	23	21	11	110	177	84	99	124	75
OTU86	k__Bacteria; p__Bacteroidota; c__Bacteroidia; o__Bacteroidales; f__Tannerellaceae; g__Tannerella; s__Tannerella_forsythia	21	23	7	70	219	313	313	202	66	36	116	71	147	117	76	57	46	158	36	92	36	123	100	96	19	4	2	0	105	1	2	4	29	20	49	9	92	17	31	28	0	0	0	0	9	0	0	0
OTU87	k__Bacteria; p__Firmicutes; c__Negativicutes; o__Veillonellales_Selenomonadales; f__Veillonellaceae; g__Veillonella; s__unclassified_Veillonella	15	10	1	64	131	197	30	190	1038	482	992	857	591	228	448	580	87	46	31	4	1298	371	2393	1035	122	2442	8033	231	16	2255	6392	2152	26	1	86	0	48	66	188	57	704	6	188	67	80	69	751	165
OTU88	k__Bacteria; p__Patescibacteria; c__Saccharimonadia; o__Saccharimonadales; f__Saccharimonadaceae; g__unclassified_Saccharimonadaceae; s__unclassified_Saccharimonadaceae	19	7	10	0	54	19	10	52	15	34	15	62	0	0	5	11	2	31	15	13	135	59	50	36	0	0	0	29	5	0	0	0	7	22	0	2	4	0	10	28	108	134	1610	58	50	112	14	33
OTU89	k__Bacteria; p__Firmicutes; c__Clostridia; o__Lachnospirales; f__Lachnospiraceae; g__Butyrivibrio; s__unclassified_Butyrivibrio	1	0	0	0	2	0	0	5	6	13	8	41	1	7	0	5	7	0	0	0	31	6	30	2	3	259	578	16	15	89	199	84	0	0	0	0	0	0	0	0	0	0	10	0	1	0	0	0
OTU90	k__Bacteria; p__Actinobacteriota; c__Actinobacteria; o__Corynebacteriales; f__Corynebacteriaceae; g__Corynebacterium; s__Corynebacterium_matruchotii	14	136	240	135	355	380	174	247	136	152	587	348	457	424	955	476	79	50	94	124	221	314	121	201	522	25	31	174	481	18	38	38	77	195	161	103	90	88	128	152	377	61	500	658	255	179	195	492
OTU91	k__Bacteria; p__Bacteroidota; c__Bacteroidia; o__Flavobacteriales; f__Flavobacteriaceae; g__Capnocytophaga; s__Capnocytophaga_gingivalis	56	329	111	152	103	229	95	153	99	39	114	182	403	149	152	203	58	179	175	107	474	486	270	245	301	89	224	94	161	54	78	355	45	108	34	35	35	127	36	205	159	188	188	166	89	79	67	46
OTU92	k__Bacteria; p__Firmicutes; c__Clostridia; o__Clostridia_vadinBB60_group; f__Clostridiales_bacterium_feline_oral_taxon_148; g__unclassified_Clostridiales_bacterium_feline_oral_taxon_148; s__unclassified_Clostridiales_bacterium_feline_oral_taxon_148	7	5	47	3	187	157	46	248	75	35	24	68	182	200	66	205	36	71	145	79	16	19	33	5	1	1	2	0	38	0	0	0	15	12	75	16	7	40	101	26	1	0	0	0	1	0	0	0
OTU93	k__Bacteria; p__Verrucomicrobiota; c__Verrucomicrobiae; o__Verrucomicrobiales; f__Akkermansiaceae; g__Akkermansia; s__unclassified_Akkermansia	127	3	0	31	268	0	1	0	66	1	2	1	86	0	1	0	12	0	1	0	6	1	1	0	66	0	1	0	87	1	0	0	216	1	0	2	456	1	0	0	147	0	0	2	355	0	0	20
OTU94	k__Bacteria; p__Proteobacteria; c__Gammaproteobacteria; o__Enterobacterales; f__Enterobacteriaceae; g__Escherichia_Shigella; s__unclassified_Escherichia_Shigella	89	9	4	165	222	3	157	3	41	0	10	3	81	0	4	7	9	0	3	2	9	4	0	0	55	2	4	1	67	4	9	0	259	395	5	295	269	4	10	5	48	13	1	10	301	3	2	104
OTU95	k__Bacteria; p__Bacteroidota; c__Bacteroidia; o__Bacteroidales; f__Prevotellaceae; g__Alloprevotella; s__unclassified_Alloprevotella	0	20	226	22	214	269	110	114	71	152	9	115	112	316	161	52	126	238	586	284	73	72	81	408	62	206	323	949	260	210	286	443	22	104	1298	148	8	415	633	306	6	1098	226	331	34	82	93	34
OTU96	k__Bacteria; p__Bacteroidota; c__Bacteroidia; o__Bacteroidales; f__Prevotellaceae; g__Alloprevotella; s__unclassified_Alloprevotella	8	22	67	14	42	59	30	117	538	775	80	665	232	219	127	72	21	74	13	4	65	10	35	88	7	391	122	39	17	1144	1304	115	9	45	29	34	19	102	154	45	21	4	17	6	12	0	0	0
OTU97	k__Bacteria; p__Actinobacteriota; c__Actinobacteria; o__Actinomycetales; f__Actinomycetaceae; g__F0332; s__unclassified_F0332	1	0	4	0	93	38	9	46	19	3	17	148	109	65	58	70	5	9	9	12	0	0	55	9	25	18	6	40	23	30	12	7	13	36	21	0	42	3	6	8	0	10	8	9	15	6	14	0
OTU98	k__Bacteria; p__Firmicutes; c__Clostridia; o__Clostridia_UCG_014; f__unclassified_Clostridia_UCG_014; g__unclassified_Clostridia_UCG_014; s__unclassified_Clostridia_UCG_014	6	2	2	0	20	12	5	92	87	28	39	67	27	11	4	16	84	40	90	45	78	52	108	28	5	63	167	62	46	95	331	80	8	6	3	0	16	10	17	14	5	0	8	2	9	0	0	0
OTU99	k__Bacteria; p__Actinobacteriota; c__Actinobacteria; o__Actinomycetales; f__Actinomycetaceae; g__F0332; s__unclassified_F0332	3	8	16	21	88	36	18	7	76	16	113	155	55	205	286	171	11	2	0	27	0	0	0	0	56	0	0	0	0	0	0	0	6	0	9	11	52	8	15	8	18	0	5	7	11	3	1	8
OTU100	k__Bacteria; p__Firmicutes; c__Clostridia; o__Peptostreptococcales_Tissierellales; f__Anaerovoracaceae; g__unclassified_Anaerovoracaceae; s__unclassified_Anaerovoracaceae	1	0	4	0	57	79	31	45	50	20	23	26	84	180	81	52	28	32	24	48	2	11	0	8	1	0	0	0	24	0	0	0	0	0	0	0	3	17	34	12	0	0	0	0	2	0	0	0
OTU101	k__Bacteria; p__Firmicutes; c__Bacilli; o__Erysipelotrichales; f__Erysipelotrichaceae; g__Faecalibaculum; s__unclassified_Faecalibaculum	2	0	0	0	26	0	0	0	13	0	0	0	1	0	0	0	0	0	0	0	2	0	0	0	8	0	0	0	15	0	0	0	324	0	0	0	641	0	0	0	239	0	4	0	457	0	0	2
OTU102	k__Bacteria; p__Bacteroidota; c__Bacteroidia; o__Bacteroidales; f__Prevotellaceae; g__Prevotella; s__Prevotella_nigrescens	8	122	302	126	26	52	61	126	153	297	295	163	211	850	193	80	61	274	97	116	39	96	127	164	98	0	5	25	12	3	8	0	6	43	27	27	33	59	34	37	42	1	36	15	19	21	70	5
OTU103	k__Bacteria; p__Bacteroidota; c__Bacteroidia; o__Sphingobacteriales; f__unclassified_Sphingobacteriales; g__unclassified_Sphingobacteriales; s__unclassified_Sphingobacteriales	0	0	0	0	37	32	5	53	293	9	15	121	2	0	0	0	3	0	0	0	1	0	0	0	1	0	0	0	1	0	0	0	4	0	0	0	111	0	0	0	2	0	0	2	1	0	0	0
OTU104	k__Bacteria; p__Bacteroidota; c__Bacteroidia; o__Bacteroidales; f__Prevotellaceae; g__Alloprevotella; s__Alloprevotella_tannerae	16	195	820	26	196	263	165	266	618	464	295	454	219	621	229	163	592	641	154	217	171	294	372	198	152	193	120	41	364	198	120	143	53	188	154	73	148	264	176	176	54	30	128	68	12	4	57	142
OTU105	k__Bacteria; p__Bacteroidota; c__Bacteroidia; o__Bacteroidales; f__Paludibacteraceae; g__F0058; s__unclassified_F0058	25	18	32	58	86	135	42	34	41	30	125	47	18	312	70	55	20	109	26	53	109	162	137	258	6	4	10	36	256	2	4	0	0	18	46	15	6	22	29	20	7	23	31	140	70	0	3	0
OTU106	k__Bacteria; p__Proteobacteria; c__Gammaproteobacteria; o__Burkholderiales; f__Neisseriaceae; g__Neisseria; s__unclassified_Neisseria	0	14	15	59	38	46	21	2	1	0	0	0	1	0	0	0	8	8	79	243	189	255	36	94	2	24	54	292	2	39	80	210	13	0	2	10	1	0	0	0	11	0	0	0	23	8	0	0
OTU107	k__Bacteria; p__Firmicutes; c__Clostridia; o__Lachnospirales; f__Lachnospiraceae; g__Johnsonella; s__unclassified_Johnsonella	0	11	70	81	10	27	53	48	18	29	43	47	37	93	47	21	32	29	16	14	83	30	56	94	20	0	8	11	60	2	7	7	10	40	6	0	17	24	0	0	23	11	22	62	4	13	26	63
OTU108	k__Bacteria; p__Proteobacteria; c__Gammaproteobacteria; o__Burkholderiales; f__Neisseriaceae; g__Alysiella; s__unclassified_Alysiella	0	0	0	0	0	0	0	0	0	0	0	0	0	0	0	0	0	0	0	0	0	0	0	0	0	0	0	0	0	0	0	0	2	0	0	0	2	0	0	0	2	0	0	0	0	0	0	0
OTU109	k__Bacteria; p__Firmicutes; c__Negativicutes; o__Veillonellales_Selenomonadales; f__Selenomonadaceae; g__Selenomonas; s__Selenomonas_noxia	30	111	121	729	110	41	253	16	32	27	258	169	54	159	67	31	39	41	135	59	13	98	203	26	142	0	0	10	216	16	0	22	19	7	28	36	33	39	15	42	67	7	90	201	58	35	378	420
OTU110	k__Bacteria; p__Firmicutes; c__Clostridia; o__Peptostreptococcales_Tissierellales; f__Peptostreptococcaceae; g__unclassified_Peptostreptococcaceae; s__unclassified_Peptostreptococcaceae	0	105	296	128	10	10	13	43	17	8	57	39	2	9	0	13	38	16	4	5	0	0	0	22	0	15	0	16	18	3	2	8	1	0	0	5	2	19	0	0	0	0	9	19	0	0	0	0
OTU111	k__Bacteria; p__Firmicutes; c__Clostridia; o__Lachnospirales; f__Lachnospiraceae; g__unclassified_Lachnospiraceae; s__unclassified_Lachnospiraceae	0	0	14	0	2	0	0	0	6	0	78	0	2	18	0	19	2	0	0	0	0	0	0	9	1	184	77	21	0	219	379	43	0	0	13	0	0	0	0	0	25	0	0	0	4	0	0	0
OTU112	k__Bacteria; p__Bacteroidota; c__Bacteroidia; o__Sphingobacteriales; f__Lentimicrobiaceae; g__Lentimicrobium; s__unclassified_Lentimicrobium	3	3	3	80	10	17	36	37	72	122	271	301	180	0	0	0	51	72	151	165	0	0	0	0	3	0	0	0	41	0	0	14	3	22	204	12	2	0	1	0	0	0	0	0	0	0	0	0
OTU113	k__Bacteria; p__Spirochaetota; c__Spirochaetia; o__Spirochaetales; f__Spirochaetaceae; g__Treponema; s__Treponema_denticola	7	25	11	20	304	122	288	130	290	35	147	255	214	113	37	77	159	88	14	43	73	43	20	21	15	0	0	1	114	0	0	0	15	23	4	14	196	34	25	26	1	0	0	2	17	0	0	0
OTU114	k__Bacteria; p__unclassified_Bacteria; c__unclassified_Bacteria; o__unclassified_Bacteria; f__unclassified_Bacteria; g__unclassified_Bacteria; s__unclassified_Bacteria	1	3	0	0	15	136	48	47	1	0	0	1	0	2	18	1	30	0	27	57	0	0	0	11	35	0	0	3	32	0	0	0	0	20	5	0	7	33	14	104	11	0	0	0	24	0	0	0
OTU115	k__Bacteria; p__Firmicutes; c__Clostridia; o__Lachnospirales; f__Lachnospiraceae; g__Catonella; s__unclassified_Catonella	7	3	11	15	164	182	93	233	11	0	0	0	27	29	15	32	26	21	37	6	2	0	0	0	1	4	1	0	3	1	0	0	0	0	8	0	0	41	100	3	0	0	0	0	1	0	0	0
OTU116	k__Bacteria; p__Firmicutes; c__Negativicutes; o__Veillonellales_Selenomonadales; f__Selenomonadaceae; g__Selenomonas; s__Selenomonas_sputigena	6	56	40	103	50	21	70	87	47	58	191	88	100	315	104	154	61	197	138	104	38	87	75	238	65	4	3	0	31	64	127	26	8	14	16	20	18	11	5	9	7	8	19	20	16	5	26	4
OTU117	k__Bacteria; p__Bacteroidota; c__Bacteroidia; o__Flavobacteriales; f__Flavobacteriaceae; g__Capnocytophaga; s__unclassified_Capnocytophaga	3	32	0	33	22	67	28	88	4	0	0	0	1	0	0	0	2	8	22	79	200	81	36	219	50	4	7	77	13	2	2	68	3	11	3	0	11	47	14	71	7	12	20	22	4	0	0	0
OTU118	k__Bacteria; p__Bacteroidota; c__Bacteroidia; o__Flavobacteriales; f__Flavobacteriaceae; g__Capnocytophaga; s__uncultured_Capnocytophaga_sp.	0	11	6	0	0	17	22	45	3	0	0	0	1	0	0	0	40	24	154	82	46	239	37	376	0	3	0	13	0	0	0	111	4	3	0	0	4	0	17	32	5	0	0	0	0	0	0	0
OTU119	k__Bacteria; p__Patescibacteria; c__Saccharimonadia; o__Saccharimonadales; f__Candidatus_Saccharibacteria_bacterium_UB2523; g__unclassified_Candidatus_Saccharibacteria_bacterium_UB2523; s__unclassified_Candidatus_Saccharibacteria_bacterium_UB2523	0	31	93	7	7	17	44	71	7	18	103	103	58	138	16	35	31	114	5	41	37	184	39	164	5	0	0	0	42	0	0	0	8	28	26	21	20	16	19	29	27	18	15	37	9	15	9	33
OTU120	k__Bacteria; p__Spirochaetota; c__Spirochaetia; o__Spirochaetales; f__Spirochaetaceae; g__Treponema; s__unclassified_Treponema	0	0	0	0	0	0	0	0	0	0	0	0	0	0	0	0	4	0	0	0	2	0	0	0	0	0	0	0	0	0	0	0	4	0	0	0	5	0	0	0	2	0	0	0	3	0	0	0
OTU121	k__Bacteria; p__Bacteroidota; c__Bacteroidia; o__Bacteroidales; f__Prevotellaceae; g__Prevotella; s__Prevotella_intermedia	87	7	37	75	150	289	507	517	285	185	116	217	530	390	132	148	235	288	187	217	152	33	11	353	1	0	0	0	253	0	0	0	11	6	20	0	114	167	358	307	2	0	10	7	12	0	0	0
OTU122	k__Bacteria; p__Firmicutes; c__Bacilli; o__Lactobacillales; f__Lactobacillaceae; g__Weissella; s__unclassified_Weissella	5	0	0	15	2	0	7	0	0	0	0	1	4	0	2	3	2	1	0	0	0	1	0	0	11	0	0	0	8	0	0	0	51	3	0	1	56	0	0	0	1	0	2	1896	39	0	0	515
OTU123	k__Bacteria; p__Firmicutes; c__Bacilli; o__Lactobacillales; f__Lactobacillaceae; g__Lactobacillus; s__unclassified_Lactobacillus	156	3	2	0	217	0	6	0	61	0	0	1	162	0	0	0	35	0	0	0	37	2	0	0	81	1	0	0	152	1	0	0	269	0	2	19	394	6	1	0	58	0	0	0	482	0	0	0
OTU124	k__Bacteria; p__Firmicutes; c__Bacilli; o__Lactobacillales; f__Streptococcaceae; g__Streptococcus; s__Streptococcus_constellatus	10	11	28	32	99	76	70	59	181	57	93	219	219	238	183	156	74	46	26	47	64	68	16	41	53	3	0	7	95	0	0	0	90	25	33	41	123	89	265	128	21	6	60	31	56	8	115	15
OTU125	k__Bacteria; p__Proteobacteria; c__Alphaproteobacteria; o__Rhizobiales; f__Rhizobiaceae; g__unclassified_Rhizobiaceae; s__unclassified_Rhizobiaceae	85	0	0	0	128	0	7	0	69	0	0	0	70	0	0	0	7	0	0	0	8	0	3	0	36	0	0	0	79	0	0	0	243	2	0	0	157	0	0	0	98	0	0	0	126	0	0	7
OTU126	k__Bacteria; p__Spirochaetota; c__Spirochaetia; o__Spirochaetales; f__Spirochaetaceae; g__Treponema; s__Treponema_sp._canine_oral_taxon_087	5	0	0	31	111	59	78	40	294	0	0	0	1084	0	58	179	83	7	8	4	3	0	0	0	2	0	0	1	9	0	0	1	0	10	0	15	1	30	77	55	0	0	0	0	3	0	0	0
OTU127	k__Bacteria; p__Spirochaetota; c__Spirochaetia; o__Spirochaetales; f__Spirochaetaceae; g__Treponema; s__Treponema_lecithinolyticum	2	0	0	0	56	24	17	16	6	2	1	15	13	89	23	27	5	13	26	8	6	53	10	2	0	2	2	13	29	0	0	1	22	8	16	12	2	14	8	1	16	0	7	7	3	0	0	0
OTU128	k__Bacteria; p__Actinobacteriota; c__Actinobacteria; o__Actinomycetales; f__Actinomycetaceae; g__Mobiluncus; s__unclassified_Mobiluncus	0	0	0	0	1	0	0	0	1	2	0	3	22	76	38	66	5	0	0	0	2	0	0	0	0	0	0	0	0	0	0	0	3	0	0	0	3	0	0	0	2	0	7	0	2	0	0	0
OTU129	k__Bacteria; p__Spirochaetota; c__Spirochaetia; o__Spirochaetales; f__Spirochaetaceae; g__Treponema; s__Treponema_sp._I_Q_AT20	29	1	0	1	168	36	101	106	128	16	13	37	237	40	75	136	84	29	49	33	33	2	16	20	15	1	1	3	26	0	0	2	3	8	3	3	12	3	3	4	4	1	0	8	4	0	0	0
OTU130	k__Bacteria; p__Desulfobacterota; c__Desulfovibrionia; o__Desulfovibrionales; f__Desulfovibrionaceae; g__Desulfovibrio; s__Desulfovibrio_mexicanus	0	0	0	0	6	0	0	0	0	0	0	0	3	0	0	0	1	0	0	0	0	0	0	0	0	0	0	0	0	0	0	0	4	0	0	0	494	0	0	0	2	0	0	0	806	0	0	0
OTU131	k__Bacteria; p__Bacteroidota; c__Bacteroidia; o__Bacteroidales; f__Prevotellaceae; g__Prevotella_7; s__Prevotella_denticola	2	192	398	186	132	322	163	157	76	157	124	348	198	445	255	103	245	464	114	137	44	108	65	17	26	15	9	6	26	0	3	0	45	63	32	9	12	89	13	55	0	13	0	9	4	0	0	0
OTU132	k__Bacteria; p__Bacteroidota; c__Bacteroidia; o__Bacteroidales; f__Porphyromonadaceae; g__Porphyromonas; s__Porphyromonas_sp._oral_taxon_278_str._W7784	6	32	38	9	91	235	35	165	6	72	32	89	23	125	124	15	235	379	194	283	8	8	20	109	65	2	106	60	238	30	27	9	48	170	36	27	30	177	139	89	19	80	40	87	31	19	62	17
OTU133	k__Bacteria; p__Firmicutes; c__Clostridia; o__Peptostreptococcales_Tissierellales; f__Anaerovoracaceae; g__Mogibacterium; s__unclassified_Mogibacterium	2	9	14	17	13	114	34	97	12	45	134	90	16	54	51	8	17	58	53	32	5	6	26	0	1	92	64	19	4	113	47	41	0	0	9	0	0	52	79	34	0	0	8	0	0	0	7	0
OTU134	k__Bacteria; p__Firmicutes; c__Clostridia; o__Peptostreptococcales_Tissierellales; f__Family_XI; g__unclassified_Family_XI; s__uncultured_Peptostreptococcus_sp.	1	0	0	40	0	0	0	0	35	19	123	111	1	0	0	0	0	0	0	0	0	0	0	0	0	0	0	0	0	0	0	0	0	0	0	0	0	0	0	0	0	0	0	0	0	0	0	0
OTU135	k__Bacteria; p__Proteobacteria; c__Gammaproteobacteria; o__Burkholderiales; f__Comamonadaceae; g__Comamonas; s__Ottowia_sp._oral_taxon_894	7	44	29	30	39	39	11	6	13	0	25	54	2	7	32	33	0	2	2	17	77	161	56	84	50	0	4	36	72	9	5	53	0	0	10	0	55	21	8	119	70	5	13	0	9	17	0	12
OTU136	k__Bacteria; p__Spirochaetota; c__Spirochaetia; o__Spirochaetales; f__Spirochaetaceae; g__Treponema; s__Treponema_sp._oral_taxon_246	1	0	0	17	180	89	89	55	1	11	2	18	1	0	0	0	67	44	21	8	15	16	4	2	1	0	1	5	55	0	0	0	2	38	41	15	0	0	0	0	0	0	0	0	0	0	0	0
OTU137	k__Bacteria; p__Bacteroidota; c__Bacteroidia; o__Bacteroidales; f__Prevotellaceae; g__Prevotella; s__Prevotella_oris	28	299	264	194	52	131	127	177	236	207	142	191	476	296	211	188	123	287	130	114	64	93	34	131	248	19	6	34	206	8	3	2	112	182	242	200	451	69	74	72	62	26	88	62	78	8	164	33
OTU138	k__Bacteria; p__Firmicutes; c__Clostridia; o__Lachnospirales; f__Lachnospiraceae; g__unclassified_Lachnospiraceae; s__unclassified_Lachnospiraceae	1	0	0	0	72	69	59	106	74	28	70	88	57	0	27	82	33	39	35	45	0	0	0	0	0	0	0	0	0	0	0	0	0	0	9	0	0	11	80	29	0	0	0	0	0	0	0	0
OTU139	k__Bacteria; p__Firmicutes; c__Clostridia; o__Peptostreptococcales_Tissierellales; f__Peptostreptococcaceae; g__[Eubacterium]_yurii_group; s__unclassified_[Eubacterium]_yurii_group	5	19	43	29	28	67	74	42	39	21	56	57	14	47	36	45	31	29	103	26	65	81	123	61	2	3	9	10	40	3	10	41	0	22	15	28	32	19	15	2	22	0	11	51	12	0	39	47
OTU140	k__Bacteria; p__Spirochaetota; c__Spirochaetia; o__Spirochaetales; f__Spirochaetaceae; g__Treponema; s__unclassified_Treponema	3	0	0	0	39	36	52	81	68	28	25	49	102	83	16	83	60	49	105	30	3	22	20	25	0	0	0	0	21	0	1	2	0	10	18	52	34	11	27	21	0	0	2	0	0	0	0	0
OTU141	k__Bacteria; p__Firmicutes; c__Negativicutes; o__Veillonellales_Selenomonadales; f__Selenomonadaceae; g__unclassified_Selenomonadaceae; s__Mitsuokella_sp._oral_taxon_G68	2	0	0	30	1	16	31	74	3	2	121	35	4	6	7	99	7	4	0	7	0	14	3	7	0	0	0	0	0	0	0	0	1	0	0	0	2	0	0	0	0	0	16	0	15	0	0	0
OTU142	k__Bacteria; p__Fusobacteriota; c__Fusobacteriia; o__Fusobacteriales; f__Fusobacteriaceae; g__Cetobacterium; s__unclassified_Cetobacterium	34	0	0	0	40	0	2	0	4	0	0	0	17	0	0	0	3	0	0	0	1	0	0	0	12	0	0	0	6	0	0	0	29	6	0	0	312	0	0	0	19	0	0	0	1020	0	0	31
OTU143	k__Bacteria; p__Actinobacteriota; c__Actinobacteria; o__Actinomycetales; f__Actinomycetaceae; g__Actinomyces; s__Actinomyces_massiliensis	10	76	115	97	0	24	15	11	4	6	15	52	16	101	100	117	7	6	2	0	5	30	32	13	61	0	0	0	30	0	0	0	3	32	25	17	8	8	5	0	36	0	29	35	34	15	0	26
OTU144	k__Bacteria; p__Firmicutes; c__Bacilli; o__Lactobacillales; f__Lactobacillaceae; g__Ligilactobacillus; s__unclassified_Ligilactobacillus	56	0	0	0	78	0	0	0	78	1	0	0	78	0	0	0	20	2	0	0	21	0	0	0	45	0	0	0	49	0	0	0	157	0	0	1	288	1	0	0	63	0	0	0	348	0	0	0
OTU145	k__Bacteria; p__Bacteroidota; c__Bacteroidia; o__Bacteroidales; f__Porphyromonadaceae; g__Porphyromonas; s__unclassified_Porphyromonas	0	0	0	0	1	0	0	2	0	1	1	0	0	0	1	1	22	0	1	71	1	9	7	57	17	98	11	553	1	38	175	127	0	0	0	12	0	256	66	91	0	49	0	78	1	137	36	0
OTU146	k__Bacteria; p__Firmicutes; c__Negativicutes; o__Veillonellales_Selenomonadales; f__Veillonellaceae; g__Veillonella; s__uncultured_methanogenic_archaeon	0	0	0	0	0	0	0	0	0	0	0	0	0	0	0	0	0	0	0	0	0	0	0	0	0	0	0	0	0	0	0	0	0	0	0	0	0	0	0	0	1	0	0	0	1	0	227	13
OTU147	k__Bacteria; p__Spirochaetota; c__Spirochaetia; o__Spirochaetales; f__Spirochaetaceae; g__Treponema; s__unclassified_Treponema	3	0	0	8	334	68	82	112	158	33	40	87	369	40	16	50	72	40	0	41	12	53	39	14	12	0	1	1	11	0	0	0	16	7	21	0	15	26	51	25	0	0	5	1	3	0	0	0
OTU148	k__Bacteria; p__Bacteroidota; c__Bacteroidia; o__Bacteroidales; f__Prevotellaceae; g__Prevotella_7; s__Prevotella_pleuritidis	0	0	0	31	32	62	30	38	20	92	33	141	3	121	41	12	0	0	0	0	2	0	4	0	0	19	15	19	48	8	7	13	0	0	0	0	0	0	152	276	0	0	0	0	0	0	0	0
OTU149	k__Bacteria; p__Actinobacteriota; c__Actinobacteria; o__Bifidobacteriales; f__Bifidobacteriaceae; g__Bifidobacterium; s__Bifidobacterium_animalis	3	0	0	0	5	0	0	0	906	0	0	0	9	0	0	0	1	0	0	0	0	0	0	0	4	0	0	0	9	0	0	0	27	0	0	0	97	0	0	0	6	0	0	0	150	0	0	0
OTU150	k__Bacteria; p__Firmicutes; c__Negativicutes; o__Veillonellales_Selenomonadales; f__Veillonellaceae; g__Anaeroglobus; s__Anaeroglobus_geminatus	1	32	66	35	22	3	5	3	66	68	145	93	42	101	7	10	38	131	11	34	0	0	0	1	7	0	0	0	34	0	0	0	0	21	51	11	31	20	24	40	0	0	0	10	0	0	0	0
OTU151	k__Bacteria; p__Proteobacteria; c__Gammaproteobacteria; o__Burkholderiales; f__Neisseriaceae; g__Eikenella; s__unclassified_Eikenella	18	70	50	13	129	247	108	345	28	14	33	96	100	40	373	58	23	21	185	342	51	123	299	303	48	123	89	313	139	124	165	203	10	143	95	0	29	76	14	16	72	1451	41	114	41	248	165	44
OTU152	k__Bacteria; p__Firmicutes; c__Clostridia; o__Lachnospirales; f__Lachnospiraceae; g__Johnsonella; s__unclassified_Johnsonella	1	0	0	0	64	78	80	79	63	24	108	63	22	150	61	66	24	75	50	27	48	73	63	49	1	0	0	0	41	0	0	0	8	0	7	10	8	23	41	34	1	0	0	0	0	0	0	0
OTU153	k__Bacteria; p__Bacteroidota; c__Bacteroidia; o__unclassified_Bacteroidia; f__unclassified_Bacteroidia; g__unclassified_Bacteroidia; s__unclassified_Bacteroidia	1	80	63	39	13	26	32	13	1	7	13	9	1	130	58	37	5	26	2	15	4	13	3	11	86	0	0	0	41	0	0	0	24	0	30	46	14	0	0	1	0	0	0	0	0	0	0	0
OTU154	k__Bacteria; p__Firmicutes; c__Clostridia; o__Peptostreptococcales_Tissierellales; f__Peptostreptococcaceae; g__Peptoanaerobacter; s__Peptoanaerobacter_stomatis	2	9	0	0	23	19	19	32	17	5	31	15	10	68	20	29	29	46	39	34	69	49	19	60	1	0	2	0	26	0	1	0	0	6	0	0	1	11	26	12	0	0	0	0	0	0	0	0
OTU155	k__Bacteria; p__Bacteroidota; c__Bacteroidia; o__Bacteroidales; f__Tannerellaceae; g__Tannerella; s__unclassified_Tannerella	2	38	66	25	43	59	25	45	36	74	107	122	69	115	30	43	18	67	9	21	117	55	104	84	11	36	14	5	49	30	3	66	0	12	2	14	43	57	34	42	11	14	41	75	14	25	82	17
OTU156	k__Bacteria; p__Fusobacteriota; c__Fusobacteriia; o__Fusobacteriales; f__Leptotrichiaceae; g__Leptotrichia; s__Pseudoleptotrichia_goodfellowii	5	0	0	0	0	13	7	14	4	16	1	15	9	29	24	14	2	3	2	0	2	26	76	156	6	30	0	13	9	8	3	0	9	0	6	14	0	12	13	11	17	23	17	75	22	35	14	14
OTU157	k__Bacteria; p__Firmicutes; c__Clostridia; o__Peptostreptococcales_Tissierellales; f__Anaerovoracaceae; g__Family_XIII_UCG_001; s__Peptostreptococcaceae_bacterium_canine_oral_taxon_139	0	0	5	0	2	4	6	0	25	11	30	33	19	49	12	10	14	7	25	4	5	30	98	11	0	23	39	7	14	26	31	19	0	0	0	0	1	0	2	0	2	0	11	2	1	0	0	0
OTU158	k__Bacteria; p__Spirochaetota; c__Spirochaetia; o__Spirochaetales; f__Spirochaetaceae; g__Treponema; s__unclassified_Treponema	7	2	0	41	139	45	113	64	105	9	85	70	220	72	31	98	49	25	14	5	31	24	16	11	8	0	0	0	108	0	0	0	12	18	9	33	22	27	66	32	1	0	0	0	2	0	0	0
OTU159	k__Bacteria; p__Bacteroidota; c__Bacteroidia; o__Bacteroidales; f__Prevotellaceae; g__Prevotella_7; s__unclassified_Prevotella_7	1	1	1	11	17	10	0	11	8	46	2	28	10	1	3	4	22	6	57	4	21	13	72	26	5	336	153	15	6	334	191	152	0	0	0	0	1	0	0	0	0	0	3	5	2	0	0	0
OTU160	k__Bacteria; p__Bacteroidota; c__Bacteroidia; o__Bacteroidales; f__Prevotellaceae; g__Prevotella; s__unclassified_Prevotella	1	40	85	0	13	11	12	34	38	51	42	64	13	146	31	25	28	46	14	21	53	22	59	68	27	242	83	13	8	295	220	82	9	0	13	13	9	41	26	14	1	3	15	1	5	3	48	12
OTU161	k__Bacteria; p__Fusobacteriota; c__Fusobacteriia; o__Fusobacteriales; f__Leptotrichiaceae; g__Leptotrichia; s__unclassified_Leptotrichia	25	0	0	0	6	23	11	25	2	4	13	0	0	0	0	0	5	5	67	4	9	9	58	104	0	9	20	33	11	0	9	12	6	0	0	0	16	24	8	7	14	0	0	0	1	0	0	0
OTU162	k__Bacteria; p__Proteobacteria; c__Gammaproteobacteria; o__Enterobacterales; f__Pasteurellaceae; g__Haemophilus; s__unclassified_Haemophilus	45	64	231	59	469	511	310	14	30	0	0	0	5	0	0	0	20	47	226	0	65	0	34	0	6	0	0	9	484	0	0	0	8	0	0	85	16	0	0	0	23	1	0	50	17	0	0	0
OTU163	k__Bacteria; p__Bacteroidota; c__Bacteroidia; o__Bacteroidales; f__Rikenellaceae; g__Rikenellaceae_RC9_gut_group; s__uncultured_eubacterium_E1_K10	1	1	8	2	24	26	38	82	67	57	41	69	35	127	62	90	0	0	0	0	2	14	49	18	0	0	3	1	1	2	4	2	0	0	0	0	0	0	0	0	0	0	1	0	0	0	0	0
OTU164	k__Bacteria; p__Bacteroidota; c__Bacteroidia; o__Flavobacteriales; f__Flavobacteriaceae; g__Capnocytophaga; s__unclassified_Capnocytophaga	1	79	14	2	44	26	5	36	3	0	6	14	5	0	30	50	3	48	40	19	107	92	0	51	16	5	0	60	29	1	0	2	4	7	3	0	8	6	5	15	42	3	4	48	30	2	0	0
OTU165	k__Bacteria; p__Patescibacteria; c__Saccharimonadia; o__Saccharimonadales; f__Saccharimonadaceae; g__unclassified_Saccharimonadaceae; s__unclassified_Saccharimonadaceae	11	74	194	7	1	5	34	3	47	33	130	149	36	124	79	100	16	122	62	39	5	17	16	134	31	0	4	13	405	0	0	1	43	0	40	35	29	23	22	16	39	14	8	105	53	18	51	66
OTU166	k__Bacteria; p__Firmicutes; c__Bacilli; o__Lactobacillales; f__Lactobacillaceae; g__Leuconostoc; s__unclassified_Leuconostoc	8	0	0	0	0	0	0	0	0	0	0	0	0	0	0	0	0	0	0	0	0	0	0	0	0	0	0	0	0	0	0	0	15	0	0	0	1	0	0	0	0	0	0	699	0	0	0	252
OTU167	k__Bacteria; p__Desulfobacterota; c__Desulfobulbia; o__Desulfobulbales; f__Desulfobulbaceae; g__Desulfobulbus; s__Desulfobulbus_oralis	0	2	1	14	50	65	23	45	33	12	41	18	18	20	16	14	13	18	0	5	11	26	9	2	0	0	0	0	0	0	0	0	0	0	1	0	8	7	14	1	0	0	2	0	0	0	0	0
OTU168	k__Bacteria; p__Proteobacteria; c__Gammaproteobacteria; o__Cardiobacteriales; f__Cardiobacteriaceae; g__Cardiobacterium; s__Cardiobacterium_valvarum	82	91	51	25	24	38	11	18	4	10	68	40	10	69	64	58	4	38	65	19	337	155	20	24	0	31	4	114	28	25	12	90	12	12	8	0	36	6	15	19	33	17	34	79	34	17	41	21
OTU169	k__Bacteria; p__Firmicutes; c__Clostridia; o__Clostridia_vadinBB60_group; f__Clostridiales_bacterium_canine_oral_taxon_260; g__unclassified_Clostridiales_bacterium_canine_oral_taxon_260; s__unclassified_Clostridiales_bacterium_canine_oral_taxon_260	0	0	0	0	13	9	1	9	0	0	0	0	3	0	0	0	5	11	109	11	0	0	0	0	0	0	0	0	0	0	0	0	9	5	1	0	23	49	183	77	0	0	0	0	0	0	0	0
OTU170	k__Bacteria; p__Firmicutes; c__Negativicutes; o__Veillonellales_Selenomonadales; f__Selenomonadaceae; g__Selenomonas; s__unclassified_Selenomonas	0	6	11	51	0	0	0	2	1	3	0	3	2	0	1	0	0	0	0	0	0	7	28	15	0	0	0	0	0	0	0	0	1	0	0	0	4	0	0	5	44	0	11	38	33	8	174	49
OTU171	k__Bacteria; p__Bacteroidota; c__Bacteroidia; o__Bacteroidales; f__Rikenellaceae; g__Rikenellaceae_RC9_gut_group; s__unclassified_Rikenellaceae_RC9_gut_group	0	1	0	0	8	9	12	10	62	57	161	38	119	139	47	79	16	31	6	16	0	0	0	0	2	0	0	0	53	0	0	0	8	4	16	16	2	17	14	12	0	0	0	0	1	0	0	0
OTU172	k__Bacteria; p__Actinobacteriota; c__Actinobacteria; o__Actinomycetales; f__Actinomycetaceae; g__Actinomyces; s__unclassified_Actinomyces	16	7	50	6	38	48	10	15	74	84	13	41	52	7	18	119	118	25	27	19	113	44	78	23	57	114	123	50	19	129	128	107	0	12	59	59	20	40	134	17	16	1	23	16	4	4	133	11
OTU173	k__Bacteria; p__Actinobacteriota; c__Actinobacteria; o__Corynebacteriales; f__Dietziaceae; g__Dietzia; s__unclassified_Dietzia	16	0	0	36	89	0	1	0	26	0	0	0	58	0	0	0	2	0	0	0	9	0	0	0	10	0	0	0	52	0	0	0	111	0	0	0	81	0	0	0	61	1	0	0	86	0	0	0
OTU174	k__Bacteria; p__Bacteroidota; c__Bacteroidia; o__Bacteroidales; f__Prevotellaceae; g__Prevotella_7; s__Prevotella_baroniae	3	12	4	14	15	25	0	51	87	37	38	74	60	215	40	38	42	134	36	85	21	0	0	5	0	0	0	0	42	0	0	0	0	0	0	0	5	380	201	116	0	0	0	0	0	0	0	0
OTU175	k__Bacteria; p__Firmicutes; c__Negativicutes; o__Veillonellales_Selenomonadales; f__Selenomonadaceae; g__Selenomonas; s__unclassified_Selenomonas	1	9	12	80	43	14	80	16	17	22	112	100	49	147	27	72	44	42	12	38	6	64	67	73	9	0	0	0	1	0	0	0	0	0	6	0	7	3	9	7	1	2	7	4	4	0	5	4
OTU176	k__Bacteria; p__unclassified_Bacteria; c__unclassified_Bacteria; o__unclassified_Bacteria; f__unclassified_Bacteria; g__unclassified_Bacteria; s__unclassified_Bacteria	18	0	101	18	0	7	5	0	13	0	25	0	3	2	9	19	1	2	28	2	6	11	6	1	7	0	4	0	11	0	4	0	0	38	5	58	27	39	3	1	0	0	0	1	30	42	0	74
OTU177	k__Bacteria; p__Bacteroidota; c__Bacteroidia; o__Bacteroidales; f__Prevotellaceae; g__Prevotella; s__Prevotella_loescheii	131	2	20	0	18	16	5	14	23	6	2	5	11	31	13	4	22	89	64	94	120	45	12	18	18	1	3	42	49	1	0	9	63	1	31	16	22	140	37	38	72	8	30	32	25	30	63	40
OTU178	k__Bacteria; p__Proteobacteria; c__Alphaproteobacteria; o__Rhizobiales; f__Rhizobiaceae; g__Aliihoeflea; s__unclassified_Aliihoeflea	13	0	0	0	65	0	0	0	14	0	0	0	29	0	0	0	2	0	0	0	1	0	0	0	20	0	0	0	20	0	0	0	91	0	0	0	52	0	0	0	48	0	0	0	32	0	0	0
OTU179	k__Bacteria; p__Bacteroidota; c__Bacteroidia; o__Flavobacteriales; f__Weeksellaceae; g__Bergeyella; s__Spodiobacter_cordis	1	17	3	0	18	40	70	11	0	0	0	0	0	2	0	0	0	0	0	1	10	44	7	25	7	0	0	0	8	0	0	0	1	0	52	0	2	2	0	39	0	0	0	0	0	0	0	0
OTU180	k__Bacteria; p__Bacteroidota; c__Bacteroidia; o__Bacteroidales; f__Prevotellaceae; g__Prevotella_7; s__unclassified_Prevotella_7	2	7	10	27	163	63	37	81	48	68	143	123	114	91	18	49	70	15	141	29	10	22	12	18	5	0	0	0	54	0	2	3	0	0	45	32	9	7	12	30	0	0	0	0	1	0	0	0
OTU181	k__Bacteria; p__Proteobacteria; c__Gammaproteobacteria; o__Burkholderiales; f__Neisseriaceae; g__Neisseria; s__Neisseria_bacilliformis	0	0	0	0	1	0	0	0	0	0	0	0	22	34	36	309	0	0	0	0	0	0	0	0	72	0	0	0	0	0	0	0	0	0	0	0	0	0	0	0	5	27	0	16	20	40	73	16
OTU182	k__Bacteria; p__Bacteroidota; c__Bacteroidia; o__Flavobacteriales; f__Weeksellaceae; g__Chryseobacterium; s__unclassified_Chryseobacterium	2	0	0	8	1	0	0	0	0	0	0	0	0	0	0	0	0	0	0	0	0	0	0	0	0	0	0	0	0	0	0	0	1	0	0	0	6	0	0	0	0	0	0	0	5	1	0	0
OTU183	k__Bacteria; p__Firmicutes; c__Bacilli; o__Lactobacillales; f__Enterococcaceae; g__Enterococcus; s__unclassified_Enterococcus	33	2	2	35	124	0	17	0	28	0	0	0	15	0	2	0	4	0	0	0	4	0	0	0	13	0	0	0	25	0	0	0	81	49	0	16	59	0	0	0	21	5	0	0	105	0	0	32
OTU184	k__Bacteria; p__Campylobacterota; c__Campylobacteria; o__Campylobacterales; f__Campylobacteraceae; g__Campylobacter; s__unclassified_Campylobacter	4	0	0	0	350	89	32	170	25	87	192	120	31	64	18	23	21	561	288	371	20	8	120	18	4	11	0	0	8	19	7	25	3	0	0	0	5	62	390	45	2	0	0	6	6	0	1	0
OTU185	k__Bacteria; p__Actinobacteriota; c__Actinobacteria; o__Corynebacteriales; f__Corynebacteriaceae; g__Corynebacterium; s__Corynebacterium_sp._canine_oral_taxon_423	0	10	0	0	0	17	16	27	0	0	0	0	0	0	0	0	0	1	1	12	43	29	4	8	0	0	0	0	0	0	0	0	0	91	0	0	15	76	14	39	0	0	0	0	0	0	0	0
OTU186	k__Bacteria; p__Firmicutes; c__Bacilli; o__Acholeplasmatales; f__Acholeplasmataceae; g__Acholeplasma; s__Acholeplasmatales_bacterium_canine_oral_taxon_172	1	0	0	16	14	17	0	15	80	90	104	127	99	0	0	0	24	22	53	55	0	0	0	0	1	0	0	0	0	0	0	1	0	0	0	0	0	0	0	0	0	0	0	0	0	0	0	0
OTU187	k__Bacteria; p__Bacteroidota; c__Bacteroidia; o__Bacteroidales; f__Prevotellaceae; g__Prevotella_7; s__uncultured_eubacterium_E1_K14	2	16	3	5	11	33	23	3	265	105	90	109	235	8	0	0	100	249	274	112	3	0	31	28	33	34	3	0	83	24	8	80	7	19	5	0	9	66	72	75	1	0	0	0	0	0	0	0
OTU188	k__Bacteria; p__Patescibacteria; c__Saccharimonadia; o__Saccharimonadales; f__Saccharimonadaceae; g__Candidatus_Saccharimonas; s__unclassified_Candidatus_Saccharimonas	0	0	0	0	2	0	15	0	62	35	49	83	31	0	0	0	2	6	22	0	12	4	5	12	0	0	0	0	0	0	0	0	2	0	0	0	0	15	21	0	0	0	4	0	1	0	0	0
OTU189	k__Bacteria; p__Firmicutes; c__Clostridia; o__Lachnospirales; f__Lachnospiraceae; g__unclassified_Lachnospiraceae; s__unclassified_Lachnospiraceae	1	0	0	0	7	0	0	0	6	0	0	0	1	0	0	0	0	0	0	0	1	0	0	0	0	0	0	0	2	0	0	0	62	0	0	13	88	0	0	0	49	0	0	0	89	0	0	0
OTU190	k__Bacteria; p__Patescibacteria; c__Gracilibacteria; o__JGI_0000069_P22; f__Candidatus_Gracilibacteria_bacterium_HOT_871; g__unclassified_Candidatus_Gracilibacteria_bacterium_HOT_871; s__unclassified_Candidatus_Gracilibacteria_bacterium_HOT_871	0	0	0	0	16	15	0	10	0	0	0	2	0	0	0	0	1	0	0	0	0	0	85	62	0	4	1	1	0	0	1	0	0	0	0	0	1	0	0	0	22	3	4	55	8	3	6	12
OTU191	k__Bacteria; p__Bacteroidota; c__Bacteroidia; o__Bacteroidales; f__unclassified_Bacteroidales; g__unclassified_Bacteroidales; s__unclassified_Bacteroidales	0	6	3	3	0	1	0	0	0	1	21	5	5	8	4	2	2	0	0	8	27	4	56	52	0	8	47	0	6	7	16	51	0	0	0	0	0	6	0	2	1	0	0	4	0	0	0	0
OTU192	k__Bacteria; p__Proteobacteria; c__Gammaproteobacteria; o__Enterobacterales; f__Enterobacteriaceae; g__Enterobacter; s__unclassified_Enterobacter	69	1	2	127	88	0	49	0	17	0	2	0	55	0	0	10	18	0	1	0	4	0	17	0	14	1	6	0	53	1	0	0	103	675	3	164	191	5	1	2	46	3	12	6	198	2	0	43
OTU193	k__Bacteria; p__Bacteroidota; c__Bacteroidia; o__Bacteroidales; f__Prevotellaceae; g__Prevotella_7; s__Prevotella_dentalis	1	0	3	2	82	63	19	62	11	21	25	73	25	13	5	1	48	80	10	14	5	3	0	2	0	0	0	0	7	0	0	0	2	0	8	0	19	81	122	91	0	0	0	0	0	0	0	0
OTU194	k__Bacteria; p__Bacteroidota; c__Bacteroidia; o__Bacteroidales; f__Prevotellaceae; g__Alloprevotella; s__uncultured_Bacteroidales_bacterium	29	0	0	14	15	0	0	0	11	0	0	0	20	0	0	0	4	0	0	0	1	0	0	0	12	0	0	0	13	0	0	0	72	0	0	0	64	0	0	0	22	0	5	0	80	0	0	0
OTU195	k__Bacteria; p__Actinobacteriota; c__Actinobacteria; o__Actinomycetales; f__Actinomycetaceae; g__Actinomyces; s__Actinomyces_sp._oral_taxon_448_str._F0400	0	0	10	0	3	4	0	11	1	0	19	9	7	26	2	43	1	0	1	5	0	2	10	3	25	0	0	0	0	0	0	0	12	2	5	0	2	11	11	12	3	0	0	0	0	0	26	5
OTU196	k__Bacteria; p__Desulfobacterota; c__Desulfovibrionia; o__Desulfovibrionales; f__Desulfovibrionaceae; g__unclassified_Desulfovibrionaceae; s__unclassified_Desulfovibrionaceae	40	0	0	19	79	0	0	0	14	0	0	1	33	0	0	0	1	0	0	0	0	0	0	0	18	0	0	0	7	0	0	0	182	0	0	0	64	0	0	0	20	0	0	0	42	0	0	0
OTU197	k__Bacteria; p__Firmicutes; c__Clostridia; o__Lachnospirales; f__Lachnospiraceae; g__Shuttleworthia; s__Shuttleworthia_satelles	0	0	12	71	14	7	0	25	36	24	14	31	47	13	4	2	16	24	16	25	1	0	0	0	0	0	0	0	7	0	0	0	10	0	0	0	3	7	2	13	0	0	0	0	0	0	0	0
OTU198	k__Bacteria; p__Campylobacterota; c__Campylobacteria; o__Campylobacterales; f__Helicobacteraceae; g__Wolinella; s__Wolinella_sp._canine_oral_taxon_173	0	0	0	0	7	21	6	18	5	8	6	14	32	0	0	33	10	10	20	32	0	0	0	0	0	0	0	0	0	0	0	0	0	0	8	0	0	2	12	1	0	0	0	0	0	0	0	0
OTU199	k__Bacteria; p__Actinobacteriota; c__Actinobacteria; o__Corynebacteriales; f__Corynebacteriaceae; g__Corynebacterium; s__Corynebacterium_argentoratense	0	0	0	0	0	0	0	0	7	0	0	0	0	0	0	0	0	0	0	0	3	0	0	0	1	0	0	0	0	0	0	0	0	21	124	0	5	47	160	23	0	0	0	0	1	0	0	0
OTU200	k__Bacteria; p__Elusimicrobiota; c__Endomicrobia; o__Endomicrobiales; f__Endomicrobiaceae; g__Endomicrobium; s__unclassified_Endomicrobium	0	0	0	0	28	62	48	58	0	0	0	0	0	0	0	0	5	35	1	19	1	0	1	3	0	0	0	0	1	0	0	0	0	0	0	0	1	7	20	19	0	0	0	0	0	0	0	0
OTU201	k__Bacteria; p__Actinobacteriota; c__Coriobacteriia; o__Coriobacteriales; f__Atopobiaceae; g__Olsenella; s__Olsenella_uli	0	0	8	0	2	3	0	1	31	12	9	10	17	0	0	0	3	0	2	0	1	0	0	0	0	0	0	0	0	0	0	0	0	0	6	0	1	0	3	8	0	0	0	0	0	0	0	0
OTU202	k__Bacteria; p__Firmicutes; c__Clostridia; o__Eubacteriales; f__Eubacteriaceae; g__Pseudoramibacter; s__unclassified_Pseudoramibacter	1	2	0	0	2	12	8	10	38	4	14	7	12	2	0	0	3	0	3	1	0	0	0	0	0	0	0	0	0	0	0	0	0	0	0	0	9	2	4	4	0	0	0	0	0	0	0	0
OTU203	k__Bacteria; p__Proteobacteria; c__Gammaproteobacteria; o__Enterobacterales; f__Pasteurellaceae; g__Haemophilus; s__unclassified_Haemophilus	2	0	0	0	10	55	98	49	135	939	0	0	10	86	204	134	13	7	0	1180	2	109	3	228	9	0	8	1939	283	0	1	80	67	967	594	3383	130	1024	568	1883	19	445	23	2775	142	260	163	160
OTU204	k__Bacteria; p__Bacteroidota; c__Bacteroidia; o__Bacteroidales; f__Muribaculaceae; g__unclassified_Muribaculaceae; s__unclassified_Muribaculaceae	49	0	0	0	92	0	0	0	53	0	0	0	52	0	0	0	19	0	0	0	25	0	0	0	46	0	0	0	54	0	0	0	17	1	0	0	61	0	0	0	31	0	0	0	57	0	0	0
OTU205	k__Bacteria; p__Bacteroidota; c__Bacteroidia; o__Bacteroidales; f__Prevotellaceae; g__Prevotella; s__Prevotella_micans	0	11	0	0	19	8	1	6	20	23	26	32	6	37	4	10	2	6	0	10	58	13	26	36	2	2	4	6	102	0	0	0	0	7	5	13	16	5	3	4	0	0	17	4	12	5	13	55
OTU206	k__Bacteria; p__Actinobacteriota; c__Actinobacteria; o__Micrococcales; f__Micrococcaceae; g__unclassified_Micrococcaceae; s__unclassified_Micrococcaceae	30	0	0	21	15	0	33	0	19	0	0	0	37	5	0	0	8	0	0	0	1	0	0	0	16	0	0	0	47	0	0	0	27	31	0	85	86	0	0	0	0	0	20	117	68	0	0	47
OTU207	k__Bacteria; p__Bacteroidota; c__Bacteroidia; o__Sphingobacteriales; f__Lentimicrobiaceae; g__Lentimicrobium; s__uncultured_Marinifilum_sp.	1	0	0	0	1	0	0	0	0	0	0	0	0	0	0	0	0	0	0	0	0	0	1	0	0	0	0	0	0	0	0	0	4	0	0	0	130	0	0	0	0	0	0	0	416	0	0	0
OTU208	k__Bacteria; p__Proteobacteria; c__Gammaproteobacteria; o__Pseudomonadales; f__Moraxellaceae; g__Acinetobacter; s__unclassified_Acinetobacter	33	0	0	0	59	0	0	1	25	0	0	0	29	0	1	0	3	0	0	0	4	0	6	0	2	0	0	0	0	0	0	0	11	0	0	0	46	0	0	0	4	0	0	0	58	1	0	0
OTU209	k__Bacteria; p__Firmicutes; c__Clostridia; o__Lachnospirales; f__Lachnospiraceae; g__Johnsonella; s__Johnsonella_ignava	2	0	0	0	2	16	0	2	0	0	0	27	3	51	27	9	3	0	1	6	6	0	25	35	1	0	0	0	29	0	5	0	0	0	0	0	1	0	0	0	6	2	11	13	21	0	0	0
OTU210	k__Bacteria; p__Firmicutes; c__Clostridia; o__Peptostreptococcales_Tissierellales; f__Family_XI; g__unclassified_Family_XI; s__Tissierella_sp._canine_oral_taxon_029	1	0	0	0	15	26	23	31	0	0	0	0	3	62	0	4	0	0	0	0	0	5	6	0	0	0	0	0	0	0	0	0	0	0	8	0	1	60	44	34	0	0	0	0	0	0	0	0
OTU211	k__Bacteria; p__Firmicutes; c__Clostridia; o__Lachnospirales; f__Lachnospiraceae; g__Butyrivibrio; s__unclassified_Butyrivibrio	1	12	19	12	0	0	0	3	0	0	7	13	0	33	0	0	4	0	38	0	26	30	15	45	0	1	0	0	0	0	0	1	10	0	13	17	1	0	0	0	0	0	0	0	1	0	0	0
OTU212	k__Bacteria; p__Fusobacteriota; c__Fusobacteriia; o__Fusobacteriales; f__Leptotrichiaceae; g__Leptotrichia; s__Leptotrichia_sp._oral_taxon_847	0	26	50	9	1	0	13	18	0	0	0	6	0	0	0	0	3	25	3	25	1	0	0	0	0	0	0	0	0	0	0	0	0	0	0	0	0	0	0	0	0	7	0	0	3	0	0	0
OTU213	k__Bacteria; p__Proteobacteria; c__Gammaproteobacteria; o__Pseudomonadales; f__Moraxellaceae; g__Acinetobacter; s__unclassified_Acinetobacter	0	0	0	0	1	0	0	0	2	0	0	0	1	0	0	0	2	0	0	0	0	0	0	0	0	0	0	0	0	0	0	0	3	8	0	0	16	6	0	0	2	0	0	284	3	0	0	0
OTU214	k__Bacteria; p__Firmicutes; c__Bacilli; o__RF39; f__uncultured_rumen_bacterium; g__uncultured_rumen_bacterium; s__uncultured_rumen_bacterium	0	6	10	10	4	1	1	1	3	0	2	2	0	0	0	0	25	0	0	10	1	0	1	3	0	0	0	14	18	1	0	5	1	0	0	0	1	0	0	1	3	0	0	5	0	0	0	0
OTU215	k__Bacteria; p__Actinobacteriota; c__Actinobacteria; o__Actinomycetales; f__Actinomycetaceae; g__Actinomyces; s__Actinomyces_dentalis	0	0	20	0	8	25	18	6	8	4	53	8	3	55	20	19	2	0	10	7	1	0	1	16	21	0	0	0	41	0	0	1	5	13	5	0	34	7	7	1	43	0	22	43	7	40	9	57
OTU216	k__Bacteria; p__Campylobacterota; c__Campylobacteria; o__Campylobacterales; f__Helicobacteraceae; g__Helicobacter; s__unclassified_Helicobacter	4	0	0	0	0	0	0	0	0	0	0	0	0	0	0	0	0	0	0	0	1	0	0	0	0	0	0	0	1	0	0	0	35	0	0	0	83	0	0	0	34	0	0	0	61	0	0	0
OTU217	k__Bacteria; p__Actinobacteriota; c__Actinobacteria; o__Bifidobacteriales; f__Bifidobacteriaceae; g__Scardovia; s__Scardovia_wiggsiae	0	0	7	0	1	0	0	7	11	2	12	9	1	0	1	0	0	0	0	0	0	0	1	0	2	0	0	0	0	0	0	0	0	1	0	57	2	1	9	0	12	0	0	0	1	3	4	0
OTU218	k__Bacteria; p__Firmicutes; c__Bacilli; o__Erysipelotrichales; f__Erysipelatoclostridiaceae; g__Erysipelatoclostridium; s__unclassified_Erysipelatoclostridium	5	0	0	0	5	0	0	0	6	0	0	0	3	0	0	0	2	0	0	0	0	0	1	0	4	0	0	0	4	0	0	0	54	0	0	0	70	0	0	1	34	0	0	0	57	0	0	0
OTU219	k__Bacteria; p__Firmicutes; c__Bacilli; o__Lactobacillales; f__Streptococcaceae; g__Streptococcus; s__unclassified_Streptococcus	3612	3079	2084	1404	1049	1987	1076	409	1682	1100	3940	911	967	10089	4077	7116	773	908	919	731	2690	871	1265	420	995	910	956	607	1255	1363	1335	287	135	956	735	199	435	1587	371	302	1578	1126	2190	2091	1267	3566	741	6819
OTU220	k__Bacteria; p__Firmicutes; c__Negativicutes; o__Veillonellales_Selenomonadales; f__Selenomonadaceae; g__unclassified_Selenomonadaceae; s__unclassified_Selenomonadaceae	13	44	43	38	117	33	106	75	63	36	54	103	122	202	36	204	67	149	33	79	74	27	25	248	36	1	5	9	117	8	6	8	14	8	25	48	58	15	43	35	23	0	13	4	8	4	39	48
OTU221	k__Bacteria; p__Proteobacteria; c__Gammaproteobacteria; o__Enterobacterales; f__Yersiniaceae; g__Serratia; s__unclassified_Serratia	12	0	0	41	9	0	21	0	1	0	0	0	6	0	0	3	2	0	0	0	0	0	286	0	1	0	54	0	6	0	0	0	6	28	0	48	66	0	0	0	4	0	12	0	22	0	3	12
OTU222	k__Bacteria; p__Proteobacteria; c__Gammaproteobacteria; o__Pseudomonadales; f__Moraxellaceae; g__Acinetobacter; s__unclassified_Acinetobacter	4	0	0	0	0	0	0	0	3	0	0	0	0	0	0	0	1	0	0	0	1	0	2	0	5	0	1	0	5	0	0	0	10	0	0	0	130	0	0	0	6	0	0	0	192	0	0	0
OTU223	k__Bacteria; p__Proteobacteria; c__Gammaproteobacteria; o__Pseudomonadales; f__Moraxellaceae; g__Enhydrobacter; s__unclassified_Enhydrobacter	7	0	0	12	1	0	0	0	1	0	0	1	2	0	0	0	0	0	0	0	0	0	0	0	2	0	0	17	8	0	0	0	0	0	0	0	19	0	0	0	3	0	0	1	0	0	0	0
OTU224	k__Bacteria; p__Patescibacteria; c__Saccharimonadia; o__Saccharimonadales; f__unclassified_Saccharimonadales; g__unclassified_Saccharimonadales; s__unclassified_Saccharimonadales	0	0	0	0	0	0	0	0	2	0	1	0	0	0	0	0	9	0	0	7	103	132	25	0	1	0	0	0	1	0	0	0	8	0	0	0	2	0	0	0	0	0	0	4	0	0	0	0
OTU225	k__Bacteria; p__Spirochaetota; c__Spirochaetia; o__Spirochaetales; f__Spirochaetaceae; g__Treponema; s__Treponema_sp._3_G_BB003	0	0	0	0	14	3	52	6	31	5	13	8	125	17	2	31	31	6	3	1	0	0	0	0	5	0	0	0	0	0	0	0	0	24	9	4	2	4	2	1	1	0	0	0	0	0	0	0
OTU226	k__Bacteria; p__Bacteroidota; c__Bacteroidia; o__Bacteroidales; f__Rikenellaceae; g__Rikenellaceae_RC9_gut_group; s__unclassified_Rikenellaceae_RC9_gut_group	30	0	0	7	16	0	0	0	8	0	0	0	9	0	0	0	5	0	0	0	2	1	0	0	11	0	0	0	4	0	0	0	98	0	0	0	34	0	0	0	13	0	0	0	64	0	0	8
OTU227	k__Bacteria; p__Firmicutes; c__Bacilli; o__Staphylococcales; f__Staphylococcaceae; g__Staphylococcus; s__unclassified_Staphylococcus	10	0	21	6	9	0	12	0	19	0	2	0	2	0	0	76	2	0	12	0	4	0	2	0	2	0	0	4	21	0	0	0	40	95	8	0	52	0	0	0	6	5	0	90	11	97	0	39
OTU228	k__Bacteria; p__Bacteroidota; c__Bacteroidia; o__Bacteroidales; f__Muribaculaceae; g__unclassified_Muribaculaceae; s__unclassified_Muribaculaceae	40	0	0	0	76	0	0	0	50	0	0	0	45	0	0	0	10	0	0	0	17	0	0	0	26	0	0	0	30	0	0	0	6	0	0	0	26	0	0	0	13	0	0	0	12	0	0	0
OTU229	k__Bacteria; p__Bacteroidota; c__Bacteroidia; o__Flavobacteriales; f__Weeksellaceae; g__Bergeyella; s__unclassified_Bergeyella	1	4	0	0	1	0	0	17	2	11	1	11	1	0	1	0	37	0	0	1	0	0	0	4	0	2	0	165	3	0	8	22	114	11	74	14	3	16	40	39	13	180	3	96	7	76	30	48
OTU230	k__Bacteria; p__Firmicutes; c__Bacilli; o__Bacillales; f__Bacillaceae; g__Bacillus; s__Limosilactobacillus_vaginalis	33	0	0	14	53	0	0	0	21	0	0	0	33	0	0	0	12	0	0	0	1	2	0	0	25	0	0	0	17	0	0	0	147	23	0	0	143	5	0	4	51	0	0	0	144	0	0	0
OTU231	k__Bacteria; p__Actinobacteriota; c__Coriobacteriia; o__Coriobacteriales; f__Atopobiaceae; g__Coriobacteriaceae_UCG_002; s__unclassified_Coriobacteriaceae_UCG_002	0	0	0	0	0	0	0	0	4	0	0	0	1	0	0	0	0	0	0	0	0	0	0	0	0	0	0	0	0	0	0	0	60	0	0	0	73	0	0	0	39	0	0	0	46	0	0	0
OTU232	k__Bacteria; p__Proteobacteria; c__Gammaproteobacteria; o__Burkholderiales; f__Oxalobacteraceae; g__Undibacterium; s__unclassified_Undibacterium	14	0	0	0	49	0	0	0	17	0	0	0	10	0	0	0	2	0	0	0	1	0	0	0	9	0	0	0	13	0	0	0	60	0	0	0	25	0	0	0	13	0	0	0	35	0	0	0
OTU233	k__Bacteria; p__Actinobacteriota; c__Actinobacteria; o__Corynebacteriales; f__Corynebacteriaceae; g__Corynebacterium; s__unclassified_Corynebacterium	0	0	21	9	0	0	0	0	3	0	0	0	1	0	0	0	0	0	0	0	4	0	0	0	0	0	0	0	16	0	0	0	0	29	0	0	17	0	0	0	2	0	6	35	6	32	1	18
OTU234	k__Bacteria; p__Bacteroidota; c__Bacteroidia; o__Bacteroidales; f__Prevotellaceae; g__Prevotella_7; s__Prevotella_sp.	0	0	0	0	23	13	9	30	19	7	8	19	16	70	5	11	22	33	13	22	3	20	8	28	0	16	2	0	14	23	13	23	0	5	1	0	3	6	12	0	0	2	1	6	1	0	0	0
OTU235	k__Bacteria; p__Firmicutes; c__Clostridia; o__Oscillospirales; f__Ruminococcaceae; g__Faecalibacterium; s__unclassified_Faecalibacterium	72	7	8	82	75	0	38	0	18	0	0	1	37	3	3	3	5	3	0	2	2	0	3	1	8	2	2	0	5	1	1	0	73	46	0	39	95	2	2	0	19	4	0	0	131	10	16	41
OTU236	k__Bacteria; p__Bacteroidota; c__Bacteroidia; o__Bacteroidales; f__Prevotellaceae; g__unclassified_Prevotellaceae; s__unclassified_Prevotellaceae	6	0	0	0	5	0	0	0	0	0	0	0	36	0	0	0	0	0	0	0	2	0	0	0	4	0	0	0	13	0	0	0	10	0	0	0	183	0	0	0	4	0	0	0	113	0	0	0
OTU237	k__Bacteria; p__Firmicutes; c__Bacilli; o__Acholeplasmatales; f__Acholeplasmataceae; g__Acholeplasma; s__unclassified_Acholeplasma	0	0	0	0	9	3	0	7	150	56	59	94	66	2	7	6	0	0	0	0	2	0	0	0	0	0	0	0	0	0	0	0	0	0	0	0	0	0	0	0	0	0	0	0	0	0	0	0
OTU239	k__Bacteria; p__Spirochaetota; c__Spirochaetia; o__Spirochaetales; f__Spirochaetaceae; g__Treponema; s__Treponema_socranskii	3	0	1	0	77	8	28	8	70	6	22	12	103	30	4	5	35	10	2	8	42	3	6	4	16	0	0	0	43	0	0	0	1	2	1	0	32	13	3	5	0	0	0	1	7	0	3	0
OTU240	k__Bacteria; p__Bacteroidota; c__Bacteroidia; o__Bacteroidales; f__Bacteroidales_Incertae_Sedis; g__Phocaeicola; s__Phocaeicola_abscessus	0	0	0	0	4	9	0	6	19	13	29	23	14	23	3	8	5	29	13	8	1	0	0	1	0	0	0	0	9	0	0	0	0	15	7	0	3	20	12	39	0	0	0	0	0	0	0	0
OTU241	k__Bacteria; p__Actinobacteriota; c__Actinobacteria; o__Actinomycetales; f__Actinomycetaceae; g__Actinomyces; s__Actinomyces_dentalis	0	0	32	8	2	10	21	1	3	1	10	7	3	5	15	2	2	0	5	7	0	0	6	0	0	0	0	0	41	0	0	2	9	30	5	42	4	3	0	0	14	0	3	16	8	12	6	10
OTU243	k__Bacteria; p__Bacteroidota; c__Bacteroidia; o__Flavobacteriales; f__Flavobacteriaceae; g__Capnocytophaga; s__Capnocytophaga_sp._oral_taxon_863_str._F0517	0	16	1	30	9	8	4	5	0	3	16	29	4	40	50	5	0	2	1	3	5	53	5	6	0	3	9	59	0	2	1	26	11	2	7	0	15	9	2	17	0	0	0	11	15	0	0	0
OTU245	k__Bacteria; p__Firmicutes; c__Clostridia; o__Lachnospirales; f__Lachnospiraceae; g__Oribacterium; s__Oribacterium_sp._oral_taxon_078_str._F0262	0	2	2	4	0	1	12	4	2	4	6	16	1	34	20	16	2	3	3	1	0	8	9	11	5	0	2	1	2	1	0	0	0	0	0	0	0	0	0	0	0	11	2	5	0	0	5	0
OTU246	k__Bacteria; p__Firmicutes; c__Clostridia; o__Lachnospirales; f__Lachnospiraceae; g__unclassified_Lachnospiraceae; s__unclassified_Lachnospiraceae	1	0	0	0	31	17	16	32	38	0	0	21	17	7	0	0	6	14	1	8	2	0	0	0	0	0	0	0	0	0	0	0	0	16	0	0	2	17	51	9	0	0	0	0	0	0	0	0
OTU248	k__Bacteria; p__Firmicutes; c__Bacilli; o__unclassified_Bacilli; f__unclassified_Bacilli; g__unclassified_Bacilli; s__unclassified_Bacilli	0	6	4	0	1	3	2	5	22	29	23	19	13	29	3	10	16	31	55	38	0	0	0	0	0	0	0	0	0	0	0	0	0	3	5	0	0	10	27	9	0	0	0	0	0	0	0	0
OTU249	k__Bacteria; p__Desulfobacterota; c__Desulfovibrionia; o__Desulfovibrionales; f__Desulfovibrionaceae; g__Desulfovibrio; s__Desulfovibrio_sulfodismutans	1	0	0	0	3	0	0	0	0	0	0	0	1	0	0	0	0	0	0	0	0	0	0	0	0	0	0	0	0	0	0	0	0	0	0	0	165	0	0	0	0	0	0	0	234	0	0	0
OTU250	k__Bacteria; p__Bacteroidota; c__Bacteroidia; o__Bacteroidales; f__Muribaculaceae; g__unclassified_Muribaculaceae; s__unclassified_Muribaculaceae	22	0	0	0	43	0	0	0	12	0	0	0	28	0	0	0	6	0	0	0	6	0	0	0	13	0	0	0	8	0	0	0	62	0	0	0	60	0	0	0	26	1	0	0	58	0	0	0
OTU251	k__Bacteria; p__Bacteroidota; c__Bacteroidia; o__Sphingobacteriales; f__Lentimicrobiaceae; g__Lentimicrobium; s__unclassified_Lentimicrobium	4	9	8	26	15	5	21	1	4	16	174	24	10	420	63	82	4	2	0	1	9	53	28	156	0	20	23	26	63	8	6	1	64	20	74	0	95	12	4	0	1	0	2	44	9	0	0	0
OTU252	k__Bacteria; p__Firmicutes; c__Bacilli; o__Erysipelotrichales; f__Erysipelotrichaceae; g__Turicibacter; s__unclassified_Turicibacter	32	0	0	0	49	0	0	0	20	0	0	0	22	0	0	0	13	0	0	0	8	0	0	0	15	0	0	0	14	0	0	0	41	0	0	0	19	0	0	0	24	0	0	0	53	0	0	0
OTU254	k__Bacteria; p__Firmicutes; c__Clostridia; o__Oscillospirales; f__Ruminococcaceae; g__Subdoligranulum; s__unclassified_Subdoligranulum	46	0	0	0	42	1	10	0	20	1	0	0	36	0	0	0	4	6	2	0	1	0	1	0	16	0	0	0	33	0	0	0	53	23	0	0	41	0	0	0	16	0	8	0	92	0	0	5
OTU257	k__Bacteria; p__Bacteroidota; c__Bacteroidia; o__Bacteroidales; f__Prevotellaceae; g__Prevotella; s__Prevotella_oralis	0	50	30	22	0	0	0	0	1	0	0	0	5	23	6	0	5	7	0	0	0	0	0	0	10	2	0	0	0	0	0	0	2	15	6	0	5	0	0	0	0	0	0	0	0	0	2	0
OTU258	k__Bacteria; p__Proteobacteria; c__Alphaproteobacteria; o__Rhodobacterales; f__Rhodobacteraceae; g__unclassified_Rhodobacteraceae; s__unclassified_Rhodobacteraceae	5	0	0	2	5	0	0	0	3	0	0	0	2	0	0	0	0	0	0	0	0	0	0	0	0	0	0	0	288	0	0	0	0	0	0	0	38	0	0	0	0	0	0	0	56	0	0	0
OTU259	k__Bacteria; p__Bacteroidota; c__Bacteroidia; o__Bacteroidales; f__Rikenellaceae; g__Rikenellaceae_RC9_gut_group; s__Bacteroidia_bacterium_canine_oral_taxon_041	0	5	8	0	28	25	59	27	38	19	24	69	17	113	25	44	21	29	49	28	5	12	5	5	1	3	0	0	13	0	0	0	4	0	0	0	0	14	38	22	0	0	0	0	0	0	0	0
OTU260	k__Bacteria; p__Firmicutes; c__Bacilli; o__Lactobacillales; f__Lactobacillaceae; g__Lactobacillus; s__unclassified_Lactobacillus	34	12	0	8	35	0	0	0	23	0	0	1	36	0	0	0	9	0	0	0	3	0	2	0	20	0	0	0	11	0	0	0	36	4	0	0	125	0	0	0	32	5	0	0	76	2	0	1
OTU261	k__Bacteria; p__Bacteroidota; c__Bacteroidia; o__Bacteroidales; f__Bacteroidaceae; g__Bacteroides; s__unclassified_Bacteroides	72	0	0	1	23	0	3	0	29	0	0	0	41	0	4	0	6	0	0	0	12	0	0	0	5	0	0	0	19	1	0	0	78	9	0	55	131	0	0	0	20	0	0	0	96	0	0	5
OTU262	k__Bacteria; p__Firmicutes; c__Bacilli; o__Lactobacillales; f__Lactobacillaceae; g__Lactobacillus; s__unclassified_Lactobacillus	3	0	0	0	6	0	0	0	2	0	0	0	13	0	0	0	3	0	0	0	0	0	0	0	8	0	0	0	3	0	0	0	22	0	0	0	56	0	0	0	3	0	0	0	80	0	0	21
OTU263	k__Bacteria; p__Bacteroidota; c__Bacteroidia; o__Bacteroidales; f__Muribaculaceae; g__uncultured_Bacteroidales_bacterium; s__uncultured_Bacteroidales_bacterium	29	0	0	21	50	0	0	0	12	0	0	0	11	0	0	0	7	0	0	0	2	0	0	0	21	0	0	0	28	0	0	0	42	0	0	24	58	0	0	0	13	0	0	1	51	0	0	0
OTU264	k__Bacteria; p__Proteobacteria; c__Alphaproteobacteria; o__Rhodobacterales; f__Rhodobacteraceae; g__Nautella; s__unclassified_Nautella	0	0	0	0	0	0	0	0	2	0	0	0	4	0	0	0	4	0	0	0	0	0	0	0	3	0	0	0	16	0	0	0	1	0	0	0	93	0	0	0	12	0	0	0	154	0	0	0
OTU265	k__Bacteria; p__Proteobacteria; c__Alphaproteobacteria; o__Rhizobiales; f__Xanthobacteraceae; g__Bradyrhizobium; s__unclassified_Bradyrhizobium	38	0	0	0	76	0	1	0	19	0	0	0	14	0	0	0	7	0	0	0	7	32	0	0	17	0	0	0	34	0	0	0	51	0	0	2	181	0	0	3	27	0	0	7	57	0	0	0
OTU266	k__Bacteria; p__Patescibacteria; c__Saccharimonadia; o__Saccharimonadales; f__Saccharimonadaceae; g__unclassified_Saccharimonadaceae; s__unclassified_Saccharimonadaceae	1	0	0	0	5	0	0	11	26	18	44	40	10	0	0	3	6	78	19	22	0	0	0	3	0	0	0	0	40	0	0	0	18	9	5	0	5	0	12	14	0	0	0	0	0	0	0	0
OTU267	k__Bacteria; p__Bacteroidota; c__Bacteroidia; o__Bacteroidales; f__Muribaculaceae; g__uncultured_Bacteroidales_bacterium; s__uncultured_Bacteroidales_bacterium	65	0	0	0	67	0	0	0	35	0	0	0	38	0	0	0	19	0	0	0	17	0	0	0	23	0	0	0	36	0	0	0	119	0	0	0	71	1	0	0	13	0	0	0	93	0	0	0
OTU268	k__Bacteria; p__Bacteroidota; c__Bacteroidia; o__Bacteroidales; f__Marinifilaceae; g__Odoribacter; s__Odoribacter_denticanis	1	0	0	0	0	0	0	0	1	2	11	8	30	17	11	10	4	10	11	6	1	4	6	20	0	0	0	0	0	0	0	0	0	0	6	9	8	26	15	17	0	0	0	0	1	0	0	0
OTU269	k__Bacteria; p__Firmicutes; c__Clostridia; o__Lachnospirales; f__Lachnospiraceae; g__Lachnospiraceae_NK4A136_group; s__unclassified_Lachnospiraceae_NK4A136_group	2	0	0	0	15	0	0	0	6	0	0	0	3	0	0	0	0	0	0	0	0	0	0	0	7	0	0	0	5	0	0	0	57	0	0	0	79	0	0	0	31	0	0	0	26	0	0	0
OTU270	k__Bacteria; p__Firmicutes; c__Bacilli; o__Lactobacillales; f__Streptococcaceae; g__Lactococcus; s__unclassified_Lactococcus	9	0	0	0	6	0	0	0	7	0	0	0	16	0	0	0	2	0	0	0	6	0	0	0	13	0	0	0	5	0	0	0	62	0	0	0	156	0	0	0	16	0	0	13	175	0	0	0
OTU271	k__Bacteria; p__Proteobacteria; c__Alphaproteobacteria; o__Rhizobiales; f__Rhizobiaceae; g__Allorhizobium_Neorhizobium_Pararhizobium_Rhizobium; s__unclassified_Allorhizobium_Neorhizobium_Pararhizobium_Rhizobium	24	0	0	10	8	0	0	0	3	0	8	0	6	0	0	0	5	0	0	0	2	0	0	0	20	0	0	0	15	0	0	0	25	16	0	10	72	0	0	0	18	0	0	0	135	0	0	0
OTU273	k__Bacteria; p__Firmicutes; c__Negativicutes; o__Veillonellales_Selenomonadales; f__Selenomonadaceae; g__Selenomonas; s__Selenomonas_sputigena	0	2	5	31	0	0	11	0	1	3	11	4	5	161	11	15	0	0	0	1	0	0	0	2	0	1	0	0	0	1	1	2	1	0	2	0	0	0	0	0	0	0	0	0	0	1	0	0
OTU275	k__Bacteria; p__Patescibacteria; c__Gracilibacteria; o__JGI_0000069_P22; f__Gracilibacteria_bacterium_oral_taxon_872; g__unclassified_Gracilibacteria_bacterium_oral_taxon_872; s__unclassified_Gracilibacteria_bacterium_oral_taxon_872	0	0	0	0	1	2	3	1	0	0	0	4	0	0	0	0	13	1	2	38	0	0	0	0	0	0	0	9	0	1	0	0	1	0	0	0	0	7	6	8	0	0	0	0	0	0	0	0
OTU276	k__Bacteria; p__Actinobacteriota; c__Actinobacteria; o__Bifidobacteriales; f__Bifidobacteriaceae; g__Bifidobacterium; s__unclassified_Bifidobacterium	16	0	0	42	12	0	20	3	23	0	0	0	16	2	0	0	0	0	0	0	0	1	3	0	9	0	1	0	15	0	0	0	19	15	2	11	11	3	1	2	11	1	1	6	32	0	2	13
OTU277	k__Bacteria; p__Bacteroidota; c__Bacteroidia; o__Bacteroidales; f__Muribaculaceae; g__unclassified_Muribaculaceae; s__unclassified_Muribaculaceae	34	0	0	0	37	0	0	0	23	0	0	0	15	0	2	0	9	0	0	0	3	1	0	0	16	1	0	0	25	0	0	0	84	0	0	0	106	1	0	0	10	0	0	0	86	0	0	0
OTU278	k__Bacteria; p__Bacteroidota; c__Bacteroidia; o__Bacteroidales; f__Prevotellaceae; g__Alloprevotella; s__unclassified_Alloprevotella	0	1	15	0	5	11	29	70	36	61	5	73	5	20	39	10	2	12	5	10	57	64	106	191	38	37	6	0	18	32	3	79	0	10	28	7	3	18	15	16	14	0	9	52	1	3	10	7
OTU280	k__Bacteria; p__Desulfobacterota; c__Desulfovibrionia; o__Desulfovibrionales; f__Desulfovibrionaceae; g__Desulfovibrio; s__unclassified_Desulfovibrio	20	0	0	0	33	0	0	0	6	0	0	0	15	0	0	0	8	0	0	0	7	0	0	0	27	0	0	0	10	0	0	0	35	13	0	0	64	0	0	0	16	0	0	0	29	0	0	0
OTU281	k__Bacteria; p__Firmicutes; c__Clostridia; o__Lachnospirales; f__Lachnospiraceae; g__Lachnospiraceae_NK4A136_group; s__unclassified_Lachnospiraceae_NK4A136_group	46	0	0	20	69	0	0	0	21	0	0	0	11	0	0	0	12	0	0	0	5	0	0	0	15	0	0	0	12	0	0	0	56	0	0	0	48	0	0	0	27	0	0	0	164	0	0	0
OTU282	k__Bacteria; p__Firmicutes; c__Clostridia; o__Peptostreptococcales_Tissierellales; f__Peptostreptococcaceae; g__Romboutsia; s__unclassified_Romboutsia	21	0	0	11	26	0	0	0	6	0	0	0	16	0	0	0	8	0	0	0	6	0	0	0	2	0	0	0	22	0	0	0	25	8	0	17	90	1	0	0	28	0	9	0	172	0	0	0
OTU284	k__Bacteria; p__Spirochaetota; c__Spirochaetia; o__Spirochaetales; f__Spirochaetaceae; g__Treponema; s__Treponema_sp._5_22_BH022	0	0	0	0	1	0	0	0	0	0	0	0	1	0	0	0	39	59	79	50	0	0	0	0	0	0	0	0	0	0	0	0	0	0	0	0	0	6	28	8	0	0	0	0	0	0	0	0
OTU287	k__Bacteria; p__Bacteroidota; c__Bacteroidia; o__Bacteroidales; f__Prevotellaceae; g__Prevotella; s__Prevotella_saccharolytica	3	0	6	11	19	27	0	5	6	0	33	26	5	19	2	4	1	9	7	6	38	15	35	21	3	0	4	1	26	0	3	1	2	6	2	0	11	7	0	3	6	5	0	5	9	2	2	29
OTU290	k__Bacteria; p__Bacteroidota; c__Bacteroidia; o__Flavobacteriales; f__Flavobacteriaceae; g__Capnocytophaga; s__unclassified_Capnocytophaga	35	26	41	101	29	43	32	31	9	61	138	123	33	80	73	55	6	32	9	20	38	69	19	28	25	2	29	35	41	1	11	0	26	0	4	14	30	53	74	50	31	3	25	33	16	24	50	47
OTU292	k__Bacteria; p__Proteobacteria; c__Alphaproteobacteria; o__Sphingomonadales; f__Sphingomonadaceae; g__Sphingomonas; s__unclassified_Sphingomonas	25	0	5	14	35	0	0	0	27	0	0	1	18	0	0	0	6	0	0	0	3	12	0	0	21	0	0	0	45	0	0	0	79	37	0	10	157	2	0	1	38	30	0	0	110	0	3	39
OTU293	k__Bacteria; p__Firmicutes; c__Clostridia; o__Oscillospirales; f__Oscillospiraceae; g__unclassified_Oscillospiraceae; s__unclassified_Oscillospiraceae	5	0	0	0	13	2	0	0	8	0	0	0	8	0	3	0	2	1	0	0	0	0	0	0	2	0	0	0	12	0	0	0	70	0	0	0	30	0	0	0	21	0	0	0	32	0	0	0
OTU294	k__Bacteria; p__Spirochaetota; c__Spirochaetia; o__Spirochaetales; f__Spirochaetaceae; g__Treponema; s__Treponema_maltophilum	4	7	18	0	59	17	40	22	25	5	39	16	25	72	4	6	17	20	10	9	31	8	6	39	22	0	0	0	26	0	0	0	2	0	0	0	68	19	9	5	0	0	0	3	0	0	2	0
OTU295	k__Bacteria; p__Proteobacteria; c__Alphaproteobacteria; o__Rhodospirillales; f__unclassified_Rhodospirillales; g__unclassified_Rhodospirillales; s__unclassified_Rhodospirillales	0	0	0	0	43	14	40	34	25	13	1	16	85	17	16	15	13	1	7	3	0	0	0	0	1	0	0	0	1	0	0	0	0	0	0	0	5	5	7	4	0	0	0	0	0	0	0	0
OTU298	k__Bacteria; p__Proteobacteria; c__Gammaproteobacteria; o__Burkholderiales; f__Neisseriaceae; g__Neisseria; s__unclassified_Neisseria	0	325	476	215	38	111	16	9	1	0	0	0	0	0	0	0	13	9	51	71	0	0	0	44	0	0	0	35	0	9	0	4	0	20	0	0	32	55	13	12	0	0	13	19	31	0	0	0
OTU300	k__Bacteria; p__Firmicutes; c__Negativicutes; o__Veillonellales_Selenomonadales; f__Selenomonadaceae; g__Selenomonas; s__unclassified_Selenomonas	1	0	7	0	34	3	6	5	2	1	3	10	12	14	6	15	12	12	12	12	2	13	0	9	8	0	0	0	12	0	0	0	0	0	7	0	6	12	5	13	0	0	0	0	0	0	0	0
OTU302	k__Bacteria; p__Bacteroidota; c__Bacteroidia; o__Bacteroidales; f__Prevotellaceae; g__Prevotella; s__Prevotella_marshii	0	5	5	0	1	2	3	28	9	10	25	12	7	138	14	26	8	32	11	4	3	3	4	0	0	0	0	0	9	0	0	0	8	21	7	15	5	7	4	0	0	0	7	9	3	0	4	0
OTU304	k__Bacteria; p__Proteobacteria; c__Gammaproteobacteria; o__Pseudomonadales; f__Moraxellaceae; g__Acinetobacter; s__unclassified_Acinetobacter	5	0	0	0	1	0	11	0	10	0	0	0	0	0	0	0	1	0	0	0	1	0	0	0	0	0	0	0	5	0	0	0	22	7	0	15	37	0	0	0	11	0	0	184	20	0	5	0
OTU310	k__Bacteria; p__Bacteroidota; c__Bacteroidia; o__Bacteroidales; f__Prevotellaceae; g__Prevotella_7; s__unclassified_Prevotella_7	1	25	130	38	0	11	5	25	6	26	59	34	19	76	27	8	3	70	16	20	0	8	29	31	2	0	0	0	10	0	0	0	0	0	4	5	71	17	2	30	1	9	1	6	2	0	0	0
OTU316	k__Bacteria; p__Proteobacteria; c__Gammaproteobacteria; o__Enterobacterales; f__Vibrionaceae; g__Vibrio; s__unclassified_Vibrio	17	0	0	0	54	0	2	0	11	0	0	0	1	0	0	0	0	0	0	0	0	0	1	0	12	0	0	0	25	0	0	0	85	0	0	0	80	0	0	0	21	0	0	0	101	0	0	3
OTU318	k__Bacteria; p__Firmicutes; c__Bacilli; o__Erysipelotrichales; f__Erysipelatoclostridiaceae; g__Eggerthia; s__Eggerthia_catenaformis	1	0	0	0	0	7	1	3	27	2	9	25	16	0	0	0	20	3	6	1	0	0	0	0	0	0	0	0	0	0	0	0	0	0	0	0	2	3	20	5	0	0	0	0	0	0	0	0
OTU320	k__Bacteria; p__Spirochaetota; c__Spirochaetia; o__Spirochaetales; f__Spirochaetaceae; g__Treponema; s__Treponema_sp._OMZ_838	7	18	15	26	164	36	105	80	103	14	51	84	192	44	14	72	105	60	16	31	69	9	7	34	24	0	2	1	82	4	10	14	29	29	21	10	42	24	26	18	5	2	3	24	6	0	1	5
OTU329	k__Bacteria; p__Bacteroidota; c__Bacteroidia; o__Bacteroidales; f__Prevotellaceae; g__Prevotella_7; s__Prevotella_enoeca	0	3	2	0	5	0	0	0	1	13	9	26	3	0	0	1	14	6	2	2	0	0	0	0	1	0	0	0	1	0	0	0	1	0	0	0	0	0	7	6	0	0	0	0	0	0	0	0
OTU338	k__Bacteria; p__Fusobacteriota; c__Fusobacteriia; o__Fusobacteriales; f__Leptotrichiaceae; g__Leptotrichia; s__unclassified_Leptotrichia	8	60	105	37	123	80	61	112	31	34	105	191	120	98	114	26	63	58	12	57	280	61	42	34	94	18	23	61	161	41	14	54	2	1	1	2	40	18	18	34	161	0	43	130	89	22	24	129
OTU339	k__Bacteria; p__Bacteroidota; c__Bacteroidia; o__Bacteroidales; f__Muribaculaceae; g__unclassified_Muribaculaceae; s__unclassified_Muribaculaceae	16	0	0	0	67	0	0	0	16	0	0	1	14	2	0	0	6	0	0	0	3	0	0	0	2	0	0	0	16	0	0	0	30	0	0	0	63	0	0	0	20	0	0	3	42	0	0	0
OTU342	k__Bacteria; p__Proteobacteria; c__Gammaproteobacteria; o__Enterobacterales; f__Aeromonadaceae; g__Aeromonas; s__unclassified_Aeromonas	11	0	0	0	17	0	0	0	14	0	2	0	8	0	0	0	6	0	0	0	17	0	0	0	0	0	0	0	8	0	0	0	42	0	0	61	38	0	0	0	18	0	0	3	22	0	0	0
OTU344	k__Bacteria; p__Firmicutes; c__Bacilli; o__Erysipelotrichales; f__Erysipelotrichaceae; g__Erysipelotrichaceae_UCG_006; s__uncultured_Erysipelotrichaceae_bacterium	0	0	1	1	4	0	5	2	10	10	18	16	13	17	4	3	18	2	10	10	0	0	0	0	0	0	0	0	1	0	0	0	11	5	3	0	0	2	5	4	0	0	0	1	0	0	0	0
OTU345	k__Bacteria; p__Firmicutes; c__Clostridia; o__Oscillospirales; f__Oscillospiraceae; g__Colidextribacter; s__unclassified_Colidextribacter	9	0	0	0	25	0	0	0	6	1	0	0	20	0	0	0	4	0	0	0	7	0	0	0	7	0	0	0	9	0	0	0	21	0	0	0	107	0	0	0	24	0	1	0	61	0	0	0
OTU347	k__Bacteria; p__Bacteroidota; c__Bacteroidia; o__Bacteroidales; f__Prevotellaceae; g__Prevotella_7; s__unclassified_Prevotella_7	0	0	0	0	0	0	0	0	6	6	0	18	0	5	0	0	1	0	0	0	0	0	0	0	0	0	0	0	0	0	0	0	1	0	0	0	1	0	0	0	1	0	0	0	0	0	0	0
OTU351	k__Bacteria; p__Bacteroidota; c__Bacteroidia; o__Bacteroidales; f__Bacteroidaceae; g__Bacteroides; s__unclassified_Bacteroides	13	0	0	17	31	0	10	0	19	0	0	0	23	0	0	0	3	0	0	0	2	1	3	0	9	0	0	0	30	0	0	0	46	18	0	12	72	0	0	0	3	0	0	0	103	0	0	22
OTU354	k__Bacteria; p__Proteobacteria; c__Gammaproteobacteria; o__Burkholderiales; f__Comamonadaceae; g__unclassified_Comamonadaceae; s__unclassified_Comamonadaceae	13	0	0	0	16	0	0	0	1	0	0	0	5	3	0	0	1	0	0	0	3	0	0	0	7	0	0	0	8	0	0	0	57	0	0	0	94	0	0	0	11	0	6	0	41	0	0	23
OTU358	k__Bacteria; p__Spirochaetota; c__Spirochaetia; o__Spirochaetales; f__Spirochaetaceae; g__Treponema; s__unclassified_Treponema	0	0	0	0	9	0	13	6	63	0	0	0	35	0	0	0	15	5	6	10	1	0	0	0	1	0	0	0	0	0	0	0	53	21	6	0	1	0	1	3	0	0	0	0	1	0	0	0
OTU361	k__Bacteria; p__Bacteroidota; c__Bacteroidia; o__Flavobacteriales; f__Flavobacteriaceae; g__Capnocytophaga; s__Capnocytophaga_endodontalis	1	22	17	0	11	14	0	0	11	5	31	8	7	28	13	19	4	1	13	5	44	10	11	16	10	2	7	17	12	0	0	0	42	43	92	21	24	0	4	11	50	0	9	10	11	8	16	26
OTU364	k__Bacteria; p__Firmicutes; c__Bacilli; o__Erysipelotrichales; f__Erysipelotrichaceae; g__Dubosiella; s__unclassified_Dubosiella	16	0	0	0	14	0	0	0	11	0	0	0	5	0	0	0	6	0	0	0	3	0	0	0	9	0	0	0	10	0	0	0	33	0	0	0	53	0	0	0	22	0	0	0	100	0	0	0
OTU366	k__Bacteria; p__Fusobacteriota; c__Fusobacteriia; o__Fusobacteriales; f__Fusobacteriaceae; g__Fusobacterium; s__Fusobacterium_sp._Marseille_P2749	0	0	0	0	0	0	0	0	0	0	0	0	0	0	0	0	0	0	0	0	2	0	0	0	21	0	0	383	0	0	0	54	0	0	40	0	0	0	8	4	0	284	0	224	0	0	0	3
OTU371	k__Bacteria; p__Bacteroidota; c__Bacteroidia; o__Bacteroidales; f__Muribaculaceae; g__unclassified_Muribaculaceae; s__unclassified_Muribaculaceae	20	0	0	1	32	0	0	0	14	0	0	0	10	0	0	0	7	0	0	0	6	1	0	0	17	0	0	0	19	0	0	0	31	0	0	0	29	0	0	0	10	0	0	0	81	0	0	0
OTU378	k__Bacteria; p__Bacteroidota; c__Bacteroidia; o__Bacteroidales; f__Prevotellaceae; g__Prevotella; s__unclassified_Prevotella	2	0	0	0	0	1	0	0	25	8	23	36	6	17	7	0	0	0	2	9	0	1	13	11	0	0	0	7	58	0	0	0	0	9	4	0	5	9	10	8	0	0	8	10	3	0	0	8
OTU383	k__Bacteria; p__Firmicutes; c__Bacilli; o__Lactobacillales; f__Lactobacillaceae; g__Ligilactobacillus; s__Ligilactobacillus_salivarius	0	0	0	9	0	0	0	1	1	0	0	0	55	0	0	0	1	0	0	0	0	0	0	0	1	0	0	0	16	0	0	0	10	27	13	113	5	0	0	0	7	0	0	0	6	0	0	25
OTU388	k__Bacteria; p__Bacteroidota; c__Bacteroidia; o__Bacteroidales; f__Bacteroidaceae; g__Bacteroides; s__Bacteroides_fragilis	16	0	0	14	35	0	6	0	3	0	2	0	6	0	0	0	2	0	1	0	0	0	0	0	16	0	0	0	24	1	0	0	21	27	0	12	34	1	1	0	2	2	0	0	34	1	0	0
OTU393	k__Bacteria; p__Bacteroidota; c__Bacteroidia; o__Bacteroidales; f__Muribaculaceae; g__unclassified_Muribaculaceae; s__unclassified_Muribaculaceae	11	2	0	0	9	0	0	0	7	0	0	0	9	0	0	0	4	1	0	0	7	0	0	0	11	0	0	0	13	0	0	0	4	0	0	0	44	0	0	0	27	0	0	0	66	0	0	0
OTU406	k__Bacteria; p__Bacteroidota; c__Bacteroidia; o__Bacteroidales; f__Bacteroidaceae; g__Bacteroides; s__unclassified_Bacteroides	11	0	0	42	30	0	3	0	11	0	0	0	11	0	0	0	7	0	0	0	4	0	0	0	11	0	0	0	7	0	0	0	26	16	0	33	31	0	0	0	8	0	2	0	45	0	0	1
OTU421	k__Bacteria; p__Bacteroidota; c__Bacteroidia; o__Bacteroidales; f__Tannerellaceae; g__Parabacteroides; s__unclassified_Parabacteroides	25	0	0	2	18	0	4	0	14	0	0	0	29	0	0	0	6	0	1	0	1	1	1	0	4	0	1	0	13	1	1	0	33	42	5	16	35	0	0	0	11	0	0	7	36	1	0	2
OTU441	k__Bacteria; p__Firmicutes; c__Clostridia; o__Oscillospirales; f__Oscillospiraceae; g__UCG_005; s__unclassified_UCG_005	80	0	0	0	94	0	0	0	17	0	0	0	32	0	0	0	12	0	0	0	3	0	0	0	28	0	0	0	24	0	0	0	122	0	0	0	58	1	0	0	73	0	0	0	102	0	0	0
OTU461	k__Bacteria; p__Firmicutes; c__Bacilli; o__Bacillales; f__Bacillaceae; g__Bacillus; s__unclassified_Bacillus	9	0	0	36	1	0	28	0	1	0	0	0	1	0	0	0	0	0	0	0	1	0	0	0	2	0	0	0	2	0	0	0	28	31	0	180	7	0	0	0	1	0	0	0	8	0	0	9
OTU488	k__Bacteria; p__Acidobacteriota; c__Blastocatellia; o__Pyrinomonadales; f__Pyrinomonadaceae; g__RB41; s__unclassified_RB41	18	0	0	0	24	0	21	0	5	0	0	0	24	0	0	0	2	0	0	0	2	0	0	0	1	0	0	0	9	0	0	0	61	0	0	0	86	0	0	0	34	0	0	0	91	0	0	0
OTU518	k__Bacteria; p__Bacteroidota; c__Bacteroidia; o__Flavobacteriales; f__Weeksellaceae; g__Bergeyella; s__uncultured_Bergeyella_sp.	2	2	6	0	13	18	10	2	0	0	11	0	4	11	4	2	1	12	12	30	6	3	4	50	13	8	4	60	12	5	0	24	7	0	2	0	2	4	13	1	4	0	0	2	6	1	0	1
OTU563	k__Bacteria; p__Bacteroidota; c__Bacteroidia; o__Bacteroidales; f__Prevotellaceae; g__Prevotella_7; s__Prevotella_buccae	0	0	20	4	1	5	11	16	6	0	1	1	0	1	0	0	12	5	7	6	0	0	2	7	0	0	0	0	0	0	0	0	13	0	10	0	11	0	1	9	0	0	0	6	0	0	0	0
OTU568	k__Bacteria; p__Firmicutes; c__Clostridia; o__Oscillospirales; f__Ruminococcaceae; g__Faecalibacterium; s__unclassified_Faecalibacterium	14	0	0	0	15	0	0	0	5	0	0	0	1	0	0	0	2	0	0	0	0	0	0	0	5	0	0	0	15	0	0	0	47	0	0	0	29	0	0	0	5	0	0	0	37	0	0	30
OTU583	k__Bacteria; p__Firmicutes; c__Clostridia; o__Lachnospirales; f__Lachnospiraceae; g__Stomatobaculum; s__unclassified_Stomatobaculum	2	6	0	0	15	0	0	26	6	24	48	24	10	18	0	22	1	1	13	7	1	0	101	35	7	2	199	0	0	0	0	0	29	0	0	0	43	17	1	19	9	0	0	0	12	0	21	0
OTU625	k__Bacteria; p__Proteobacteria; c__Gammaproteobacteria; o__Steroidobacterales; f__Steroidobacteraceae; g__unclassified_Steroidobacteraceae; s__unclassified_Steroidobacteraceae	2	0	0	0	4	0	0	0	0	0	0	0	0	0	0	0	1	0	0	0	1	0	0	0	0	0	0	0	10	0	0	0	0	0	0	0	260	0	0	0	18	0	0	0	2	0	0	11
OTU646	k__Bacteria; p__Proteobacteria; c__Gammaproteobacteria; o__Burkholderiales; f__Hydrogenophilaceae; g__Thiobacillus; s__unclassified_Thiobacillus	0	0	0	0	1	0	0	0	1	0	0	0	1	0	0	0	1	0	0	0	0	0	0	0	0	0	0	0	0	0	0	0	22	0	0	0	293	0	0	0	2	0	0	0	17	0	0	32
OTU650	k__Bacteria; p__Proteobacteria; c__Alphaproteobacteria; o__Sphingomonadales; f__Sphingomonadaceae; g__Sphingomonas; s__unclassified_Sphingomonas	23	0	0	36	36	0	0	0	9	0	0	0	19	0	1	0	2	0	0	0	4	2	0	0	20	0	0	5	16	0	0	0	36	4	0	0	76	0	0	0	28	4	0	1	25	0	0	26
OTU689	k__Bacteria; p__Proteobacteria; c__Alphaproteobacteria; o__Rhizobiales; f__Xanthobacteraceae; g__unclassified_Xanthobacteraceae; s__unclassified_Xanthobacteraceae	24	0	0	0	38	0	0	0	6	0	0	0	13	0	0	0	3	0	0	0	4	6	0	0	2	0	0	0	8	0	0	0	41	8	0	30	81	0	0	0	12	0	4	0	39	0	0	0
OTU715	k__Bacteria; p__Patescibacteria; c__Saccharimonadia; o__Saccharimonadales; f__Saccharimonadaceae; g__TM7x; s__unclassified_TM7x	3	0	0	0	0	0	1	0	6	0	5	0	1	0	0	0	5	0	4	3	387	64	7	0	11	0	4	8	71	0	2	9	3	3	5	0	16	12	2	0	1	1	0	0	0	0	0	64
OTU812	k__Bacteria; p__Bacteroidota; c__Bacteroidia; o__Bacteroidales; f__Porphyromonadaceae; g__Porphyromonas; s__Porphyromonas_catoniae	44	38	75	31	17	32	20	25	18	15	10	21	20	208	168	37	29	52	72	33	307	54	64	82	11	54	27	82	129	31	18	46	1	19	14	0	45	16	0	1	32	9	39	56	22	6	37	22
OTU813	k__Bacteria; p__Patescibacteria; c__Saccharimonadia; o__Saccharimonadales; f__Saccharimonadaceae; g__Candidatus_Saccharimonas; s__unclassified_Candidatus_Saccharimonas	4	4	0	2	4	11	0	7	14	33	15	6	2	0	0	0	28	22	0	20	3	2	1	0	0	1	0	0	7	16	0	0	27	1	0	0	2	8	23	2	0	0	8	9	22	0	0	0
OTU841	k__Bacteria; p__Proteobacteria; c__Gammaproteobacteria; o__Enterobacterales; f__Erwiniaceae; g__Pantoea; s__unclassified_Pantoea	10	0	0	50	33	0	0	0	22	0	0	0	6	0	0	0	3	0	0	0	5	0	23	0	13	0	6	0	7	0	0	0	86	1	0	47	76	0	0	0	15	0	0	0	63	0	0	0
OTU997	k__Bacteria; p__Proteobacteria; c__Gammaproteobacteria; o__Enterobacterales; f__Pasteurellaceae; g__unclassified_Pasteurellaceae; s__unclassified_Pasteurellaceae	0	0	0	23	23	22	0	10	1	0	0	0	7	3	0	0	1	0	0	0	0	0	0	0	0	0	0	0	0	0	0	0	0	0	0	0	0	10	0	7	0	0	0	0	1	0	0	0
OTU1001	k__Bacteria; p__Proteobacteria; c__Gammaproteobacteria; o__Burkholderiales; f__Neisseriaceae; g__Alysiella; s__unclassified_Alysiella	0	0	0	0	0	1	0	1	0	6	19	8	0	0	0	0	3	0	14	0	0	0	0	0	0	0	0	0	0	2	0	0	0	0	0	0	0	1	0	0	0	0	0	0	0	0	0	0
OTU1021	k__Bacteria; p__Proteobacteria; c__Gammaproteobacteria; o__Burkholderiales; f__Neisseriaceae; g__Simonsiella; s__Simonsiella_muelleri	1	0	0	0	0	0	0	0	1	4	4	253	2	0	0	0	126	37	0	5	1	0	33	210	2	0	0	0	0	0	0	0	0	0	0	0	0	0	0	0	0	0	0	0	0	0	0	0
OTU1154	k__Bacteria; p__Bacteroidota; c__Bacteroidia; o__Bacteroidales; f__Prevotellaceae; g__Prevotella; s__Prevotella_maculosa	2	4	28	1	11	7	5	6	7	3	11	13	17	56	8	20	6	19	7	8	10	20	12	73	15	6	0	0	9	0	2	0	22	11	14	3	8	19	1	18	1	2	8	0	11	3	15	6
OTU1369	k__Bacteria; p__Firmicutes; c__Negativicutes; o__Veillonellales_Selenomonadales; f__Veillonellaceae; g__Veillonella; s__unclassified_Veillonella	423	421	2190	1004	635	334	140	328	341	167	93	85	790	414	653	558	2335	770	2384	939	2597	902	3056	855	697	1615	264	114	1748	1154	902	812	14	540	75	158	66	1185	346	339	59	16	1079	497	64	2	0	0
OTU1698	k__Bacteria; p__Proteobacteria; c__Alphaproteobacteria; o__Rhodobacterales; f__Rhodobacteraceae; g__unclassified_Rhodobacteraceae; s__unclassified_Rhodobacteraceae	11	0	0	0	9	0	0	0	0	0	0	0	6	0	0	0	0	0	0	0	0	0	0	0	4	0	0	0	17	0	0	0	0	0	0	0	107	0	0	0	1	0	0	0	130	0	0	0
OTU1859	k__Bacteria; p__Fusobacteriota; c__Fusobacteriia; o__Fusobacteriales; f__Leptotrichiaceae; g__Leptotrichia; s__unclassified_Leptotrichia	0	8	12	47	115	121	86	282	28	37	413	214	109	1186	177	350	96	540	105	220	0	0	0	0	2	0	0	0	0	0	0	0	0	0	0	0	14	56	27	52	0	0	0	0	0	0	0	0
OTU1871	k__Bacteria; p__Bacteroidota; c__Bacteroidia; o__Sphingobacteriales; f__Lentimicrobiaceae; g__Lentimicrobium; s__unclassified_Lentimicrobium	0	0	0	0	0	0	5	89	0	0	23	5	8	0	0	0	6	60	19	50	3	16	19	134	4	0	1	0	0	0	0	0	0	0	0	0	0	0	0	0	0	0	0	0	0	0	0	0
OTU2117	k__Bacteria; p__Fusobacteriota; c__Fusobacteriia; o__Fusobacteriales; f__Leptotrichiaceae; g__Leptotrichia; s__Leptotrichia_sp._oral_taxon_498	1	239	203	44	75	89	143	107	21	52	1316	238	28	96	66	149	32	174	5	131	2	11	277	400	0	0	0	0	1	0	0	0	3	0	0	0	0	0	0	0	247	0	188	106	98	51	31	193
OTU2362	k__Bacteria; p__Cyanobacteria; c__Cyanobacteriia; o__Cyanobacteriales; f__Nostocaceae; g__unclassified_Nostocaceae; s__unclassified_Nostocaceae	7	0	0	0	8	0	1	0	7	4	10	0	13	3	3	0	5	1	32	0	7	0	69	0	8	0	0	0	3	0	0	0	9	0	3	628	115	0	0	42	8	2	0	10	125	0	5	0
OTU2743	k__Bacteria; p__Fusobacteriota; c__Fusobacteriia; o__Fusobacteriales; f__Leptotrichiaceae; g__Leptotrichia; s__unclassified_Leptotrichia	46	0	23	56	29	124	38	210	111	118	176	118	42	14	3	1	47	123	40	26	71	73	215	246	49	269	636	39	97	371	294	460	1	1	3	8	30	119	10	0	93	11	142	256	30	114	14	12
OTU2808	k__Bacteria; p__Patescibacteria; c__Saccharimonadia; o__Saccharimonadales; f__Saccharimonadaceae; g__unclassified_Saccharimonadaceae; s__unclassified_Saccharimonadaceae	2	0	0	0	1	0	17	2	62	28	87	74	21	119	72	103	22	63	22	31	31	25	5	108	0	0	0	0	0	0	0	0	27	8	36	0	26	10	3	0	0	13	61	52	13	0	0	0
OTU3244	k__Bacteria; p__Fusobacteriota; c__Fusobacteriia; o__Fusobacteriales; f__Fusobacteriaceae; g__Fusobacterium; s__unclassified_Fusobacterium	36	362	280	307	4206	2376	2538	2889	979	1114	934	1789	1935	3353	1629	1145	1185	1053	703	370	21	0	49	685	345	53	46	130	1290	22	20	29	183	200	528	371	487	442	2008	1204	155	53	45	208	463	86	173	159
OTU3260	k__Bacteria; p__Actinobacteriota; c__Actinobacteria; o__Actinomycetales; f__Actinomycetaceae; g__Actinomyces; s__unclassified_Actinomyces	1	0	15	0	11	13	8	4	3	2	0	34	4	0	15	0	2	2	1	3	2	9	0	0	24	0	2	8	48	0	0	0	12	0	0	0	4	0	1	0	30	17	16	61	48	60	46	73
OTU3858	k__Bacteria; p__Firmicutes; c__Negativicutes; o__Veillonellales_Selenomonadales; f__Selenomonadaceae; g__Selenomonas; s__Veillonellaceae_bacterium_oral_taxon_145	0	0	0	1	4	0	7	3	11	1	24	18	18	18	6	21	10	14	13	11	1	0	6	3	0	0	0	0	0	0	0	0	0	0	0	0	0	1	0	9	0	0	4	0	2	0	6	2
OTU3866	k__Bacteria; p__unclassified_Bacteria; c__unclassified_Bacteria; o__unclassified_Bacteria; f__unclassified_Bacteria; g__unclassified_Bacteria; s__unclassified_Bacteria	1	3	0	0	1	0	0	0	1	0	21	0	0	1	1	0	1	0	0	0	63	0	0	0	1	0	0	0	1	0	0	0	7	0	0	0	2	0	0	0	0	0	0	0	2	3	0	4
OTU4060	k__Bacteria; p__Firmicutes; c__Negativicutes; o__Veillonellales_Selenomonadales; f__Veillonellaceae; g__Veillonella; s__unclassified_Veillonella	143	8	118	196	49	39	58	148	150	84	57	50	81	77	125	45	136	128	224	172	471	124	350	40	8	86	10	26	50	60	40	16	2	19	3	17	3	404	54	53	6	0	238	96	5	1	0	0
OTU4098	k__Bacteria; p__Actinobacteriota; c__Actinobacteria; o__Actinomycetales; f__Actinomycetaceae; g__Actinomyces; s__unclassified_Actinomyces	28	65	184	270	49	3	22	12	22	27	6	4	203	306	452	245	1	2	7	10	11	5	10	58	2	35	13	155	1	61	50	90	10	41	5	30	32	80	12	13	232	7	6	4	16	211	88	85
OTU4111	k__Bacteria; p__Proteobacteria; c__Gammaproteobacteria; o__Enterobacterales; f__Pasteurellaceae; g__Haemophilus; s__unclassified_Haemophilus	1	1	0	0	0	0	0	5	0	0	0	0	0	0	0	0	12	49	30	72	7	21	2	8	7	0	0	14	2	0	0	1	52	0	14	5	1	6	17	8	2	2	1	3	0	0	0	0
OTU4113	k__Bacteria; p__Bacteroidota; c__Bacteroidia; o__Bacteroidales; f__Prevotellaceae; g__Prevotella_7; s__unclassified_Prevotella_7	19	9	32	46	268	277	91	275	90	241	116	253	198	60	40	14	104	141	91	76	109	40	26	27	1	0	0	0	3	0	0	0	2	19	26	0	28	84	37	37	3	0	44	20	3	0	13	8
OTU4122	k__Bacteria; p__Firmicutes; c__Negativicutes; o__Veillonellales_Selenomonadales; f__Selenomonadaceae; g__unclassified_Selenomonadaceae; s__unclassified_Selenomonadaceae	0	0	4	0	0	0	0	0	0	0	7	8	3	0	11	13	1	0	10	10	3	10	17	89	2	0	0	0	12	0	0	0	0	0	0	0	1	12	4	2	0	0	0	0	0	2	0	0
OTU4152	k__Bacteria; p__Bacteroidota; c__Bacteroidia; o__Bacteroidales; f__Prevotellaceae; g__Alloprevotella; s__unclassified_Alloprevotella	7	25	66	80	5	109	13	115	28	116	21	94	1	0	0	0	186	201	277	70	71	174	110	1132	2	433	136	616	86	380	64	295	4	146	34	88	6	75	46	126	6	3	34	62	4	4	3	0
OTU4155	k__Bacteria; p__Bacteroidota; c__Bacteroidia; o__Bacteroidales; f__Prevotellaceae; g__Prevotella_7; s__unclassified_Prevotella_7	0	0	0	0	1	0	0	0	3	92	9	9	0	0	0	1	0	1	0	0	0	0	0	0	0	857	931	105	0	118	26	59	0	0	4	0	1	0	0	0	6	0	1	0	3	1	46	3
OTU4749	k__Bacteria; p__Actinobacteriota; c__Coriobacteriia; o__Coriobacteriales; f__Atopobiaceae; g__Olsenella; s__Olsenella_sp._oral_taxon_807	0	14	30	0	2	19	17	0	0	0	49	0	9	0	12	0	4	0	0	0	5	8	1	0	8	0	0	0	29	0	0	0	1	0	0	0	24	0	1	0	0	0	0	0	0	0	2	13
OTU4834	k__Bacteria; p__Firmicutes; c__Clostridia; o__Lachnospirales; f__Lachnospiraceae; g__Lachnoanaerobaculum; s__unclassified_Lachnoanaerobaculum	2	9	22	0	18	66	46	22	38	44	79	127	57	92	54	39	10	16	16	23	103	57	305	371	15	317	273	17	21	169	452	164	9	0	12	0	22	0	6	6	25	2	63	53	8	36	139	24
OTU4839	k__Bacteria; p__Fusobacteriota; c__Fusobacteriia; o__Fusobacteriales; f__Leptotrichiaceae; g__Leptotrichia; s__unclassified_Leptotrichia	15	540	700	202	141	583	138	157	84	93	577	110	76	2	12	0	33	174	318	200	183	224	72	74	750	19	46	45	205	6	26	6	21	25	20	1	83	162	41	67	495	7	147	178	246	162	211	247
OTU4840	k__Bacteria; p__unclassified_Bacteria; c__unclassified_Bacteria; o__unclassified_Bacteria; f__unclassified_Bacteria; g__unclassified_Bacteria; s__unclassified_Bacteria	156	31	2	0	37	45	1	0	17	0	191	2	32	11	19	7	12	20	34	3	1054	50	1	1	39	0	17	0	14	0	7	0	119	86	0	12	240	313	0	4	25	0	0	12	399	92	0	249
OTU4851	k__Bacteria; p__Bacteroidota; c__Bacteroidia; o__Bacteroidales; f__Prevotellaceae; g__Alloprevotella; s__unclassified_Alloprevotella	3	2	0	9	4	3	3	26	15	40	8	86	2	0	0	0	243	27	89	2	83	19	90	2	0	20	13	9	17	3	7	199	0	19	7	30	2	3	16	26	1	2	8	14	2	0	0	0
OTU4995	k__Bacteria; p__Fusobacteriota; c__Fusobacteriia; o__Fusobacteriales; f__Leptotrichiaceae; g__Leptotrichia; s__unclassified_Leptotrichia	1	10	53	11	0	0	13	0	0	0	0	0	1	0	0	0	13	56	0	22	0	0	0	0	38	0	0	0	4	0	0	0	21	18	56	0	10	3	6	17	0	0	0	21	6	0	0	0
OTU5099	k__Bacteria; p__Firmicutes; c__Clostridia; o__Lachnospirales; f__Lachnospiraceae; g__Roseburia; s__unclassified_Roseburia	1	0	0	0	12	22	31	48	9	5	14	35	49	0	0	8	4	27	3	5	1	0	0	0	0	0	0	0	0	0	0	0	0	0	0	0	0	9	17	5	0	0	0	0	0	0	0	0
OTU5113	k__Bacteria; p__Firmicutes; c__Clostridia; o__Lachnospirales; f__Lachnospiraceae; g__[Ruminococcus]_gnavus_group; s__unclassified_[Ruminococcus]_gnavus_group	5	0	0	43	11	0	17	0	6	0	0	0	0	0	0	0	1	0	0	0	0	0	0	0	9	0	0	0	0	0	0	0	21	56	0	73	2	0	0	0	5	0	0	0	19	0	0	14
OTU5237	k__Bacteria; p__Firmicutes; c__Negativicutes; o__Veillonellales_Selenomonadales; f__Selenomonadaceae; g__Centipeda; s__unclassified_Centipeda	2	48	91	21	19	9	19	23	11	13	90	32	34	442	33	61	13	36	32	36	25	25	19	43	8	11	1	0	18	43	25	59	0	8	11	0	1	5	9	8	12	0	11	10	0	1	3	12
OTU5239	k__Bacteria; p__Firmicutes; c__Negativicutes; o__Veillonellales_Selenomonadales; f__Selenomonadaceae; g__unclassified_Selenomonadaceae; s__unclassified_Selenomonadaceae	1	17	14	0	6	0	0	0	3	4	70	21	36	92	17	27	9	2	27	7	2	12	2	33	7	0	0	0	15	1	2	10	11	0	2	5	3	4	1	2	10	1	8	27	5	9	33	15
OTU5240	k__Bacteria; p__Firmicutes; c__Negativicutes; o__Veillonellales_Selenomonadales; f__Selenomonadaceae; g__unclassified_Selenomonadaceae; s__unclassified_Selenomonadaceae	12	8	15	0	54	15	28	32	28	12	0	47	30	9	38	62	17	47	60	46	53	61	30	187	9	6	5	12	38	6	6	3	0	10	10	0	3	6	4	12	21	2	0	2	0	3	66	0
OTU5271	k__Bacteria; p__Proteobacteria; c__Gammaproteobacteria; o__Burkholderiales; f__Neisseriaceae; g__Alysiella; s__unclassified_Alysiella	1	0	0	0	0	0	0	0	4	0	21	17	0	0	0	0	2	0	37	107	0	0	12	6	0	0	0	29	8	0	1	9	0	4	0	0	2	6	1	3	5	0	10	0	0	9	4	0
OTU5293	k__Bacteria; p__Firmicutes; c__Negativicutes; o__Veillonellales_Selenomonadales; f__Selenomonadaceae; g__Selenomonas; s__unclassified_Selenomonas	7	9	14	28	2	0	0	0	0	0	1	1	3	3	1	1	0	0	0	0	11	35	23	0	5	0	5	0	0	0	8	0	0	6	1	0	4	0	1	0	6	0	7	18	19	0	18	12
OTU5330	k__Bacteria; p__Actinobacteriota; c__Actinobacteria; o__Actinomycetales; f__Actinomycetaceae; g__Actinomyces; s__unclassified_Actinomyces	2	1	1	0	3	9	3	4	51	44	11	2	0	1	0	1	4	11	6	2	148	15	1	4	3	191	399	35	7	159	244	110	1	0	1	0	2	101	50	2	5	0	91	52	4	0	5	0
OTU5333	k__Bacteria; p__Firmicutes; c__Negativicutes; o__Veillonellales_Selenomonadales; f__Selenomonadaceae; g__Selenomonas; s__unclassified_Selenomonas	0	0	0	0	0	0	0	0	0	0	10	0	5	0	0	0	0	0	0	1	1	3	9	32	0	170	35	2	0	107	270	112	0	0	0	0	1	0	0	0	5	0	3	0	1	0	0	0
OTU5407	k__Bacteria; p__Firmicutes; c__Clostridia; o__Lachnospirales; f__Lachnospiraceae; g__Oribacterium; s__unclassified_Oribacterium	0	0	0	2	0	0	3	1	12	13	19	20	5	10	8	85	0	0	2	0	1	1	2	2	1	5	20	0	0	17	24	7	1	0	0	5	0	0	0	1	1	0	12	0	0	1	2	0
OTU5458	k__Bacteria; p__Proteobacteria; c__Gammaproteobacteria; o__Enterobacterales; f__Pasteurellaceae; g__Haemophilus; s__Haemophilus_sputorum	4	7	9	11	8	2	3	2	66	328	103	765	31	48	0	39	130	74	25	288	6	1	291	291	322	35	0	35	119	5	0	4	24	118	323	147	112	221	1375	465	274	4	36	364	78	8	1836	34
OTU6132	k__Bacteria; p__Proteobacteria; c__Gammaproteobacteria; o__Burkholderiales; f__Neisseriaceae; g__Neisseria; s__unclassified_Neisseria	3573	4919	4122	3967	12	0	1	0	7	0	1	2	6	1111	4397	2770	32	321	249	3	28	0	1	0	476	0	6	0	11	1	0	0	13	0	2	1	25	17	3	54	7	3	2	5	17	0	0	0
OTU6134	k__Bacteria; p__Firmicutes; c__Bacilli; o__Staphylococcales; f__Gemellaceae; g__Gemella; s__unclassified_Gemella	0	0	41	0	10	8	0	7	10	13	6	98	21	122	117	20	26	3	4	10	20	2	32	28	3	11	21	54	150	5	25	17	9	0	0	5	7	5	5	7	14	6	8	43	16	20	16	14
OTU6227	k__Bacteria; p__Fusobacteriota; c__Fusobacteriia; o__Fusobacteriales; f__Fusobacteriaceae; g__Fusobacterium; s__unclassified_Fusobacterium	474	77	168	77	231	198	277	363	310	224	269	335	650	384	420	282	135	376	150	108	568	376	281	202	274	47	426	223	699	80	75	174	198	144	144	39	126	341	214	237	187	93	306	404	96	118	255	274
OTU6244	k__Bacteria; p__Bacteroidota; c__Bacteroidia; o__Flavobacteriales; f__Flavobacteriaceae; g__Capnocytophaga; s__Capnocytophaga_sp._oral_taxon_323	2	8	3	5	0	0	0	2	0	0	0	0	8	30	44	14	0	0	0	1	0	0	0	0	0	0	0	0	7	0	0	0	0	0	0	0	1	1	0	0	14	0	6	20	19	9	26	17
OTU6246	k__Bacteria; p__Patescibacteria; c__Saccharimonadia; o__Saccharimonadales; f__Saccharimonadaceae; g__unclassified_Saccharimonadaceae; s__unclassified_Saccharimonadaceae	0	0	0	0	16	0	62	21	4	1	16	24	6	1	0	1	4	15	2	3	2	0	0	71	0	0	0	0	134	0	0	0	0	4	13	0	13	4	2	0	0	0	6	87	7	0	0	0
OTU6247	k__Bacteria; p__unclassified_Bacteria; c__unclassified_Bacteria; o__unclassified_Bacteria; f__unclassified_Bacteria; g__unclassified_Bacteria; s__unclassified_Bacteria	2	0	0	0	0	0	0	0	5	0	0	8	1	0	0	1	1	0	0	0	1	0	4	1	0	0	0	0	10	0	0	0	1	0	0	0	5	0	0	0	1	0	0	0	0	0	0	0
OTU6252	k__Bacteria; p__Campylobacterota; c__Campylobacteria; o__Campylobacterales; f__Campylobacteraceae; g__Campylobacter; s__unclassified_Campylobacter	5	0	0	0	17	30	61	33	2	0	118	60	13	185	107	143	22	68	0	34	53	89	58	116	20	13	14	0	44	10	5	4	0	32	136	0	30	0	0	59	17	0	19	50	39	15	35	21
[truncated: 32 more columns]

## Sheet: B
Table S2B Basic information of ASVs applied in the model construction
ASV ID	Taxonomic annotation	Status of selection in the final model			Reads in each sample
		Short	Long		S1A1	S1A2	S1A3	S1A4	S1B1	S1B2	S1B3	S1B4	S2A1	S2A2	S2A3	S2A4	S2B1	S2B2	S2B3	S2B4	S3A1	S3A2	S3A3	S3A4	S3B1	S3B2	S3B3	S3B4	S4A1	S4A2	S4A3	S4A4	S4B1	S4B2	S4B3	S4B4	S5A1	S5A2	S5A3	S5A4	S5B1	S5B2	S5B3	S5B4	S6A1	S6A2	S6A3	S6A4	S6B1
ASV1	k__Bacteria; p__Firmicutes; c__Bacilli; o__Lactobacillales; f__Streptococcaceae; g__Streptococcus; s__Streptococcus_mitis	Yes	Yes		4077	901	663	800	3557	924	1713	2504	6381	1109	1153	2414	9096	0	2064	3371	7082	1048	1826	3202	5145	1289	1426	3542	25036	713	0	3451	12774	966	1330	1670	31814	3142	3916	2859	13038	1449	4473	3070	20647	1545	795	4781	12322
ASV2	k__Bacteria; p__Proteobacteria; c__Gammaproteobacteria; o__Burkholderiales; f__Neisseriaceae; g__Neisseria; s__Morococcus_cerebrosus	No	No		28140	1096	235	311	466	2882	4416	4157	8440	4351	1591	422	355	1697	332	1844	1544	1563	0	2912	401	0	223	399	329	662	1629	2657	0	375	440	1215	245	1232	2578	176	187	3293	0	0	2339	1438	553	1007	1921
ASV3	k__Bacteria; p__Firmicutes; c__Bacilli; o__Lactobacillales; f__Streptococcaceae; g__Streptococcus; s__Streptococcus_mitis	No	No		0	0	0	0	324	0	0	0	558	0	0	0	0	0	0	0	0	0	0	0	0	0	0	0	0	0	0	0	0	0	0	0	2657	0	0	0	0	0	0	0	0	0	0	0	0
ASV4	k__Bacteria; p__Actinobacteriota; c__Actinobacteria; o__Micrococcales; f__Micrococcaceae; g__Rothia; s__Rothia_mucilaginosa	Yes	Yes		244	2258	716	2140	0	0	0	0	299	384	1325	0	1454	974	2123	2296	0	0	0	0	0	0	0	0	4200	2197	2001	4304	0	2169	2541	4476	0	0	0	0	480	971	934	822	3182	88	2811	620	433
ASV5	k__Bacteria; p__Proteobacteria; c__Gammaproteobacteria; o__Enterobacterales; f__Pasteurellaceae; g__Haemophilus; s__Haemophilus_parainfluenzae	Yes	Yes		5296	4426	5883	3594	2517	2353	3197	5083	2874	6427	5177	3314	1622	4109	4504	3393	5023	4678	6713	4947	4820	3493	3748	5661	1649	5912	2890	7357	4065	2778	2486	3817	458	5646	2724	1634	1405	4102	3277	4360	1617	1673	2236	4014	1704
ASV6	k__Bacteria; p__Actinobacteriota; c__Actinobacteria; o__Micrococcales; f__Micrococcaceae; g__Rothia; s__Rothia_dentocariosa	No	Yes		25	0	0	27	177	731	200	473	47	133	178	569	732	2626	2333	1686	82	11	50	151	116	66	23	56	3353	27	11	20	297	86	0	15	575	659	1354	415	89	228	602	210	1650	252	393	136	198
ASV7	k__Bacteria; p__Bacteroidota; c__Bacteroidia; o__Bacteroidales; f__Prevotellaceae; g__Prevotella_7; s__Prevotella_melaninogenica	No	No		0	0	0	0	0	0	0	0	2297	0	280	1161	471	0	324	301	0	0	686	0	1346	0	1631	0	2523	971	2942	456	0	1122	4072	1800	168	368	0	197	270	0	345	0	194	0	224	176	153
ASV8	k__Bacteria; p__Firmicutes; c__Bacilli; o__Lactobacillales; f__Carnobacteriaceae; g__Granulicatella; s__Granulicatella_adiacens	No	Yes		445	0	0	0	376	0	0	0	556	0	0	0	516	0	0	0	557	0	0	0	721	0	0	0	1394	0	0	0	1027	0	0	0	61	0	0	0	272	0	0	0	471	0	0	0	262
ASV9	k__Bacteria; p__Firmicutes; c__Bacilli; o__Lactobacillales; f__Streptococcaceae; g__Streptococcus; s__Streptococcus_sanguinis	No	No		2093	0	0	0	666	0	0	0	1008	0	0	0	203	753	0	0	0	0	0	0	1194	0	0	0	178	0	0	0	744	0	0	0	101	0	0	0	302	0	0	0	1054	0	0	0	1027
ASV10	k__Bacteria; p__Firmicutes; c__Negativicutes; o__Veillonellales_Selenomonadales; f__Veillonellaceae; g__Veillonella; s__Veillonella_dispar	No	Yes		201	154	538	284	0	0	0	0	1596	1982	3251	1970	1561	619	1754	3020	107	112	192	182	1090	805	2199	0	2222	3785	8816	1428	81	2909	6846	3587	0	0	248	0	98	309	778	146	3935	0	398	203	261
ASV11	k__Bacteria; p__Proteobacteria; c__Gammaproteobacteria; o__Burkholderiales; f__Burkholderiaceae; g__Lautropia; s__Lautropia_mirabilis	Yes	Yes		0	3468	2793	298	133	1057	1348	653	299	91	284	181	0	484	262	1098	0	570	219	166	503	2990	1692	843	0	166	312	332	368	172	365	439	521	1456	258	489	694	1640	353	3916	306	950	583	923	698
ASV12	k__Bacteria; p__Firmicutes; c__Bacilli; o__Lactobacillales; f__Streptococcaceae; g__Streptococcus; s__Streptococcus_mitis	Yes	Yes		0	0	0	0	0	0	0	0	87	0	0	0	205	0	0	0	0	0	0	0	0	0	0	0	0	0	0	0	0	0	0	0	0	0	0	0	0	0	0	0	0	0	0	0	0
ASV13	k__Bacteria; p__Actinobacteriota; c__Actinobacteria; o__Micrococcales; f__Micrococcaceae; g__Rothia; s__Rothia_aeria	Yes	Yes		2941	5199	2523	2048	545	1226	867	819	276	845	1441	687	1144	2656	4087	3502	135	486	334	822	2030	1434	414	781	158	405	251	1165	796	376	241	183	288	3881	1124	306	301	1322	1381	1200	4586	2307	1379	2844	3154
ASV14	k__Bacteria; p__Firmicutes; c__Bacilli; o__Lactobacillales; f__Streptococcaceae; g__Streptococcus; s__Streptococcus_salivarius	No	No		56	0	0	0	82	0	0	0	1220	0	0	0	82	0	0	0	65	0	0	0	1663	0	0	0	311	0	1708	54	64	0	0	0	197	0	0	0	165	0	0	0	3906	0	0	0	377
ASV15	k__Bacteria; p__Firmicutes; c__Bacilli; o__Lactobacillales; f__Carnobacteriaceae; g__Granulicatella; s__Granulicatella_elegans	No	No		0	0	0	0	0	0	0	0	18	0	0	0	0	0	0	0	106	0	0	0	9	0	0	0	454	0	0	0	137	0	0	0	288	0	0	0	50	0	0	0	637	0	0	0	88
ASV16	k__Bacteria; p__Firmicutes; c__Negativicutes; o__Veillonellales_Selenomonadales; f__Veillonellaceae; g__Veillonella; s__Veillonella_sp._2011_Oral_VSA_B9	No	No		0	10	0	65	132	199	0	155	550	311	591	413	415	0	223	336	0	0	0	0	993	338	1850	664	0	1387	6209	234	0	1516	4421	2021	0	0	86	0	0	66	131	0	0	0	189	67	79
ASV17	k__Bacteria; p__Proteobacteria; c__Gammaproteobacteria; o__Burkholderiales; f__Neisseriaceae; g__Neisseria; s__Neisseria_subflava	No	Yes		3813	5168	4349	4003	0	0	0	0	0	0	0	0	0	1166	4621	2889	0	314	249	0	0	0	0	0	512	0	0	0	0	0	0	0	0	0	0	0	0	17	0	56	0	0	0	0	0
ASV18	k__Bacteria; p__Actinobacteriota; c__Actinobacteria; o__Micrococcales; f__Micrococcaceae; g__Rothia; s__Rothia_mucilaginosa	No	No		360	2390	527	1331	371	523	0	347	162	904	207	595	0	0	101	0	0	0	0	0	0	0	0	0	0	0	0	0	160	0	0	0	194	736	629	170	0	0	0	0	0	0	0	0	0
ASV19	k__Bacteria; p__Firmicutes; c__Negativicutes; o__Veillonellales_Selenomonadales; f__Veillonellaceae; g__Veillonella; s__Veillonella_parvula	No	Yes		0	0	0	0	148	345	65	903	0	0	288	549	552	312	312	669	0	725	319	153	436	170	125	69	471	0	0	0	586	0	0	0	240	259	367	324	115	254	157	146	0	365	696	667	260
ASV20	k__Bacteria; p__Actinobacteriota; c__Actinobacteria; o__Actinomycetales; f__Actinomycetaceae; g__Actinomyces; s__Schaalia_odontolytica	No	Yes		0	0	0	0	0	0	0	0	498	0	0	169	170	97	0	0	0	0	0	0	0	0	0	0	0	0	0	0	0	0	0	0	0	0	0	0	0	0	0	0	246	0	0	0	81
ASV21	k__Bacteria; p__Firmicutes; c__Bacilli; o__Staphylococcales; f__Gemellaceae; g__Gemella; s__Gemella_haemolysans	No	No		0	0	0	0	0	0	0	0	0	0	0	0	768	0	0	0	0	0	0	0	0	0	0	0	0	0	0	0	0	0	0	0	159	0	0	0	0	0	0	0	243	0	0	0	0
ASV22	k__Bacteria; p__Firmicutes; c__Bacilli; o__Staphylococcales; f__Gemellaceae; g__Gemella; s__Gemella_haemolysans	No	No		126	0	0	0	209	0	0	0	414	0	0	0	1134	0	0	0	954	0	0	0	330	0	0	0	6795	0	0	0	643	0	0	0	3417	0	0	0	855	0	0	0	2022	0	0	0	1615
ASV23	k__Bacteria; p__Actinobacteriota; c__Actinobacteria; o__Actinomycetales; f__Actinomycetaceae; g__Actinomyces; s__Actinomyces_graevenitzii	Yes	Yes		0	0	0	0	0	0	0	0	191	142	73	92	0	0	0	0	0	49	0	0	0	0	178	119	0	185	815	0	0	0	0	0	0	0	0	47	0	162	171	0	0	0	0	0	0
ASV24	k__Bacteria; p__Proteobacteria; c__Gammaproteobacteria; o__Burkholderiales; f__Neisseriaceae; g__Neisseria; s__Neisseria_elongata	No	Yes		0	274	84	112	196	370	367	576	153	70	74	174	556	435	868	743	79	914	0	412	803	616	261	1243	453	32	21	168	176	30	14	121	94	312	96	0	195	750	404	0	0	0	217	91	35
ASV25	k__Bacteria; p__Actinobacteriota; c__Actinobacteria; o__Micrococcales; f__Micrococcaceae; g__Rothia; s__Rothia_mucilaginosa	Yes	Yes		0	0	0	0	0	0	0	0	0	0	0	0	0	0	0	0	0	0	0	0	0	0	0	0	0	0	0	0	0	0	0	0	0	0	0	0	0	0	0	0	0	0	0	0	0
ASV26	k__Bacteria; p__Actinobacteriota; c__Actinobacteria; o__Actinomycetales; f__Actinomycetaceae; g__Actinomyces; s__Actinomyces_viscosus	No	No		0	0	0	0	0	0	0	0	0	0	0	0	0	0	0	0	0	0	0	0	0	0	0	0	350	0	0	0	0	0	0	0	0	0	0	0	0	0	0	0	0	0	0	0	0
ASV27	k__Bacteria; p__Firmicutes; c__Bacilli; o__Lactobacillales; f__Streptococcaceae; g__Streptococcus; s__Streptococcus_parasanguinis	Yes	No		0	0	0	0	0	0	0	0	0	0	0	0	230	0	0	0	0	0	0	0	41	0	0	0	290	0	0	0	0	0	0	0	0	0	0	0	0	0	0	0	300	0	0	0	36
ASV28	k__Bacteria; p__Actinobacteriota; c__Actinobacteria; o__Actinomycetales; f__Actinomycetaceae; g__Actinomyces; s__Schaalia_odontolytica	Yes	No		0	0	0	0	0	0	0	0	0	0	0	0	0	0	0	0	0	0	0	0	0	0	0	0	0	0	0	0	0	0	0	0	0	0	0	0	0	0	0	0	0	0	0	0	0
ASV29	k__Bacteria; p__Firmicutes; c__Bacilli; o__Lactobacillales; f__Streptococcaceae; g__Streptococcus; s__Streptococcus_gordonii	Yes	Yes		0	0	0	0	0	0	0	0	433	0	0	0	0	0	0	0	0	0	0	0	0	0	0	0	0	0	0	0	0	0	0	0	0	0	0	0	0	0	0	0	0	0	0	0	0
ASV30	k__Bacteria; p__Actinobacteriota; c__Actinobacteria; o__Actinomycetales; f__Actinomycetaceae; g__Actinomyces; s__Actinomyces_oris	Yes	No		0	0	0	0	385	146	0	143	312	402	772	1129	1100	1765	4614	520	0	0	0	0	425	53	145	399	368	0	0	31	0	0	0	0	153	420	451	223	290	138	312	262	893	0	0	0	0
ASV31	k__Bacteria; p__Firmicutes; c__Negativicutes; o__Veillonellales_Selenomonadales; f__Veillonellaceae; g__Veillonella; s__Veillonella_rogosae	Yes	Yes		424	424	1751	794	608	305	127	269	199	137	61	72	717	415	513	549	2178	481	1809	620	1964	788	2551	581	391	1500	253	84	558	1126	878	809	0	413	0	0	69	964	161	240	53	0	853	346	0
ASV32	k__Bacteria; p__Actinobacteriota; c__Actinobacteria; o__Actinomycetales; f__Actinomycetaceae; g__Actinomyces; s__Actinomyces_graevenitzii	No	No		0	0	0	0	0	0	0	0	0	0	0	0	0	0	0	0	0	0	0	0	0	0	0	0	0	53	341	26	0	112	120	78	0	0	0	0	0	0	78	0	0	0	0	0	0
ASV33	k__Bacteria; p__Actinobacteriota; c__Actinobacteria; o__Actinomycetales; f__Actinomycetaceae; g__Actinomyces; s__Schaalia_odontolytica	No	No		0	0	0	0	0	0	0	0	0	0	0	0	0	0	0	0	0	0	0	0	276	0	0	0	118	0	0	0	0	0	0	0	0	0	0	0	0	0	0	0	0	0	0	0	0
ASV34	k__Bacteria; p__Proteobacteria; c__Gammaproteobacteria; o__Burkholderiales; f__Neisseriaceae; g__Neisseria; s__Neisseria_perflava	No	No		0	0	0	0	0	0	0	0	1757	1379	2684	1118	1520	136	168	284	0	586	0	2541	0	0	0	0	0	1092	0	0	0	37	4894	7448	0	0	0	0	0	0	0	0	0	0	0	0	0
ASV35	k__Bacteria; p__Firmicutes; c__Bacilli; o__Staphylococcales; f__Gemellaceae; g__Gemella; s__Gemella_sanguinis	No	No		82	0	0	0	157	0	0	0	441	0	0	0	422	0	0	0	1174	0	0	0	475	0	0	0	94	0	0	0	516	0	0	0	0	0	0	0	80	0	0	0	272	0	0	0	0
ASV36	k__Bacteria; p__Bacteroidota; c__Bacteroidia; o__Flavobacteriales; f__Flavobacteriaceae; g__Capnocytophaga; s__Capnocytophaga_sputigena	Yes	No		0	114	0	105	62	0	0	181	32	0	37	0	0	0	0	0	97	0	0	115	407	0	150	237	55	0	0	0	182	0	0	0	21	0	107	0	89	0	0	0	0	0	50	61	0
ASV37	k__Bacteria; p__Bacteroidota; c__Bacteroidia; o__Bacteroidales; f__Prevotellaceae; g__Prevotella_7; s__Prevotella_histicola	No	No		0	0	0	0	0	0	0	0	0	0	0	0	0	0	0	0	0	0	0	0	0	0	0	0	83	0	934	0	0	0	0	0	0	0	0	0	0	0	0	0	0	0	0	0	0
ASV38	k__Bacteria; p__Proteobacteria; c__Gammaproteobacteria; o__Enterobacterales; f__Pasteurellaceae; g__Haemophilus; s__Haemophilus_parainfluenzae	No	Yes		1883	3080	2622	740	699	408	444	641	0	0	0	612	0	0	0	0	1613	1285	1783	1730	1212	448	1307	443	0	0	2136	1293	0	0	2036	1727	0	0	0	0	0	277	330	1199	0	0	0	0	0
ASV39	k__Bacteria; p__Firmicutes; c__Negativicutes; o__Veillonellales_Selenomonadales; f__Veillonellaceae; g__Veillonella; s__Veillonella_rogosae	Yes	No		210	159	723	381	624	1857	1003	2572	581	1099	841	691	662	227	764	588	1791	415	1537	933	571	129	723	169	277	1117	314	689	416	1746	852	682	62	994	267	510	78	1247	816	676	0	45	1451	602	183
ASV40	k__Bacteria; p__Bacteroidota; c__Bacteroidia; o__Bacteroidales; f__Prevotellaceae; g__Alloprevotella; s__Prevotellaceae_bacterium_Marseille_P2826	Yes	No		0	0	0	0	0	0	0	0	0	0	0	0	0	0	0	0	0	0	0	0	0	0	81	206	62	0	0	0	0	0	0	0	0	0	0	0	0	0	427	206	0	0	0	0	0
ASV41	k__Bacteria; p__Firmicutes; c__Negativicutes; o__Veillonellales_Selenomonadales; f__Veillonellaceae; g__Veillonella; s__Veillonella_parvula	Yes	No		0	0	0	0	0	83	0	327	0	0	0	0	0	0	0	0	0	0	189	89	0	0	0	0	293	0	0	0	0	0	0	0	0	0	0	0	0	0	0	0	0	0	332	0	0
ASV42	k__Bacteria; p__Bacteroidota; c__Bacteroidia; o__Bacteroidales; f__Porphyromonadaceae; g__Porphyromonas; s__Porphyromonas_pasteri	No	Yes		0	0	48	0	0	0	289	0	249	0	0	141	0	0	0	0	849	0	0	0	212	0	360	568	191	0	65	277	0	0	0	248	0	0	0	0	0	0	0	169	0	0	0	0	0
ASV43	k__Bacteria; p__Proteobacteria; c__Gammaproteobacteria; o__Cardiobacteriales; f__Cardiobacteriaceae; g__Cardiobacterium; s__Cardiobacterium_hominis	No	Yes		39	274	135	134	159	112	66	87	63	31	78	261	60	132	114	122	23	114	72	120	0	0	230	299	111	21	0	104	113	13	0	80	0	0	0	0	79	94	20	0	54	71	20	88	37
ASV44	k__Bacteria; p__Firmicutes; c__Negativicutes; o__Veillonellales_Selenomonadales; f__Veillonellaceae; g__Veillonella; s__Veillonella_massiliensis	Yes	No		0	0	0	0	0	0	0	0	43	0	0	37	0	0	0	0	199	33	7	132	0	27	34	349	92	0	153	170	105	14	495	79	0	75	734	1498	0	991	445	1139	13	128	78	144	16
ASV45	k__Bacteria; p__Bacteroidota; c__Bacteroidia; o__Bacteroidales; f__Prevotellaceae; g__Prevotella_7; s__Prevotella_histicola	No	Yes		0	0	0	0	0	0	0	0	372	0	161	100	0	0	0	0	0	0	0	0	0	0	0	0	0	0	0	0	0	0	0	0	0	0	39	0	0	0	0	0	0	0	0	0	0
ASV46	k__Bacteria; p__Proteobacteria; c__Gammaproteobacteria; o__Enterobacterales; f__Pasteurellaceae; g__Haemophilus; s__Haemophilus_parainfluenzae	Yes	No		463	0	0	0	0	39	0	502	203	124	101	436	333	256	1086	126	0	157	0	0	0	0	0	0	0	0	0	0	0	0	0	0	52	201	106	63	0	0	0	0	0	532	298	77	38
ASV47	k__Bacteria; p__Proteobacteria; c__Gammaproteobacteria; o__Enterobacterales; f__Pasteurellaceae; g__Haemophilus; s__Haemophilus_influenzae	Yes	Yes		0	0	0	0	0	0	120	52	0	0	0	0	0	0	0	0	0	0	0	0	0	0	0	0	0	0	0	0	0	0	0	0	0	0	0	0	0	0	0	0	0	0	0	0	0
ASV48	k__Bacteria; p__Fusobacteriota; c__Fusobacteriia; o__Fusobacteriales; f__Leptotrichiaceae; g__Leptotrichia; s__Leptotrichia_hofstadii	No	Yes		0	0	0	0	122	0	0	189	90	86	328	138	0	0	0	0	0	82	71	85	0	0	46	32	0	24	147	0	93	26	23	0	0	0	46	0	0	0	0	0	441	0	62	70	378
ASV49	k__Bacteria; p__Fusobacteriota; c__Fusobacteriia; o__Fusobacteriales; f__Fusobacteriaceae; g__Fusobacterium; s__Fusobacterium_pseudoperiodonticum	No	Yes		234	539	1136	1367	425	803	1082	1789	814	1685	1109	1081	209	341	500	366	2134	1518	2082	2755	1201	1544	2714	2159	205	3787	681	1724	1051	3221	1616	5031	0	578	0	126	99	1354	167	411	75	95	1037	904	88
ASV50	k__Bacteria; p__Proteobacteria; c__Gammaproteobacteria; o__Burkholderiales; f__Neisseriaceae; g__Neisseria; s__Neisseria_oralis	No	No		2820	6909	3224	1275	1132	1112	928	479	0	0	0	0	0	135	0	137	242	888	1404	867	0	0	0	0	37	28	39	281	180	37	48	66	40	96	0	84	35	0	0	0	555	0	0	0	127
ASV51	k__Bacteria; p__Firmicutes; c__Negativicutes; o__Veillonellales_Selenomonadales; f__Veillonellaceae; g__Veillonella; s__Veillonella_sp._2011_Oral_VSA_B9	No	No		0	0	0	0	0	0	0	0	142	0	115	100	0	0	0	0	0	0	0	0	0	0	0	191	0	324	0	0	0	272	465	0	0	0	0	0	0	0	0	0	0	0	0	0	0
ASV52	k__Bacteria; p__Proteobacteria; c__Gammaproteobacteria; o__Enterobacterales; f__Pasteurellaceae; g__Haemophilus; s__Haemophilus_parainfluenzae	No	No		0	0	0	0	126	381	253	553	1147	259	484	357	0	0	0	0	0	0	0	0	0	0	0	0	0	515	0	0	0	204	0	0	0	0	0	0	0	672	632	168	0	179	0	261	106
ASV53	k__Bacteria; p__Proteobacteria; c__Gammaproteobacteria; o__Burkholderiales; f__Burkholderiaceae; g__Lautropia; s__Lautropia_mirabilis	No	Yes		0	0	0	0	0	0	0	0	0	0	0	0	0	0	0	0	0	0	0	0	0	0	0	0	0	0	0	0	0	0	0	0	0	0	0	0	0	0	0	0	0	0	0	0	0
ASV54	k__Bacteria; p__Fusobacteriota; c__Fusobacteriia; o__Fusobacteriales; f__Leptotrichiaceae; g__Leptotrichia; s__Leptotrichia_shahii	No	No		0	693	334	247	0	38	105	99	386	179	426	377	708	815	714	1715	0	104	58	46	349	600	266	115	121	0	0	0	94	0	0	80	103	62	27	0	217	184	46	78	0	89	152	186	56
ASV55	k__Bacteria; p__Firmicutes; c__Clostridia; o__Lachnospirales; f__Lachnospiraceae; g__Oribacterium; s__Oribacterium_sinus	Yes	Yes		64	1382	934	5736	61	169	741	367	83	122	904	98	79	154	89	2809	339	121	97	212	722	423	1332	250	43	342	313	207	43	283	248	236	25	192	19	189	0	226	32	90	240	0	326	683	62
ASV56	k__Bacteria; p__Firmicutes; c__Clostridia; o__Lachnospirales; f__Lachnospiraceae; g__Stomatobaculum; s__Stomatobaculum_longum	No	No		0	15	151	227	88	54	55	241	32	71	91	48	42	62	28	22	120	0	0	0	31	0	63	31	0	351	61	44	18	604	386	190	0	0	0	37	0	35	31	0	0	0	131	42	0
ASV57	k__Bacteria; p__Proteobacteria; c__Gammaproteobacteria; o__Enterobacterales; f__Pasteurellaceae; g__Haemophilus; s__Haemophilus_parainfluenzae	Yes	No		0	0	0	0	0	0	0	0	273	231	0	0	678	429	1557	527	0	0	0	0	0	0	0	0	0	0	0	337	302	0	0	0	0	0	0	0	0	0	0	0	0	0	0	177	0
ASV58	k__Bacteria; p__Actinobacteriota; c__Actinobacteria; o__Actinomycetales; f__Actinomycetaceae; g__Actinomyces; s__Schaalia_odontolytica	Yes	No		243	0	0	0	0	0	0	0	523	111	0	71	0	0	37	0	0	0	0	0	0	0	0	0	0	0	0	0	255	0	0	173	0	222	105	0	0	215	233	158	0	47	0	0	0
ASV59	k__Bacteria; p__Fusobacteriota; c__Fusobacteriia; o__Fusobacteriales; f__Fusobacteriaceae; g__Fusobacterium; s__Fusobacterium_nucleatum	No	Yes		299	77	168	77	149	184	274	0	245	219	258	335	574	368	403	224	0	138	94	94	541	338	282	150	204	0	335	215	410	81	91	0	221	145	127	0	77	231	215	213	190	108	209	287	0
ASV60	k__Bacteria; p__Bacteroidota; c__Bacteroidia; o__Flavobacteriales; f__Flavobacteriaceae; g__Capnocytophaga; s__Capnocytophaga_leadbetteri	Yes	Yes		0	0	0	0	149	0	187	188	0	0	0	0	0	0	0	0	0	0	0	0	359	0	71	0	131	0	0	0	0	0	0	0	0	0	0	0	0	0	124	0	0	0	0	0	0
ASV61	k__Bacteria; p__Fusobacteriota; c__Fusobacteriia; o__Fusobacteriales; f__Leptotrichiaceae; g__Leptotrichia; s__unclassified_Leptotrichia	Yes	No		0	118	186	879	0	0	0	101	99	30	741	273	46	141	0	136	0	0	0	12	40	12	338	89	0	519	68	15	0	209	0	0	0	0	0	0	0	39	5	0	39	0	0	0	87
ASV63	k__Bacteria; p__Proteobacteria; c__Gammaproteobacteria; o__Burkholderiales; f__Neisseriaceae; g__Kingella; s__Kingella_oralis	No	Yes		0	0	0	0	0	20	0	35	0	24	151	468	122	346	160	565	0	33	11	0	79	0	51	29	127	0	0	0	0	0	0	0	13	53	88	25	24	11	0	15	39	103	43	42	24
ASV64	k__Bacteria; p__Patescibacteria; c__Saccharimonadia; o__Saccharimonadales; f__Saccharimonadaceae; g__TM7x; s__unclassified_TM7x	Yes	No		0	0	0	388	164	0	0	324	274	0	79	327	204	0	0	113	308	0	355	210	653	0	335	279	171	0	591	383	359	0	357	881	0	122	67	135	90	0	316	128	30	30	0	73	0
ASV65	k__Bacteria; p__Firmicutes; c__Clostridia; o__Lachnospirales; f__Lachnospiraceae; g__Oribacterium; s__Oribacterium_sp._oral_taxon_108_str._F0425	No	Yes		0	0	0	0	0	0	0	0	0	0	0	0	0	82	0	795	0	0	0	0	0	0	73	0	0	0	98	0	0	74	0	0	0	0	0	0	0	0	0	0	0	0	0	0	0
ASV66	k__Bacteria; p__Firmicutes; c__Negativicutes; o__Veillonellales_Selenomonadales; f__Veillonellaceae; g__Megasphaera; s__Megasphaera_micronuciformis	Yes	Yes		0	0	0	0	0	0	0	0	0	68	79	127	0	0	0	0	0	0	0	0	0	0	0	0	0	0	0	0	0	0	0	0	0	0	0	0	0	0	0	0	64	0	0	0	0
ASV67	k__Bacteria; p__Actinobacteriota; c__Actinobacteria; o__Corynebacteriales; f__Corynebacteriaceae; g__Corynebacterium; s__Corynebacterium_durum	No	No		0	0	0	0	0	0	0	0	0	0	0	0	0	0	0	0	0	0	0	0	0	0	28	0	0	0	0	0	0	0	0	0	0	308	290	72	120	0	157	0	0	0	0	0	0
ASV68	k__Bacteria; p__Bacteroidota; c__Bacteroidia; o__Bacteroidales; f__Prevotellaceae; g__Prevotella_7; s__Prevotella_melaninogenica	No	Yes		0	0	0	0	64	0	0	0	0	0	0	0	0	0	0	0	0	0	0	0	0	0	0	0	0	0	0	0	0	0	0	0	0	0	0	0	0	0	221	70	0	0	0	0	0
ASV69	k__Bacteria; p__Firmicutes; c__Negativicutes; o__Veillonellales_Selenomonadales; f__Veillonellaceae; g__Veillonella; s__Veillonella_rogosae	No	Yes		135	0	107	192	0	0	0	94	135	55	37	0	0	73	114	0	84	106	196	145	449	121	327	0	0	39	0	0	0	0	0	0	0	0	0	0	0	382	0	46	0	0	188	86	0
ASV70	k__Bacteria; p__Firmicutes; c__Bacilli; o__Lactobacillales; f__Streptococcaceae; g__Streptococcus; s__Streptococcus_australis	No	No		796	0	0	0	104	0	0	0	0	0	0	0	125	0	0	0	313	0	0	0	394	0	0	0	0	0	0	0	223	0	0	0	0	0	0	0	0	0	0	0	0	0	0	0	0
ASV71	k__Bacteria; p__Actinobacteriota; c__Coriobacteriia; o__Coriobacteriales; f__Atopobiaceae; g__Atopobium; s__Lancefieldella_parvula	No	No		0	0	0	0	0	0	0	0	252	183	56	175	113	26	80	106	46	0	0	23	240	51	408	128	88	1104	841	104	0	1029	1191	336	8	0	23	35	0	33	63	0	0	0	118	31	0
ASV72	k__Bacteria; p__Bacteroidota; c__Bacteroidia; o__Flavobacteriales; f__Flavobacteriaceae; g__Capnocytophaga; s__Capnocytophaga_gingivalis	No	No		56	0	0	0	0	0	0	0	0	43	0	0	0	0	0	0	60	0	0	0	181	0	0	0	0	0	0	94	52	0	35	0	0	110	0	0	43	0	0	101	0	0	0	0	0
ASV73	k__Bacteria; p__Proteobacteria; c__Gammaproteobacteria; o__Enterobacterales; f__Pasteurellaceae; g__Aggregatibacter; s__Aggregatibacter_aphrophilus	No	Yes		24	180	347	152	287	519	0	0	1594	1646	346	3382	1419	3054	1920	396	238	644	398	410	199	861	566	324	50	163	177	415	350	125	38	58	70	243	224	0	161	183	827	617	654	687	176	717	109
ASV74	k__Bacteria; p__Bacteroidota; c__Bacteroidia; o__Bacteroidales; f__Prevotellaceae; g__Prevotella; s__Prevotella_nanceiensis	No	No		0	0	0	0	0	0	0	0	128	0	0	0	0	0	0	0	0	0	194	0	0	0	0	0	0	0	0	459	0	0	0	0	0	0	0	0	25	0	0	0	0	0	0	0	0
ASV75	k__Bacteria; p__Bacteroidota; c__Bacteroidia; o__Bacteroidales; f__Prevotellaceae; g__Prevotella; s__Prevotella_salivae	No	No		0	0	0	0	0	0	0	25	127	0	0	115	34	0	50	0	0	0	0	0	131	0	0	59	80	0	0	93	53	0	638	192	0	0	34	0	0	0	0	0	40	0	0	0	0
ASV76	k__Bacteria; p__Bacteroidota; c__Bacteroidia; o__Bacteroidales; f__Prevotellaceae; g__Prevotella; s__Prevotella_pallens	No	Yes		0	0	0	0	0	0	0	0	0	0	0	102	0	0	0	0	0	0	0	0	0	0	0	0	0	0	0	0	0	0	0	0	0	103	0	0	15	0	0	0	0	0	124	0	0
ASV77	k__Bacteria; p__Bacteroidota; c__Bacteroidia; o__Flavobacteriales; f__Weeksellaceae; g__Bergeyella; s__Bergeyella_sp._AF14	No	No		169	0	0	0	56	0	151	0	0	0	0	40	40	22	58	0	173	0	0	225	180	0	0	358	66	0	57	118	204	0	85	87	11	68	80	0	47	0	145	79	54	0	50	0	0
ASV78	k__Bacteria; p__Firmicutes; c__Bacilli; o__Staphylococcales; f__Gemellaceae; g__Gemella; s__Gemella_morbillorum	Yes	Yes		0	0	0	0	0	0	0	0	0	0	0	0	0	0	0	0	0	0	0	0	0	0	0	0	0	0	0	0	351	0	0	0	0	0	0	0	136	0	0	0	131	0	0	0	0
ASV79	k__Bacteria; p__Fusobacteriota; c__Fusobacteriia; o__Fusobacteriales; f__Fusobacteriaceae; g__Fusobacterium; s__Fusobacterium_nucleatum	Yes	No		0	0	0	0	0	0	0	0	0	0	0	0	0	0	0	0	0	0	0	0	0	0	0	0	0	0	0	0	0	0	0	0	0	0	0	0	0	0	0	0	0	0	0	0	0
ASV80	k__Bacteria; p__Bacteroidota; c__Bacteroidia; o__Bacteroidales; f__Prevotellaceae; g__Prevotella_7; s__Prevotella_histicola	Yes	No		0	0	0	0	0	0	0	0	0	0	0	0	0	0	0	0	0	0	0	0	0	0	0	0	0	0	0	0	0	0	0	0	0	0	0	0	0	0	0	0	0	0	0	0	0
ASV81	k__Bacteria; p__Proteobacteria; c__Gammaproteobacteria; o__Burkholderiales; f__Neisseriaceae; g__Neisseria; s__Neisseria_flavescens	No	Yes		706	795	467	887	0	0	0	420	477	715	324	378	1184	149	512	0	8580	1223	0	0	1183	5111	3012	4372	1083	0	3147	5749	764	0	0	4747	268	1441	2287	1030	1550	1898	1936	2031	676	1034	1214	1317	354
ASV82	k__Bacteria; p__Patescibacteria; c__Saccharimonadia; o__Saccharimonadales; f__Saccharimonadaceae; g__Candidatus_Saccharimonas; s__unclassified_Candidatus_Saccharimonas	Yes	No		0	0	0	0	46	0	0	0	100	0	0	0	65	0	0	0	125	0	0	0	121	0	0	0	0	0	0	0	20	0	0	0	0	0	0	0	19	0	0	0	0	0	0	0	0
ASV83	k__Bacteria; p__Fusobacteriota; c__Fusobacteriia; o__Fusobacteriales; f__Leptotrichiaceae; g__Leptotrichia; s__Leptotrichia_buccalis	Yes	Yes		0	0	0	0	0	133	230	118	0	0	0	0	0	0	0	0	0	0	0	0	0	0	0	0	629	0	0	0	0	0	0	0	0	0	0	0	22	0	36	41	0	0	0	0	0
ASV84	k__Bacteria; p__Fusobacteriota; c__Fusobacteriia; o__Fusobacteriales; f__Leptotrichiaceae; g__Leptotrichia; s__Leptotrichia_sp._oral_taxon_215_str._W9775	No	No		0	0	0	0	0	0	0	0	129	121	176	140	43	13	0	0	0	0	69	0	0	0	0	0	0	0	0	0	90	0	0	0	0	0	0	0	0	118	0	0	0	0	140	216	0
ASV85	k__Bacteria; p__Actinobacteriota; c__Actinobacteria; o__Corynebacteriales; f__Corynebacteriaceae; g__Corynebacterium; s__Corynebacterium_durum	Yes	No		72	103	0	0	55	0	84	0	0	0	0	0	0	0	0	0	0	139	83	122	220	199	0	95	82	0	0	0	0	0	0	0	200	210	0	0	0	165	0	115	249	132	204	126	76
ASV86	k__Bacteria; p__Fusobacteriota; c__Fusobacteriia; o__Fusobacteriales; f__Leptotrichiaceae; g__Leptotrichia; s__Leptotrichia_wadei	No	No		0	292	152	797	0	0	123	84	535	221	1176	330	118	265	389	358	0	266	89	0	81	0	635	1090	0	2045	290	135	0	4088	754	1069	0	0	0	0	48	0	0	0	177	139	637	535	399
ASV87	k__Bacteria; p__Actinobacteriota; c__Actinobacteria; o__Corynebacteriales; f__Corynebacteriaceae; g__Corynebacterium; s__Corynebacterium_matruchotii	No	No		0	0	0	0	0	231	120	93	0	0	196	0	0	0	0	0	0	0	0	0	0	0	0	0	0	0	0	0	0	0	0	0	0	0	161	104	0	0	0	0	160	0	280	370	0
ASV88	k__Bacteria; p__Firmicutes; c__Clostridia; o__Lachnospirales; f__Lachnospiraceae; g__Stomatobaculum; s__Stomatobaculum_longum	No	No		0	0	0	0	0	0	0	26	0	25	49	24	0	0	0	22	0	0	14	0	0	0	101	34	0	0	202	0	0	0	0	0	31	0	0	0	47	16	0	0	0	0	0	0	0
ASV89	k__Bacteria; p__Campylobacterota; c__Campylobacteria; o__Campylobacterales; f__Campylobacteraceae; g__Campylobacter; s__Campylobacter_concisus	Yes	Yes		0	0	0	0	49	0	0	0	130	0	0	0	159	0	0	0	0	0	0	0	363	0	0	0	61	0	0	0	0	0	0	0	0	0	0	0	34	0	0	0	115	0	0	0	0
ASV90	k__Bacteria; p__Firmicutes; c__Clostridia; o__Lachnospirales; f__Lachnospiraceae; g__Lachnoanaerobaculum; s__Lachnospiraceae_bacterium_Oral_Taxon_107	No	Yes		23	63	320	518	113	200	134	215	143	154	162	288	121	97	60	71	307	106	501	207	358	288	506	376	49	696	421	130	172	534	272	781	0	67	0	24	28	118	40	41	47	27	284	84	46
ASV91	k__Bacteria; p__unclassified_Bacteria; c__unclassified_Bacteria; o__unclassified_Bacteria; f__unclassified_Bacteria; g__unclassified_Bacteria; s__unclassified_Bacteria	No	Yes		0	0	0	0	15	0	48	0	0	0	0	0	0	2	18	0	0	0	27	58	0	0	0	0	35	0	0	0	32	0	0	0	0	20	0	0	0	0	0	104	11	0	0	0	24
ASV92	k__Bacteria; p__Proteobacteria; c__Gammaproteobacteria; o__Burkholderiales; f__Burkholderiaceae; g__Lautropia; s__Lautropia_mirabilis	Yes	No		428	1343	856	0	192	91	274	170	0	0	191	0	62	235	138	260	0	87	103	186	92	1068	1425	133	0	0	0	0	0	0	0	0	0	0	0	0	0	0	0	0	513	0	0	84	1088
ASV93	k__Bacteria; p__Firmicutes; c__Negativicutes; o__Veillonellales_Selenomonadales; f__Veillonellaceae; g__Veillonella; s__uncultured_methanogenic_archaeon	Yes	No		0	0	0	0	0	0	0	0	0	0	0	0	0	0	0	0	0	0	0	0	0	0	0	0	0	0	0	0	0	0	0	0	0	0	0	0	0	0	0	0	0	0	0	0	0
ASV94	k__Bacteria; p__Proteobacteria; c__Gammaproteobacteria; o__Burkholderiales; f__Neisseriaceae; g__Neisseria; s__Neisseria_shayeganii	No	No		0	0	0	58	38	46	21	0	0	0	0	0	0	0	0	0	0	0	53	105	173	254	34	93	0	0	0	0	0	0	0	0	13	0	0	0	0	0	0	0	0	0	0	0	23
ASV95	k__Bacteria; p__Proteobacteria; c__Gammaproteobacteria; o__Enterobacterales; f__Pasteurellaceae; g__Aggregatibacter; s__Aggregatibacter_segnis	No	No		39	649	237	166	1394	1115	1040	2033	180	222	77	195	570	75	136	9	269	0	303	526	0	393	319	350	1116	38	50	1106	1958	79	0	80	115	608	186	210	123	1089	1969	1144	230	0	0	0	0
ASV96	k__Bacteria; p__Patescibacteria; c__Saccharimonadia; o__Saccharimonadales; f__uncultured_Candidatus_Saccharibacteria_bacterium; g__uncultured_Candidatus_Saccharibacteria_bacterium; s__uncultured_Candidatus_Saccharibacteria_bacterium	Yes	Yes		0	0	0	0	0	0	16	34	0	0	0	0	0	0	0	0	0	0	0	0	0	66	72	0	0	0	0	0	0	0	0	0	0	0	0	0	0	0	124	0	0	0	0	0	0
ASV97	k__Bacteria; p__Bacteroidota; c__Bacteroidia; o__Flavobacteriales; f__Flavobacteriaceae; g__Capnocytophaga; s__Capnocytophaga_leadbetteri	No	No		43	0	0	0	0	29	0	0	0	0	0	0	0	0	122	0	0	0	113	142	0	0	0	147	88	0	0	0	339	0	0	93	0	0	68	0	0	0	0	96	85	0	0	0	0
ASV98	k__Bacteria; p__Proteobacteria; c__Gammaproteobacteria; o__Enterobacterales; f__Pasteurellaceae; g__Haemophilus; s__Haemophilus_influenzae	Yes	No		0	0	35	0	0	0	0	0	0	0	42	58	0	0	0	0	0	0	183	128	0	0	0	0	0	10	0	65	37	0	0	0	0	0	0	0	0	0	0	0	89	0	0	0	0
ASV102	k__Bacteria; p__Bacteroidota; c__Bacteroidia; o__Bacteroidales; f__Porphyromonadaceae; g__Porphyromonas; s__unclassified_Porphyromonas	No	No		0	0	0	0	0	0	0	0	0	0	0	0	0	0	0	0	22	0	0	0	0	0	0	0	0	0	0	559	0	0	0	0	0	0	0	0	0	0	0	0	0	0	0	0	0
ASV103	k__Bacteria; p__Bacteroidota; c__Bacteroidia; o__Bacteroidales; f__Prevotellaceae; g__Prevotella_7; s__Prevotella_jejuni	Yes	No		0	0	0	0	0	0	0	0	71	0	0	0	0	0	0	0	0	0	0	0	0	0	0	0	0	0	0	0	0	0	0	0	0	0	0	0	0	0	0	0	0	0	0	0	0
ASV104	k__Bacteria; p__Firmicutes; c__Negativicutes; o__Veillonellales_Selenomonadales; f__Selenomonadaceae; g__Selenomonas; s__Selenomonas_felix	No	No		0	0	0	0	0	0	0	0	0	0	0	0	0	0	0	0	0	0	65	0	59	0	109	47	0	87	76	0	0	70	219	0	0	0	0	0	0	0	0	0	0	0	0	0	0
ASV105	k__Bacteria; p__Firmicutes; c__Clostridia; o__Clostridia_UCG_014; f__unclassified_Clostridia_UCG_014; g__unclassified_Clostridia_UCG_014; s__unclassified_Clostridia_UCG_014	No	No		0	0	0	0	20	0	5	92	87	28	39	0	27	0	0	16	85	0	90	45	78	0	110	29	0	0	118	62	46	0	225	78	8	0	0	0	16	10	17	0	0	0	0	0	9
ASV106	k__Bacteria; p__Firmicutes; c__Negativicutes; o__Veillonellales_Selenomonadales; f__Veillonellaceae; g__Megasphaera; s__Megasphaera_micronuciformis	Yes	No		0	0	0	0	0	0	0	0	186	100	98	193	0	0	48	0	0	0	0	0	25	0	89	0	0	0	0	0	0	0	0	0	0	0	0	0	0	0	0	0	0	0	66	0	24
ASV109	k__Bacteria; p__Bacteroidota; c__Bacteroidia; o__Bacteroidales; f__Prevotellaceae; g__Alloprevotella; s__Prevotellaceae_bacterium_Marseille_P2826	Yes	No		0	0	0	0	0	0	0	0	0	0	0	0	0	0	0	0	0	0	0	0	0	0	0	0	0	0	127	348	0	0	0	0	0	0	0	148	0	0	0	0	0	251	228	254	35
ASV110	k__Bacteria; p__Bacteroidota; c__Bacteroidia; o__Flavobacteriales; f__Flavobacteriaceae; g__Capnocytophaga; s__Capnocytophaga_leadbetteri	No	No		0	0	0	289	51	0	0	68	0	0	0	0	37	0	0	0	87	0	0	0	239	0	26	0	0	0	0	33	0	0	0	39	45	0	0	41	0	0	0	0	0	0	0	20	21
ASV112	k__Bacteria; p__Firmicutes; c__Clostridia; o__Lachnospirales; f__Lachnospiraceae; g__Lachnoanaerobaculum; s__Lachnoanaerobaculum_saburreum	No	No		0	0	0	0	0	64	0	0	0	45	0	90	0	0	54	0	0	0	0	0	104	57	301	350	0	288	281	17	0	176	453	169	0	0	12	0	0	0	0	0	0	0	48	0	0
ASV113	k__Bacteria; p__Proteobacteria; c__Gammaproteobacteria; o__Burkholderiales; f__Neisseriaceae; g__Kingella; s__Kingella_denitrificans	Yes	Yes		0	0	0	0	0	0	0	0	0	0	0	0	0	0	0	0	0	0	0	0	0	0	0	0	0	0	0	0	0	0	0	0	0	0	0	0	0	0	0	0	0	0	0	0	0
ASV114	k__Bacteria; p__Firmicutes; c__Bacilli; o__Erysipelotrichales; f__Erysipelotrichaceae; g__Solobacterium; s__Solobacterium_moorei	No	Yes		0	0	0	0	72	0	0	0	134	0	0	0	0	0	0	0	396	0	0	0	113	0	0	0	41	0	0	0	100	0	0	0	0	0	0	0	0	0	0	16	14	0	0	0	12
ASV115	k__Bacteria; p__Actinobacteriota; c__Actinobacteria; o__Corynebacteriales; f__Corynebacteriaceae; g__Corynebacterium; s__Corynebacterium_matruchotii	Yes	No		0	56	80	135	0	0	0	0	0	0	0	0	0	0	0	0	0	0	0	0	0	0	0	0	0	25	31	149	0	0	0	0	0	0	0	0	0	0	0	0	0	0	0	0	0
ASV116	k__Bacteria; p__Firmicutes; c__Clostridia; o__Peptostreptococcales_Tissierellales; f__Family_XI; g__Parvimonas; s__Parvimonas_micra	No	No		0	0	0	40	80	116	112	75	72	73	108	250	315	575	228	188	169	156	244	57	39	47	34	88	0	0	0	0	48	0	0	0	17	0	5	0	9	204	526	268	4	0	0	0	0
ASV118	k__Bacteria; p__Proteobacteria; c__Gammaproteobacteria; o__Enterobacterales; f__Pasteurellaceae; g__Haemophilus; s__Haemophilus_sputorum	No	Yes		0	0	0	0	0	0	0	0	93	0	0	0	41	53	0	53	0	0	0	0	0	0	0	0	0	0	0	0	0	0	0	0	0	0	0	0	0	0	0	0	0	0	56	0	0
ASV119	k__Bacteria; p__Fusobacteriota; c__Fusobacteriia; o__Fusobacteriales; f__Leptotrichiaceae; g__Leptotrichia; s__unclassified_Leptotrichia	No	Yes		0	0	0	0	0	0	0	0	0	0	0	0	0	0	0	0	0	0	0	0	0	0	0	0	91	0	0	63	84	21	0	53	0	0	0	0	48	0	0	12	0	0	30	0	0
ASV120	k__Bacteria; p__Bacteroidota; c__Bacteroidia; o__Bacteroidales; f__Prevotellaceae; g__Alloprevotella; s__Alloprevotella_tannerae	No	Yes		0	0	0	0	0	0	0	0	0	0	0	105	0	0	0	0	177	0	0	0	0	0	0	0	0	0	0	0	0	0	0	0	0	0	0	0	0	0	0	0	54	0	0	0	0
ASV121	k__Bacteria; p__Actinobacteriota; c__Actinobacteria; o__Actinomycetales; f__Actinomycetaceae; g__Actinomyces; s__Actinomyces_naeslundii	No	No		0	0	0	0	0	0	0	0	0	0	80	0	0	0	0	0	0	0	0	0	0	0	0	0	0	0	0	0	0	0	0	0	0	0	0	0	0	0	0	0	0	0	0	0	197
ASV122	k__Bacteria; p__Proteobacteria; c__Gammaproteobacteria; o__Enterobacterales; f__Pasteurellaceae; g__Haemophilus; s__Haemophilus_haemolyticus	No	No		0	0	0	0	0	0	0	13	29	287	332	140	0	22	112	253	0	0	39	0	16	0	0	81	197	0	429	1568	0	98	429	71	101	1525	1366	7455	402	1069	222	2202	47	310	0	62	135
ASV123	k__Bacteria; p__Actinobacteriota; c__Actinobacteria; o__Actinomycetales; f__Actinomycetaceae; g__Actinomyces; s__Actinomyces_massiliensis	No	No		0	54	93	98	0	24	0	0	0	0	0	50	0	0	70	102	0	0	0	0	0	30	13	0	62	0	0	0	0	0	0	0	0	32	27	0	0	0	0	0	0	0	31	35	0
ASV125	k__Bacteria; p__Firmicutes; c__Negativicutes; o__Veillonellales_Selenomonadales; f__Veillonellaceae; g__Dialister; s__Dialister_invisus	No	No		0	36	312	40	53	26	31	88	211	171	327	496	116	148	67	57	208	232	113	120	8	0	209	206	24	0	6	13	264	10	20	0	52	47	65	85	252	69	87	110	27	23	17	45	64
ASV126	k__Bacteria; p__Bacteroidota; c__Bacteroidia; o__Bacteroidales; f__Prevotellaceae; g__Alloprevotella; s__Prevotellaceae_bacterium_Marseille_P2826	No	No		0	0	0	0	0	0	0	0	94	0	0	0	33	18	20	0	0	0	0	0	0	0	0	0	19	0	0	0	0	0	1732	166	0	0	0	0	0	0	0	0	0	0	0	0	0
ASV127	k__Bacteria; p__Fusobacteriota; c__Fusobacteriia; o__Fusobacteriales; f__Fusobacteriaceae; g__Fusobacterium; s__Fusobacterium_russii	No	No		0	0	0	0	0	0	0	0	0	0	0	0	0	0	0	0	0	0	0	0	0	0	0	0	21	0	0	383	0	0	0	54	0	0	40	0	0	0	0	0	0	284	0	224	0
ASV129	k__Bacteria; p__Firmicutes; c__Clostridia; o__Peptostreptococcales_Tissierellales; f__Peptostreptococcaceae; g__Filifactor; s__Filifactor_alocis	Yes	Yes		18	42	0	30	755	1224	822	814	398	297	491	569	535	751	302	522	436	395	484	538	73	183	115	33	22	10	10	0	243	0	0	0	45	18	39	0	61	254	676	363	0	0	0	0	0
ASV130	k__Bacteria; p__Proteobacteria; c__Gammaproteobacteria; o__Burkholderiales; f__Neisseriaceae; g__Neisseria; s__Neisseria_cinerea	No	No		0	0	0	0	0	0	0	0	0	0	0	0	0	0	0	0	0	0	0	0	0	0	0	0	0	105	114	2611	0	31	519	517	0	0	34	47	0	27	28	114	0	0	19	0	62
ASV131	k__Bacteria; p__Spirochaetota; c__Spirochaetia; o__Spirochaetales; f__Spirochaetaceae; g__Treponema; s__unclassified_Treponema	No	No		19	0	0	0	415	72	0	115	642	133	72	339	2142	350	141	266	48	19	9	27	0	0	0	0	0	0	0	0	440	0	0	0	0	0	0	0	0	25	78	22	0	0	0	0	0
ASV132	k__Bacteria; p__Patescibacteria; c__Gracilibacteria; o__JGI_0000069_P22; f__Candidatus_Gracilibacteria_bacterium_HOT_871; g__unclassified_Candidatus_Gracilibacteria_bacterium_HOT_871; s__unclassified_Candidatus_Gracilibacteria_bacterium_HOT_871	No	No		0	0	0	0	16	0	0	10	0	0	0	0	0	0	0	0	0	0	0	0	0	0	86	0	0	0	0	0	0	0	0	0	0	0	0	0	0	0	0	0	22	0	4	55	0
ASV134	k__Bacteria; p__Fusobacteriota; c__Fusobacteriia; o__Fusobacteriales; f__Leptotrichiaceae; g__Leptotrichia; s__Leptotrichia_sp._oral_taxon_212	No	No		0	99	56	0	0	0	0	0	0	0	0	0	0	0	0	0	0	0	0	0	0	0	57	68	60	0	0	0	197	0	0	0	0	0	0	35	42	0	0	0	0	0	29	54	0
ASV140	k__Bacteria; p__Patescibacteria; c__Saccharimonadia; o__Saccharimonadales; f__Saccharimonadaceae; g__unclassified_Saccharimonadaceae; s__unclassified_Saccharimonadaceae	Yes	Yes		0	0	0	0	0	0	0	0	0	0	15	25	0	47	27	60	0	0	0	0	0	0	0	0	0	0	0	0	154	0	0	0	37	0	17	0	0	0	0	16	0	0	0	0	0
ASV141	k__Bacteria; p__Fusobacteriota; c__Fusobacteriia; o__Fusobacteriales; f__Leptotrichiaceae; g__Leptotrichia; s__unclassified_Leptotrichia	No	No		0	0	0	40	0	0	0	10	80	138	340	201	83	0	27	87	0	0	0	0	35	0	0	0	0	20	2799	21	0	1475	2152	1365	24	0	0	0	54	0	0	0	0	0	11	0	0
ASV142	k__Bacteria; p__Firmicutes; c__Clostridia; o__Lachnospirales; f__Lachnospiraceae; g__Catonella; s__Catonella_morbi	No	Yes		0	0	0	0	0	0	0	0	0	0	101	93	0	0	0	127	120	0	95	0	294	0	335	83	35	138	101	66	0	190	112	140	0	115	0	0	21	145	0	0	0	0	234	164	0
ASV143	k__Bacteria; p__Bacteroidota; c__Bacteroidia; o__Flavobacteriales; f__Flavobacteriaceae; g__Capnocytophaga; s__Capnocytophaga_ochracea	Yes	Yes		0	0	0	0	23	0	0	25	0	0	0	0	0	0	0	0	0	43	35	0	50	0	0	0	0	0	0	0	0	0	0	0	0	0	0	0	0	0	0	0	41	0	0	0	0
ASV150	k__Bacteria; p__Firmicutes; c__Negativicutes; o__Veillonellales_Selenomonadales; f__Selenomonadaceae; g__Selenomonas; s__Selenomonas_noxia	Yes	No		0	0	0	51	0	0	0	0	0	0	76	43	0	67	62	0	0	0	0	0	0	99	145	0	0	0	0	0	209	0	0	0	0	0	29	0	0	0	0	0	0	0	0	0	0
ASV154	k__Bacteria; p__Bacteroidota; c__Bacteroidia; o__Bacteroidales; f__Paludibacteraceae; g__F0058; s__Bacteroidetes_oral_taxon_274_str._F0058	Yes	No		25	0	0	0	0	0	0	34	41	0	40	0	0	0	0	0	20	0	26	0	109	0	0	53	6	0	0	0	230	0	0	0	0	0	0	15	0	0	29	0	0	0	31	141	70
ASV155	k__Bacteria; p__Spirochaetota; c__Spirochaetia; o__Spirochaetales; f__Spirochaetaceae; g__Treponema; s__Treponema_sp._oral_taxon_237	No	No		0	0	0	42	0	0	0	0	0	0	0	0	53	55	0	0	0	0	0	0	0	21	0	0	0	0	0	0	33	0	0	0	0	0	0	0	0	0	21	0	0	0	0	0	0
ASV156	k__Bacteria; p__Bacteroidota; c__Bacteroidia; o__Bacteroidales; f__Prevotellaceae; g__Prevotella_7; s__Prevotella_pleuritidis	Yes	Yes		0	0	0	31	0	0	0	0	20	0	0	0	0	0	41	0	0	0	0	0	0	0	0	0	0	0	0	0	48	0	0	13	0	0	0	0	0	0	152	276	0	0	0	0	0
ASV157	k__Bacteria; p__Actinobacteriota; c__Actinobacteria; o__Actinomycetales; f__Actinomycetaceae; g__F0332; s__Peptidiphaga_gingivicola	Yes	No		0	8	20	21	88	36	18	7	76	20	116	156	55	206	287	171	18	0	0	27	0	0	0	0	57	0	0	0	0	0	0	0	6	0	9	11	52	11	15	8	18	0	0	7	0
ASV158	k__Bacteria; p__Firmicutes; c__Clostridia; o__Clostridia_UCG_014; f__Clostridiales_bacterium_oral_taxon_075; g__unclassified_Clostridiales_bacterium_oral_taxon_075; s__unclassified_Clostridiales_bacterium_oral_taxon_075	No	No		0	0	0	102	74	0	71	66	47	0	78	47	9	0	0	22	148	0	0	76	0	0	262	225	47	0	154	63	44	0	21	254	11	40	0	34	194	0	0	29	65	0	139	114	201
ASV159	k__Bacteria; p__Bacteroidota; c__Bacteroidia; o__Bacteroidales; f__Porphyromonadaceae; g__Porphyromonas; s__Porphyromonas_catoniae	No	Yes		0	0	0	0	99	0	55	0	0	0	0	0	30	0	0	0	0	0	85	0	0	0	0	0	0	0	0	0	0	0	0	0	37	124	0	0	27	0	0	0	0	0	0	0	44
ASV160	k__Bacteria; p__Spirochaetota; c__Spirochaetia; o__Spirochaetales; f__Spirochaetaceae; g__Treponema; s__Treponema_sp._5_C_AT040	Yes	No		0	0	0	0	195	44	74	52	158	33	41	87	0	0	0	0	41	0	0	7	0	0	0	0	0	0	0	0	0	0	0	0	16	0	0	0	15	14	31	0	0	0	0	0	0
ASV163	k__Bacteria; p__Firmicutes; c__Clostridia; o__Peptostreptococcales_Tissierellales; f__Anaerovoracaceae; g__[Eubacterium]_nodatum_group; s__Eubacterium_sulci_ATCC_35585	No	Yes		0	0	0	0	0	0	0	0	0	0	0	109	0	0	36	0	0	0	87	0	0	0	93	0	25	137	0	71	0	100	0	119	0	0	0	0	0	0	0	0	0	0	0	0	0
ASV164	k__Bacteria; p__Firmicutes; c__Negativicutes; o__Veillonellales_Selenomonadales; f__Selenomonadaceae; g__Selenomonas; s__Selenomonas_sputigena	Yes	No		0	0	31	0	0	0	50	90	0	55	0	70	0	76	78	0	74	133	57	56	0	0	0	34	43	0	0	0	32	0	0	0	0	0	0	0	0	0	0	11	0	0	0	0	18
ASV167	k__Bacteria; p__Firmicutes; c__Clostridia; o__Peptostreptococcales_Tissierellales; f__Anaerovoracaceae; g__[Eubacterium]_brachy_group; s__[Eubacterium]_brachy	No	No		4	6	0	11	119	221	131	171	42	53	31	73	14	431	144	96	38	107	163	86	0	0	0	0	0	10	2	0	26	0	0	0	19	0	0	10	0	0	0	21	0	0	11	0	0
ASV169	k__Bacteria; p__Firmicutes; c__Clostridia; o__Peptostreptococcales_Tissierellales; f__Peptostreptococcaceae; g__[Eubacterium]_yurii_group; s__[Eubacterium]_yurii	No	No		0	0	0	0	0	46	74	0	29	22	0	57	0	0	0	0	0	29	34	0	59	31	26	31	0	0	0	0	40	0	0	0	0	0	15	0	35	0	0	0	0	0	0	0	0
ASV171	k__Bacteria; p__Firmicutes; c__Clostridia; o__Lachnospirales; f__Lachnospiraceae; g__Oribacterium; s__Oribacterium_parvum_ACB1	No	Yes		0	0	0	60	62	73	41	56	50	81	90	87	0	0	0	0	148	55	223	207	118	167	507	598	0	406	489	147	66	212	552	678	0	0	0	41	26	0	0	36	0	0	35	50	26
ASV174	k__Bacteria; p__Verrucomicrobiota; c__Verrucomicrobiae; o__Verrucomicrobiales; f__Akkermansiaceae; g__Akkermansia; s__Akkermansia_muciniphila	No	No		118	0	0	0	268	0	0	0	66	0	0	0	86	0	0	0	13	0	0	0	0	0	0	0	66	0	0	0	88	0	0	0	217	0	0	0	458	0	0	0	148	0	0	2	353
ASV176	k__Bacteria; p__Firmicutes; c__Clostridia; o__Peptostreptococcales_Tissierellales; f__Peptostreptococcaceae; g__Peptostreptococcus; s__Peptostreptococcus_stomatis	No	Yes		9	38	80	45	136	112	47	108	275	184	460	577	299	342	79	89	237	154	318	93	280	96	330	169	62	894	220	37	344	901	670	259	23	66	0	0	48	55	77	8	8	0	58	20	0
ASV178	k__Bacteria; p__Synergistota; c__Synergistia; o__Synergistales; f__Synergistaceae; g__Fretibacterium; s__Fretibacterium_fastidiosum	Yes	No		0	0	0	23	273	164	244	140	29	0	48	38	122	117	40	63	26	50	0	28	0	0	0	18	0	0	0	0	21	0	0	0	13	0	18	0	0	78	88	81	0	0	0	0	0
ASV183	k__Bacteria; p__Firmicutes; c__Negativicutes; o__Veillonellales_Selenomonadales; f__Selenomonadaceae; g__Selenomonas; s__Selenomonas_genomosp._C2	Yes	Yes		0	0	0	0	0	0	30	0	0	0	0	0	0	40	30	28	0	0	0	0	0	0	15	0	0	0	0	0	0	0	0	0	0	0	0	0	0	0	0	0	0	0	0	0	0
ASV184	k__Bacteria; p__Spirochaetota; c__Spirochaetia; o__Spirochaetales; f__Spirochaetaceae; g__Treponema; s__Treponema_lecithinolyticum	Yes	No		0	0	0	0	56	24	17	16	0	0	0	15	0	89	23	29	0	13	26	0	0	53	10	0	0	2	0	13	29	0	0	0	24	8	16	0	0	14	0	0	16	0	9	8	0
ASV185	k__Bacteria; p__Firmicutes; c__Clostridia; o__Peptostreptococcales_Tissierellales; f__Anaerovoracaceae; g__[Eubacterium]_saphenum_group; s__[Eubacterium]_saphenum	Yes	No		0	24	38	48	856	834	338	605	0	26	0	0	143	134	91	75	0	0	0	0	0	0	0	0	0	0	0	0	210	0	0	0	0	0	0	0	13	144	441	145	0	0	0	0	0
ASV195	k__Bacteria; p__Actinobacteriota; c__Actinobacteria; o__Actinomycetales; f__Actinomycetaceae; g__Mobiluncus; s__Mobiluncus_curtisii	Yes	No		0	0	0	0	0	0	0	0	0	0	0	0	22	77	38	67	0	0	0	0	0	0	0	0	0	0	0	0	0	0	0	0	0	0	0	0	0	0	0	0	0	0	7	0	0
ASV196	k__Bacteria; p__Campylobacterota; c__Campylobacteria; o__Campylobacterales; f__Campylobacteraceae; g__Campylobacter; s__Campylobacter_gracilis	Yes	Yes		0	0	0	0	0	0	0	0	25	0	0	0	29	0	0	0	0	0	0	0	18	0	0	0	0	0	0	0	0	0	0	0	0	0	0	0	0	0	0	0	0	0	0	0	6
ASV199	k__Bacteria; p__Bacteroidota; c__Bacteroidia; o__Bacteroidales; f__Rikenellaceae; g__Rikenellaceae_RC9_gut_group; s__unclassified_Rikenellaceae_RC9_gut_group	Yes	No		32	0	0	0	16	0	0	0	8	0	0	0	9	0	0	0	0	0	0	0	0	0	0	0	11	0	0	0	0	0	0	0	98	0	0	0	34	0	0	0	13	0	0	0	35
ASV209	k__Bacteria; p__Bacteroidota; c__Bacteroidia; o__Bacteroidales; f__Prevotellaceae; g__Alloprevotella; s__uncultured_Bacteroidales_bacterium	No	No		31	0	0	0	15	0	0	0	11	0	0	0	23	0	0	0	0	0	0	0	0	0	0	0	12	0	0	0	13	0	0	0	73	0	0	0	64	0	0	0	22	0	0	0	80
ASV219	k__Bacteria; p__Desulfobacterota; c__Desulfovibrionia; o__Desulfovibrionales; f__Desulfovibrionaceae; g__unclassified_Desulfovibrionaceae; s__unclassified_Desulfovibrionaceae	No	No		39	0	0	20	68	0	0	0	0	0	0	0	33	0	0	0	0	0	0	0	0	0	0	0	19	0	0	0	0	0	0	0	162	0	0	0	51	0	0	0	0	0	0	0	42
ASV234	k__Bacteria; p__Firmicutes; c__Bacilli; o__Lactobacillales; f__Streptococcaceae; g__Streptococcus; s__Streptococcus_mitis	Yes	No		0	8829	7484	2915	0	9827	6237	6961	0	11443	4926	8539	0	6474	5891	9279	0	11561	7290	11924	0	13900	5307	9671	0	5759	3397	9016	0	8253	4282	5723	0	11168	11423	9188	0	15412	13356	7912	0	15793	2860	11384	0
ASV235	k__Bacteria; p__Proteobacteria; c__Gammaproteobacteria; o__Burkholderiales; f__Neisseriaceae; g__Neisseria; s__Neisseria_subflava	No	No		0	0	0	0	0	0	0	0	0	0	0	0	0	0	0	0	0	0	0	0	0	0	0	0	0	0	0	0	0	0	0	0	0	0	0	0	0	0	0	0	0	0	0	0	0
ASV236	k__Bacteria; p__Actinobacteriota; c__Actinobacteria; o__Micrococcales; f__Micrococcaceae; g__Rothia; s__Rothia_mucilaginosa	No	No		0	0	0	0	0	0	0	0	0	0	0	0	0	0	0	0	264	0	127	0	0	0	0	0	0	0	0	0	0	0	0	0	0	0	0	0	0	0	0	0	0	21	79	80	138
ASV237	k__Bacteria; p__Proteobacteria; c__Gammaproteobacteria; o__Enterobacterales; f__Pasteurellaceae; g__Haemophilus; s__Haemophilus_parainfluenzae	Yes	No		0	1385	1312	892	0	124	0	72	0	205	0	63	536	291	1003	642	0	0	0	0	0	0	0	0	192	0	0	596	0	0	0	0	0	0	0	0	0	0	0	0	172	0	306	428	0
ASV238	k__Bacteria; p__Proteobacteria; c__Gammaproteobacteria; o__Burkholderiales; f__Neisseriaceae; g__Neisseria; s__Neisseria_oralis	Yes	No		0	0	0	0	0	0	0	0	69	260	2600	208	131	180	446	549	0	0	0	0	0	0	0	0	0	0	0	0	0	0	0	0	0	0	0	0	0	0	0	0	0	0	0	0	0
ASV239	k__Bacteria; p__Fusobacteriota; c__Fusobacteriia; o__Fusobacteriales; f__Leptotrichiaceae; g__Leptotrichia; s__unclassified_Leptotrichia	No	No		0	0	62	0	24	27	47	245	172	82	76	45	0	0	0	0	426	142	0	147	150	120	321	249	0	0	0	30	391	0	0	0	0	110	33	0	0	401	54	79	0	27	106	0	0
ASV240	k__Bacteria; p__Bacteroidota; c__Bacteroidia; o__Bacteroidales; f__Prevotellaceae; g__Prevotella_7; s__Prevotella_melaninogenica	No	Yes		0	0	0	0	0	0	0	0	0	2028	0	0	0	177	0	0	0	0	0	0	0	780	0	575	0	2827	0	0	0	3500	0	0	0	0	122	0	0	155	0	0	0	0	0	0	0
ASV241	k__Bacteria; p__Actinobacteriota; c__Actinobacteria; o__Actinomycetales; f__Actinomycetaceae; g__Actinomyces; s__Schaalia_odontolytica	Yes	No		0	0	0	0	0	0	0	0	0	0	0	0	0	0	0	0	399	313	0	144	0	0	0	0	0	0	0	0	0	0	0	0	0	0	0	0	0	0	0	0	0	0	0	0	0
ASV242	k__Bacteria; p__Proteobacteria; c__Gammaproteobacteria; o__Burkholderiales; f__Comamonadaceae; g__Paucibacter; s__Cenchrus_americanus	No	No		173	0	0	0	57	46	0	0	33	0	0	0	52	0	0	0	0	0	0	0	0	0	0	0	0	0	0	0	0	0	0	0	142	88	0	0	266	318	0	0	42	0	0	0	409
ASV243	k__Bacteria; p__Firmicutes; c__Bacilli; o__Lactobacillales; f__Carnobacteriaceae; g__Granulicatella; s__Granulicatella_adiacens	No	No		0	155	0	0	0	665	304	191	0	0	0	0	0	0	0	0	0	549	995	1181	0	938	419	687	0	126	0	0	0	122	0	0	0	0	0	20	0	514	158	178	0	0	0	0	0
ASV244	k__Bacteria; p__Firmicutes; c__Negativicutes; o__Veillonellales_Selenomonadales; f__Veillonellaceae; g__Veillonella; s__Veillonella_tobetsuensis	Yes	Yes		0	0	0	0	206	119	157	587	0	0	0	0	0	0	0	0	270	273	986	202	0	0	0	642	0	0	0	0	404	0	1152	0	0	0	0	0	122	0	0	0	70	0	0	0	0
ASV245	k__Bacteria; p__Bacteroidota; c__Bacteroidia; o__Flavobacteriales; f__Flavobacteriaceae; g__Capnocytophaga; s__Capnocytophaga_sputigena	Yes	No		0	277	131	0	0	98	48	0	0	51	0	22	0	0	0	0	0	156	281	0	0	157	0	0	0	44	0	105	0	0	0	43	0	151	0	0	0	174	112	67	0	59	0	0	0
ASV246	k__Bacteria; p__Bacteroidota; c__Bacteroidia; o__Flavobacteriales; f__Flavobacteriaceae; g__Capnocytophaga; s__Capnocytophaga_leadbetteri	Yes	No		0	0	37	0	0	100	0	0	0	42	0	0	0	0	0	0	0	94	38	70	0	74	0	111	0	0	8	0	0	0	0	0	0	0	57	0	0	60	32	86	0	48	0	0	0
ASV247	k__Bacteria; p__Firmicutes; c__Bacilli; o__Staphylococcales; f__Gemellaceae; g__Gemella; s__Gemella_sanguinis	Yes	Yes		0	202	917	175	0	313	195	143	0	569	868	543	0	304	668	110	0	121	171	105	0	42	201	102	0	235	0	73	0	269	116	187	0	274	0	0	0	891	146	75	0	0	379	212	0
ASV248	k__Bacteria; p__Proteobacteria; c__Gammaproteobacteria; o__Enterobacterales; f__Pasteurellaceae; g__Actinobacillus; s__Haemophilus_parahaemolyticus	Yes	No		0	0	0	0	0	0	0	47	22	56	0	0	0	10	164	33	0	0	0	0	0	0	0	0	0	0	0	0	458	0	0	0	0	0	0	0	0	0	0	0	0	345	0	0	320
ASV249	k__Bacteria; p__Bacteroidota; c__Bacteroidia; o__Bacteroidales; f__Prevotellaceae; g__Prevotella; s__Prevotella_pallens	No	No		0	0	0	0	0	0	0	0	0	0	0	0	0	0	0	0	0	0	0	0	0	0	0	0	0	929	548	82	0	1239	0	0	0	0	0	0	0	0	0	0	0	18	0	0	0
ASV250	k__Bacteria; p__Firmicutes; c__Clostridia; o__Peptostreptococcales_Tissierellales; f__Anaerovoracaceae; g__Amnipila; s__Peptostreptococcaceae_bacterium_canine_oral_taxon_066	No	No		0	31	51	104	0	29	0	166	0	40	128	31	29	23	0	0	82	0	0	80	0	226	502	110	0	32	5	20	26	16	17	137	0	27	0	0	0	0	0	38	0	0	18	34	9
ASV251	k__Bacteria; p__Campylobacterota; c__Campylobacteria; o__Campylobacterales; f__Campylobacteraceae; g__Campylobacter; s__Campylobacter_concisus	No	No		0	193	228	1384	0	64	0	207	0	90	645	302	0	110	147	612	0	149	282	190	0	400	727	351	0	670	1095	237	0	538	827	672	0	176	0	95	0	91	77	180	0	0	243	196	0
ASV252	k__Bacteria; p__Firmicutes; c__Bacilli; o__Staphylococcales; f__Gemellaceae; g__Gemella; s__Gemella_haemolysans	Yes	No		0	679	929	337	0	471	292	1291	0	1005	267	611	0	74	200	297	0	1482	697	2477	0	2317	106	1756	0	332	350	734	0	331	465	664	0	1127	1459	750	0	1179	1175	1311	0	2019	340	1251	0
ASV253	k__Bacteria; p__Firmicutes; c__Negativicutes; o__Veillonellales_Selenomonadales; f__Veillonellaceae; g__Veillonella; s__Veillonella_rogosae	Yes	Yes		0	0	400	201	0	0	0	0	0	0	0	0	0	0	130	0	138	280	545	295	343	0	522	268	303	95	0	0	1072	0	0	0	0	0	0	0	0	0	0	0	0	0	157	105	0
ASV254	k__Bacteria; p__Bacteroidota; c__Bacteroidia; o__Flavobacteriales; f__Weeksellaceae; g__Bergeyella; s__unclassified_Bergeyella	No	Yes		0	0	0	0	0	0	0	0	0	0	0	0	0	0	0	0	0	134	146	114	0	117	0	0	0	0	0	0	0	0	0	0	0	0	0	0	0	1366	671	0	0	233	0	0	0
ASV255	k__Bacteria; p__Firmicutes; c__Bacilli; o__Lactobacillales; f__Streptococcaceae; g__Streptococcus; s__Streptococcus_australis	Yes	Yes		0	1032	621	581	0	556	255	81	0	82	0	112	0	886	1665	295	0	0	317	181	0	271	280	87	0	0	0	183	0	0	0	0	0	0	0	0	0	0	0	0	0	0	310	325	0
ASV256	k__Bacteria; p__Bacteroidota; c__Bacteroidia; o__Bacteroidales; f__Porphyromonadaceae; g__Porphyromonas; s__Porphyromonas_pasteri	Yes	No		0	143	132	0	0	340	162	0	0	1559	111	0	0	0	48	0	0	415	0	0	0	224	245	360	0	224	0	0	0	0	0	0	0	0	239	0	0	0	0	0	0	0	0	0	0
ASV257	k__Bacteria; p__Firmicutes; c__Bacilli; o__Lactobacillales; f__Streptococcaceae; g__Streptococcus; s__Streptococcus_sanguinis	Yes	Yes		0	1943	1127	480	0	1023	652	237	0	883	2879	338	0	8041	1690	6165	0	846	340	236	0	533	897	202	0	76	73	0	0	0	0	0	0	777	613	166	0	1504	258	279	0	1145	1737	1783	0
ASV258	k__Bacteria; p__Proteobacteria; c__Gammaproteobacteria; o__Enterobacterales; f__Pasteurellaceae; g__Haemophilus; s__Haemophilus_parainfluenzae	No	No		0	0	0	0	412	0	0	322	0	0	0	0	0	0	0	0	433	0	0	0	0	0	0	0	0	395	845	0	0	0	907	737	0	0	0	0	0	0	0	0	0	0	0	0	0
ASV259	k__Bacteria; p__Bacteroidota; c__Bacteroidia; o__Flavobacteriales; f__Flavobacteriaceae; g__Capnocytophaga; s__Capnocytophaga_gingivalis	No	No		0	58	47	0	0	0	0	92	0	0	0	0	0	0	0	0	0	50	33	38	0	110	132	111	0	45	34	0	0	0	0	76	0	0	34	0	0	73	0	0	0	0	0	0	0
ASV260	k__Bacteria; p__unclassified_Bacteria; c__unclassified_Bacteria; o__unclassified_Bacteria; f__unclassified_Bacteria; g__unclassified_Bacteria; s__unclassified_Bacteria	Yes	No		20	0	0	0	0	7	0	0	0	0	0	0	0	0	0	0	0	0	0	0	0	0	0	0	0	0	0	0	0	0	0	0	0	0	0	0	0	0	0	0	0	0	0	0	0
ASV261	k__Bacteria; p__Proteobacteria; c__Gammaproteobacteria; o__Burkholderiales; f__Neisseriaceae; g__Neisseria; s__Neisseria_elongata	No	Yes		22	182	108	0	0	0	0	0	0	0	0	0	0	0	0	0	0	0	0	0	0	0	0	0	90	0	0	0	0	0	0	0	0	0	165	0	0	252	60	198	103	0	195	0	0
ASV262	k__Bacteria; p__Actinobacteriota; c__Actinobacteria; o__Actinomycetales; f__Actinomycetaceae; g__Actinomyces; s__Schaalia_odontolytica	Yes	Yes		0	0	0	0	0	0	0	0	0	0	164	78	280	86	40	554	0	0	0	0	0	0	0	0	0	0	0	0	0	0	0	0	0	0	0	0	0	0	0	0	0	0	0	0	0
ASV263	k__Bacteria; p__Campylobacterota; c__Campylobacteria; o__Campylobacterales; f__Campylobacteraceae; g__Campylobacter; s__Campylobacter_concisus	No	No		0	0	0	0	0	0	0	0	0	0	0	0	0	0	0	0	0	0	0	0	0	0	340	0	0	546	0	0	0	584	0	171	0	0	0	0	0	63	0	0	0	0	0	0	0
ASV264	k__Bacteria; p__Firmicutes; c__Bacilli; o__Lactobacillales; f__Streptococcaceae; g__Streptococcus; s__Streptococcus_salivarius	No	No		0	372	1529	533	0	71	212	59	0	177	2921	728	0	1078	822	860	0	26	175	84	0	110	1004	62	0	757	5503	0	0	982	1399	263	0	867	287	181	0	728	159	45	0	16	330	323	0
ASV265	k__Bacteria; p__Firmicutes; c__Bacilli; o__Lactobacillales; f__Carnobacteriaceae; g__Granulicatella; s__Granulicatella_adiacens	Yes	No		0	760	757	615	0	960	487	418	0	856	551	711	0	313	1770	401	0	430	398	495	0	1021	760	909	0	1176	575	1307	0	1005	757	1330	0	833	263	89	0	754	339	320	0	244	982	378	0
ASV266	k__Bacteria; p__Bacteroidota; c__Bacteroidia; o__Bacteroidales; f__Porphyromonadaceae; g__Porphyromonas; s__Porphyromonas_pasteri	No	No		0	145	0	0	0	217	0	0	0	0	0	0	0	0	0	0	0	0	309	0	0	238	0	0	0	0	0	0	0	0	0	0	0	0	0	0	0	418	178	0	0	182	0	0	0
ASV267	k__Bacteria; p__Fusobacteriota; c__Fusobacteriia; o__Fusobacteriales; f__Fusobacteriaceae; g__Fusobacterium; s__Fusobacterium_pseudoperiodonticum	Yes	Yes		0	0	0	0	0	0	0	0	0	0	0	0	0	0	0	0	0	0	0	0	0	0	0	0	0	0	0	0	0	0	0	0	0	0	0	0	0	0	0	0	0	0	0	0	0
ASV268	k__Bacteria; p__Bacteroidota; c__Bacteroidia; o__Bacteroidales; f__Prevotellaceae; g__Prevotella; s__Prevotella_pallens	No	No		0	0	0	0	0	0	0	0	0	616	0	0	0	101	0	0	0	0	0	0	0	173	0	0	0	0	0	0	0	0	0	0	0	0	0	0	0	0	90	0	0	0	0	0	0
ASV269	k__Bacteria; p__Proteobacteria; c__Gammaproteobacteria; o__Enterobacterales; f__Pasteurellaceae; g__Haemophilus; s__Haemophilus_sputorum	Yes	Yes		0	98	261	296	0	0	96	0	0	102	0	256	0	0	0	0	338	1155	70	1257	0	0	0	795	0	0	0	832	1555	129	0	69	77	371	1164	262	532	949	1064	125	0	25	0	189	0
ASV270	k__Bacteria; p__Actinobacteriota; c__Actinobacteria; o__Corynebacteriales; f__Corynebacteriaceae; g__Corynebacterium; s__Corynebacterium_matruchotii	Yes	Yes		0	0	0	0	0	0	0	0	0	0	0	0	0	0	0	0	0	51	43	54	0	153	0	61	0	0	0	0	0	0	0	0	0	0	0	0	20	0	0	153	0	0	0	0	0
ASV272	k__Bacteria; p__Fusobacteriota; c__Fusobacteriia; o__Fusobacteriales; f__Leptotrichiaceae; g__Leptotrichia; s__unclassified_Leptotrichia	Yes	Yes		0	0	0	0	0	0	0	0	0	0	0	0	0	0	0	32	0	0	0	0	188	164	322	123	0	0	0	0	0	0	0	0	0	0	0	0	0	0	0	0	0	0	0	0	0
ASV273	k__Bacteria; p__Firmicutes; c__Clostridia; o__Lachnospirales; f__Lachnospiraceae; g__Butyrivibrio; s__Butyrivibrio_hungatei	No	No		0	0	0	0	0	0	0	0	0	13	8	41	0	0	0	0	0	0	0	0	31	0	30	0	0	150	315	0	0	91	161	87	0	0	0	0	0	0	0	0	0	0	10	0	0
ASV274	k__Bacteria; p__Proteobacteria; c__Gammaproteobacteria; o__Enterobacterales; f__Pasteurellaceae; g__Actinobacillus; s__Haemophilus_parahaemolyticus	Yes	No		1547	94	130	0	0	111	33	0	0	0	0	0	245	0	103	0	193	541	499	542	102	3414	87	454	0	0	0	234	0	0	0	66	5898	563	4500	440	621	2754	5062	4650	0	2673	0	932	1688
ASV275	k__Bacteria; p__Proteobacteria; c__Gammaproteobacteria; o__Enterobacterales; f__Pasteurellaceae; g__Actinobacillus; s__Haemophilus_parahaemolyticus	No	Yes		0	0	0	0	0	0	0	0	0	0	0	0	0	0	0	0	0	0	0	0	0	0	0	0	0	0	0	0	0	0	0	0	0	0	0	0	0	0	0	0	0	0	0	0	0
ASV276	k__Bacteria; p__Bacteroidota; c__Bacteroidia; o__Bacteroidales; f__Prevotellaceae; g__Prevotella; s__Prevotella_salivae	No	No		0	0	0	0	0	0	0	0	0	167	100	0	0	26	0	40	0	0	0	0	0	19	85	0	0	722	293	0	0	719	0	0	0	0	0	0	0	21	79	0	0	0	18	0	0
ASV277	k__Bacteria; p__Actinobacteriota; c__Actinobacteria; o__Actinomycetales; f__Actinomycetaceae; g__Actinomyces; s__Schaalia_odontolytica	No	No		0	0	0	0	0	51	53	0	0	0	0	0	0	0	0	0	0	0	0	0	0	47	243	65	0	0	0	368	0	0	0	0	0	0	0	0	0	0	0	0	0	0	0	0	0
ASV279	k__Bacteria; p__Firmicutes; c__Clostridia; o__Lachnospirales; f__Lachnospiraceae; g__Catonella; s__Catonella_morbi	Yes	No		0	353	191	622	0	0	0	210	0	0	72	0	0	0	0	0	0	84	0	0	0	115	408	80	0	0	0	0	0	43	52	67	0	0	0	44	0	0	0	0	0	0	0	0	0
ASV280	k__Bacteria; p__Bacteroidota; c__Bacteroidia; o__Bacteroidales; f__unclassified_Bacteroidales; g__unclassified_Bacteroidales; s__unclassified_Bacteroidales	No	No		0	0	0	0	0	0	0	0	0	0	21	0	0	8	0	0	0	0	0	0	0	0	0	0	0	8	47	0	0	7	16	52	0	0	0	0	0	0	0	0	0	0	0	0	0
ASV281	k__Bacteria; p__Proteobacteria; c__Gammaproteobacteria; o__Burkholderiales; f__Neisseriaceae; g__Neisseria; s__Neisseria_elongata	Yes	No		0	0	0	0	0	0	404	0	0	0	0	0	0	0	0	0	0	0	0	0	0	0	0	0	0	0	0	0	0	0	0	0	0	0	0	0	0	0	0	0	0	0	0	0	0
ASV282	k__Bacteria; p__Firmicutes; c__Bacilli; o__Lactobacillales; f__Streptococcaceae; g__Streptococcus; s__Streptococcus_parasanguinis	No	No		0	0	0	0	0	0	0	0	0	113	0	0	0	435	0	830	0	0	0	0	0	0	0	0	0	815	997	0	0	1461	1449	258	0	0	0	0	0	0	0	0	0	0	0	0	0
ASV283	k__Bacteria; p__Firmicutes; c__Bacilli; o__Erysipelotrichales; f__Erysipelotrichaceae; g__Solobacterium; s__Solobacterium_moorei	No	No		0	0	45	78	0	32	0	99	0	213	127	192	0	0	39	0	0	51	377	99	0	135	515	190	0	368	137	186	0	326	153	256	0	86	5	0	0	59	112	0	0	0	84	0	0
ASV284	k__Bacteria; p__Proteobacteria; c__Gammaproteobacteria; o__Enterobacterales; f__Pasteurellaceae; g__Haemophilus; s__Haemophilus_sputorum	No	Yes		0	0	0	0	0	0	0	0	0	324	116	754	0	0	0	0	0	0	0	0	0	0	0	175	321	59	0	0	0	0	0	0	0	0	0	0	0	0	1189	455	389	0	0	353	104
ASV285	k__Bacteria; p__Bacteroidota; c__Bacteroidia; o__Bacteroidales; f__Prevotellaceae; g__Alloprevotella; s__Prevotellaceae_bacterium_Marseille_P2826	No	Yes		0	0	0	0	0	0	0	0	0	152	0	0	0	0	0	0	0	116	402	0	0	0	0	0	0	0	0	0	0	0	0	0	0	0	0	0	0	0	0	0	0	0	0	0	0
ASV286	k__Bacteria; p__Patescibacteria; c__Saccharimonadia; o__Saccharimonadales; f__Saccharimonadaceae; g__Candidatus_Saccharimonas; s__unclassified_Candidatus_Saccharimonas	Yes	No		0	0	0	0	0	110	0	113	0	146	85	226	0	0	0	29	0	72	141	64	0	0	132	201	0	240	0	71	0	259	100	131	0	37	0	39	0	37	0	75	0	16	0	38	0
ASV287	k__Bacteria; p__Bacteroidota; c__Bacteroidia; o__Bacteroidales; f__Prevotellaceae; g__Alloprevotella; s__Prevotella_sp.	No	No		0	0	0	0	0	0	0	0	0	248	0	0	0	0	0	0	0	141	105	0	0	195	0	275	0	0	0	0	0	0	0	0	0	0	0	96	0	0	0	0	0	0	69	0	0
ASV288	k__Bacteria; p__Bacteroidota; c__Bacteroidia; o__Flavobacteriales; f__Weeksellaceae; g__Bergeyella; s__Bergeyella_sp._AF14	No	No		0	116	67	91	0	187	0	98	0	40	28	0	0	0	0	73	0	101	142	0	0	188	100	0	0	74	0	0	0	77	0	0	0	0	0	0	0	165	0	0	0	0	0	72	0
ASV289	k__Bacteria; p__Proteobacteria; c__Gammaproteobacteria; o__Burkholderiales; f__Burkholderiaceae; g__Lautropia; s__Lautropia_mirabilis	Yes	Yes		88	1030	891	116	116	147	345	193	26	0	28	0	45	46	54	294	0	0	0	0	1274	3250	1820	280	105	100	145	176	116	0	0	0	103	433	61	157	82	0	0	106	0	30	20	152	59
ASV290	k__Bacteria; p__Firmicutes; c__Negativicutes; o__Veillonellales_Selenomonadales; f__Selenomonadaceae; g__Selenomonas; s__Selenomonas_felix	No	No		0	0	0	22	0	0	0	0	0	31	172	86	0	17	22	59	0	0	0	0	0	0	89	62	0	424	449	48	0	381	2016	641	0	0	0	0	26	0	0	0	131	0	0	0	0
ASV291	k__Bacteria; p__Bacteroidota; c__Bacteroidia; o__Flavobacteriales; f__Flavobacteriaceae; g__Capnocytophaga; s__Capnocytophaga_gingivalis	Yes	Yes		0	0	0	0	0	0	0	0	0	0	0	0	0	0	0	0	0	0	0	0	0	0	0	0	0	0	0	0	0	0	0	0	0	0	0	0	0	0	0	56	0	0	0	0	0
ASV292	k__Bacteria; p__Firmicutes; c__Bacilli; o__Lactobacillales; f__Carnobacteriaceae; g__Granulicatella; s__Granulicatella_elegans	Yes	No		0	0	0	0	0	0	0	175	0	47	11	104	0	0	0	0	0	94	115	596	0	310	36	586	0	199	192	1158	0	92	484	775	0	333	645	379	0	767	1818	928	0	963	79	712	0
ASV293	k__Bacteria; p__Proteobacteria; c__Gammaproteobacteria; o__Enterobacterales; f__Pasteurellaceae; g__Haemophilus; s__Haemophilus_haemolyticus	No	No		0	0	0	0	0	0	0	0	135	946	0	0	0	86	204	136	0	0	0	1182	0	109	0	0	0	0	0	0	287	0	0	0	68	968	585	3360	133	815	565	1667	0	369	0	2483	155
ASV294	k__Bacteria; p__Fusobacteriota; c__Fusobacteriia; o__Fusobacteriales; f__Leptotrichiaceae; g__Leptotrichia; s__Leptotrichia_buccalis	No	Yes		0	451	726	237	158	522	0	87	0	71	582	127	0	0	0	0	57	222	363	257	0	0	75	41	295	19	50	0	261	0	28	0	0	0	0	0	138	144	0	63	0	0	144	161	287
ASV295	k__Bacteria; p__Proteobacteria; c__Gammaproteobacteria; o__Enterobacterales; f__Pasteurellaceae; g__Haemophilus; s__Haemophilus_parainfluenzae	Yes	No		0	0	0	0	0	0	0	0	0	0	0	0	0	0	0	0	0	0	0	0	0	0	0	0	0	0	0	0	0	0	0	0	0	0	0	0	0	106	0	0	0	0	0	0	0
ASV296	k__Bacteria; p__Patescibacteria; c__Saccharimonadia; o__Saccharimonadales; f__Saccharimonadaceae; g__TM7x; s__unclassified_TM7x	No	No		0	137	180	0	0	306	0	0	0	278	0	0	0	58	48	0	0	431	0	0	0	293	0	0	0	248	0	0	0	352	0	0	0	0	0	0	0	149	0	0	0	0	0	0	0
ASV297	k__Bacteria; p__Firmicutes; c__Clostridia; o__Peptostreptococcales_Tissierellales; f__Anaerovoracaceae; g__[Eubacterium]_nodatum_group; s__Eubacterium_sulci_ATCC_35585	No	No		0	0	0	10	26	42	0	89	76	116	53	0	26	0	0	34	164	26	57	33	125	46	307	71	0	816	198	0	53	494	539	173	0	23	0	0	0	28	55	0	0	0	8	16	0
ASV298	k__Bacteria; p__Actinobacteriota; c__Actinobacteria; o__Corynebacteriales; f__Corynebacteriaceae; g__Corynebacterium; s__Corynebacterium_durum	No	Yes		0	0	0	0	0	0	0	0	0	0	0	0	0	0	0	0	0	0	0	0	0	0	0	0	0	37	0	194	0	37	0	25	0	0	0	0	0	0	0	0	0	0	0	0	0
ASV299	k__Bacteria; p__Proteobacteria; c__Gammaproteobacteria; o__Enterobacterales; f__Pasteurellaceae; g__Haemophilus; s__Haemophilus_parainfluenzae	No	No		0	0	0	0	0	0	0	0	0	0	0	0	0	0	0	0	0	0	0	0	0	0	0	0	0	0	0	0	0	0	0	0	0	0	0	0	0	0	0	0	0	0	0	0	0
ASV300	k__Bacteria; p__Bacteroidota; c__Bacteroidia; o__Bacteroidales; f__Porphyromonadaceae; g__Porphyromonas; s__Porphyromonas_pasteri	No	Yes		0	169	259	0	0	175	0	269	0	276	124	0	0	82	87	0	0	334	0	415	0	216	273	320	0	237	0	0	0	0	0	154	0	0	0	0	0	222	115	0	0	0	67	0	0
ASV301	k__Bacteria; p__Patescibacteria; c__Gracilibacteria; o__Absconditabacteriales__SR1; f__SR1_bacterium_oral_taxon_875; g__unclassified_SR1_bacterium_oral_taxon_875; s__unclassified_SR1_bacterium_oral_taxon_875	Yes	No		0	45	79	33	0	83	30	136	0	0	0	278	0	0	0	0	28	28	1066	230	0	0	0	0	0	354	16	210	0	222	63	117	0	0	6	158	19	25	0	30	0	0	14	67	0
ASV302	k__Bacteria; p__Bacteroidota; c__Bacteroidia; o__Bacteroidales; f__Prevotellaceae; g__Prevotella; s__Prevotella_intermedia	Yes	No		0	0	0	0	0	0	0	0	0	0	0	0	0	0	0	0	0	0	0	0	0	0	0	0	0	0	0	0	0	0	0	0	0	0	0	0	0	0	0	0	0	0	0	0	0
ASV304	k__Bacteria; p__Patescibacteria; c__Gracilibacteria; o__Absconditabacteriales__SR1; f__candidate_division_SR1_bacterium_MGEHA; g__unclassified_candidate_division_SR1_bacterium_MGEHA; s__unclassified_candidate_division_SR1_bacterium_MGEHA	Yes	No		0	47	0	0	0	0	0	55	0	0	0	0	0	0	0	0	0	0	139	0	16	36	15	106	13	0	0	24	0	0	0	0	0	0	0	0	0	14	27	54	63	34	0	0	0
ASV305	k__Bacteria; p__Bacteroidota; c__Bacteroidia; o__Bacteroidales; f__Prevotellaceae; g__Prevotella; s__Prevotella_shahii	No	No		0	0	0	0	0	0	0	0	0	176	37	82	0	0	0	0	0	169	0	0	0	123	142	0	0	77	22	0	0	114	40	168	0	0	0	0	0	36	0	0	0	0	0	0	0
ASV306	k__Bacteria; p__Firmicutes; c__Clostridia; o__Peptostreptococcales_Tissierellales; f__Peptostreptococcaceae; g__unclassified_Peptostreptococcaceae; s__unclassified_Peptostreptococcaceae	Yes	No		0	106	296	128	0	10	13	44	17	0	57	39	0	9	0	13	38	16	0	0	0	0	0	22	0	16	0	16	0	0	0	8	0	0	0	0	0	0	0	0	0	0	9	19	0
ASV308	k__Bacteria; p__Firmicutes; c__Negativicutes; o__Veillonellales_Selenomonadales; f__Selenomonadaceae; g__Selenomonas; s__Selenomonas_felix	No	No		0	0	0	8	16	0	0	0	0	0	36	0	0	9	0	40	0	0	0	0	26	38	37	13	0	77	123	0	0	162	1071	305	0	0	0	0	0	0	0	0	0	0	0	0	0
ASV309	k__Bacteria; p__Bacteroidota; c__Bacteroidia; o__Bacteroidales; f__Prevotellaceae; g__Alloprevotella; s__Alloprevotella_rava	No	No		0	0	0	0	0	0	0	0	0	0	0	0	0	0	0	0	0	0	0	0	0	0	0	0	0	303	124	0	0	908	0	0	0	0	0	0	0	0	0	0	0	0	0	0	0
ASV310	k__Bacteria; p__Firmicutes; c__Clostridia; o__Lachnospirales; f__Defluviitaleaceae; g__Defluviitaleaceae_UCG_011; s__Lachnospiraceae_bacterium_oral_taxon_500	No	No		0	0	0	25	0	0	0	0	0	0	0	0	0	0	0	0	0	0	0	35	0	54	87	17	0	0	13	0	0	9	28	43	0	0	0	0	0	0	0	32	0	0	11	18	0
ASV311	k__Bacteria; p__Bacteroidota; c__Bacteroidia; o__Bacteroidales; f__Prevotellaceae; g__Prevotella_7; s__Prevotella_histicola	Yes	No		0	0	0	0	0	0	0	0	0	145	0	128	0	58	0	44	0	0	0	0	0	0	82	0	0	0	0	0	0	0	0	0	0	0	0	0	0	0	211	0	0	0	0	0	0
ASV312	k__Bacteria; p__Firmicutes; c__Clostridia; o__Peptostreptococcales_Tissierellales; f__Family_XI; g__Parvimonas; s__Parvimonas_micra	No	Yes		0	10	12	0	0	0	0	128	0	50	0	0	0	0	0	0	325	0	329	80	46	0	51	38	0	234	0	36	76	242	45	228	0	81	0	8	0	50	0	0	0	0	48	25	0
ASV313	k__Bacteria; p__Bacteroidota; c__Bacteroidia; o__Bacteroidales; f__Prevotellaceae; g__Prevotella_7; s__Prevotella_genomosp._P6	Yes	No		0	0	0	0	0	0	0	0	0	0	0	0	0	0	0	0	0	67	0	0	0	0	31	0	0	0	0	0	0	0	0	0	0	0	0	0	0	0	0	0	0	0	0	0	0
ASV315	k__Bacteria; p__Campylobacterota; c__Campylobacteria; o__Campylobacterales; f__Campylobacteraceae; g__Campylobacter; s__Campylobacter_rectus	Yes	Yes		0	213	200	258	0	1123	620	892	0	356	341	1013	0	1016	289	288	0	652	310	260	0	447	363	119	0	0	12	65	0	0	0	0	0	83	335	93	0	166	407	284	0	34	35	68	0
ASV316	k__Bacteria; p__Firmicutes; c__Clostridia; o__Peptostreptococcales_Tissierellales; f__Anaerovoracaceae; g__Family_XIII_UCG_001; s__Peptostreptococcaceae_bacterium_oral_taxon_091	No	Yes		0	0	0	0	0	0	0	0	0	11	0	13	0	0	0	0	0	0	0	0	0	30	100	11	0	23	39	7	0	26	31	19	0	0	0	0	0	0	0	0	0	0	11	2	0
ASV317	k__Bacteria; p__Bacteroidota; c__Bacteroidia; o__Bacteroidales; f__Prevotellaceae; g__Prevotella; s__Prevotella_oris	No	No		0	0	0	0	0	0	0	0	0	0	0	0	0	0	0	61	0	0	0	0	0	0	0	0	0	0	0	0	0	0	0	0	0	0	0	0	0	0	0	0	0	0	0	0	0
ASV318	k__Bacteria; p__Bacteroidota; c__Bacteroidia; o__Bacteroidales; f__Prevotellaceae; g__Prevotella; s__Prevotella_nanceiensis	No	No		0	0	78	0	0	281	7	0	0	380	0	0	0	0	0	0	0	0	0	0	0	0	99	0	0	487	0	0	0	256	0	0	0	0	68	0	0	0	117	0	0	0	0	0	0
ASV319	k__Bacteria; p__Firmicutes; c__Clostridia; o__Lachnospirales; f__Lachnospiraceae; g__Johnsonella; s__unclassified_Johnsonella	Yes	No		0	0	46	81	0	27	0	0	0	29	43	0	0	0	0	0	32	29	0	0	72	0	0	62	0	0	0	0	0	0	0	0	0	0	0	0	0	0	0	0	0	0	0	0	0
ASV321	k__Bacteria; p__Firmicutes; c__Clostridia; o__Lachnospirales; f__Lachnospiraceae; g__Oribacterium; s__Oribacterium_sp._oral_taxon_108_str._F0425	Yes	No		0	0	0	0	0	0	0	0	0	0	0	0	0	12	0	0	0	0	0	0	0	0	0	0	0	36	0	0	0	24	84	23	0	0	0	0	0	0	0	0	0	0	0	0	0
ASV323	k__Bacteria; p__Bacteroidota; c__Bacteroidia; o__Bacteroidales; f__Paludibacteraceae; g__F0058; s__Bacteroidetes_oral_taxon_274_str._F0058	No	No		0	18	32	0	0	135	0	0	0	0	0	0	0	0	0	0	0	94	0	54	0	162	129	0	0	0	0	0	0	0	0	0	0	0	46	0	0	22	0	20	0	23	0	0	0
ASV324	k__Bacteria; p__Bacteroidota; c__Bacteroidia; o__Bacteroidales; f__Porphyromonadaceae; g__Porphyromonas; s__Porphyromonas_endodontalis	No	No		0	0	0	81	0	0	0	0	0	0	0	0	0	0	0	0	0	302	0	0	0	0	0	0	0	0	0	0	0	0	0	0	0	0	0	0	0	233	255	0	0	0	0	0	0
ASV325	k__Bacteria; p__Fusobacteriota; c__Fusobacteriia; o__Fusobacteriales; f__Fusobacteriaceae; g__Fusobacterium; s__Fusobacterium_nucleatum	No	No		0	0	0	0	0	0	0	0	0	0	0	0	0	0	0	0	0	0	0	0	0	0	96	155	168	0	0	0	0	0	0	0	0	0	0	0	0	0	0	0	0	0	0	0	0
ASV326	k__Bacteria; p__Firmicutes; c__Negativicutes; o__Veillonellales_Selenomonadales; f__Veillonellaceae; g__Veillonella; s__Veillonella_atypica	No	No		0	0	0	0	0	0	0	0	343	174	225	322	174	211	225	244	84	46	0	0	0	0	0	0	115	762	862	0	0	366	504	0	0	0	0	0	47	0	61	57	675	0	0	0	0
ASV327	k__Bacteria; p__Fusobacteriota; c__Fusobacteriia; o__Fusobacteriales; f__Leptotrichiaceae; g__Leptotrichia; s__Leptotrichia_hofstadii	No	Yes		0	0	0	0	112	160	105	0	0	0	0	0	0	0	0	0	0	0	0	0	0	0	0	0	0	0	0	0	0	0	0	0	0	0	0	0	0	0	0	0	0	0	0	0	0
ASV328	k__Bacteria; p__Bacteroidota; c__Bacteroidia; o__Bacteroidales; f__Prevotellaceae; g__Prevotella_7; s__Prevotella_jejuni	Yes	Yes		0	0	0	0	0	0	0	0	0	0	0	0	0	0	61	0	0	0	0	0	0	0	0	0	0	0	0	0	0	0	0	18	0	0	0	0	0	0	0	0	0	0	0	0	0
ASV329	k__Bacteria; p__Firmicutes; c__Clostridia; o__Peptostreptococcales_Tissierellales; f__Peptostreptococcaceae; g__[Eubacterium]_yurii_group; s__[Eubacterium]_yurii	Yes	No		0	19	43	29	0	0	0	42	0	0	56	0	0	0	0	0	31	0	70	26	0	50	97	0	0	0	9	0	0	3	11	41	0	24	0	28	0	0	0	0	0	0	0	0	0
ASV330	k__Bacteria; p__Firmicutes; c__Negativicutes; o__Veillonellales_Selenomonadales; f__Selenomonadaceae; g__Selenomonas; s__Selenomonas_sputigena	No	No		0	0	0	0	0	0	0	0	0	0	0	0	0	0	0	0	0	0	0	0	0	0	0	30	0	178	38	0	0	109	257	132	0	0	0	0	0	0	0	0	0	0	0	0	0
ASV331	k__Bacteria; p__Fusobacteriota; c__Fusobacteriia; o__Fusobacteriales; f__Fusobacteriaceae; g__Fusobacterium; s__Fusobacterium_nucleatum	No	Yes		0	0	0	0	278	509	0	0	0	0	0	0	0	0	0	39	0	0	0	0	0	0	0	0	0	0	0	0	0	0	0	0	0	0	0	0	0	0	0	0	0	0	0	0	0
ASV332	k__Bacteria; p__Firmicutes; c__Bacilli; o__Lactobacillales; f__Streptococcaceae; g__Streptococcus; s__Streptococcus_parasanguinis	Yes	Yes		0	142	288	0	0	105	0	0	0	0	0	0	0	0	0	0	0	0	20	0	0	0	0	0	0	0	0	0	0	0	0	0	0	0	0	0	0	0	0	0	0	0	70	0	0
ASV334	k__Bacteria; p__Proteobacteria; c__Gammaproteobacteria; o__Burkholderiales; f__Neisseriaceae; g__Neisseria; s__Neisseria_shayeganii	No	Yes		0	0	0	0	0	0	0	0	0	0	0	0	0	0	0	0	0	0	0	0	0	0	0	0	0	24	54	290	0	39	81	211	0	0	0	0	0	0	0	0	0	0	0	0	0
ASV335	k__Bacteria; p__Actinobacteriota; c__Actinobacteria; o__Actinomycetales; f__Actinomycetaceae; g__F0332; s__Actinobaculum_sp._oral_taxon_183_str._F0552	No	Yes		0	0	0	0	94	38	0	46	19	0	17	150	109	65	58	71	0	11	9	0	0	0	56	9	25	18	6	41	23	30	12	7	0	36	21	0	42	0	0	8	0	0	9	0	15
ASV336	k__Bacteria; p__Bacteroidota; c__Bacteroidia; o__Bacteroidales; f__Prevotellaceae; g__Prevotella; s__Prevotella_nanceiensis	No	No		0	157	0	0	0	100	0	44	0	276	27	195	0	0	0	0	0	0	0	0	0	0	0	86	0	899	81	0	0	244	0	0	0	0	0	0	0	0	0	0	0	0	0	0	0
ASV337	k__Bacteria; p__Firmicutes; c__Negativicutes; o__Veillonellales_Selenomonadales; f__Selenomonadaceae; g__Selenomonas; s__Selenomonas_sp._oral_taxon_478	No	Yes		0	0	0	0	0	0	0	0	0	0	24	0	0	0	0	42	0	0	0	0	0	0	0	0	0	129	0	0	0	87	16	0	0	0	0	0	0	0	0	0	0	0	0	0	0
ASV340	k__Bacteria; p__Bacteroidota; c__Bacteroidia; o__Bacteroidales; f__Prevotellaceae; g__Prevotella; s__Prevotella_oris	No	Yes		0	0	0	0	0	138	0	0	0	0	135	0	0	0	0	41	0	105	0	106	0	0	0	0	0	0	0	0	0	0	0	0	0	0	0	0	0	0	0	0	0	0	0	0	0
ASV341	k__Bacteria; p__Bacteroidota; c__Bacteroidia; o__Bacteroidales; f__Prevotellaceae; g__Alloprevotella; s__uncultured_Bacteroidetes_bacterium	Yes	Yes		0	0	0	0	0	0	0	0	0	0	0	0	0	0	0	0	0	0	0	0	0	0	0	0	0	0	0	0	0	0	0	0	0	0	0	0	0	0	0	0	0	0	0	0	0
ASV342	k__Bacteria; p__Firmicutes; c__Negativicutes; o__Veillonellales_Selenomonadales; f__Veillonellaceae; g__Megasphaera; s__Megasphaera_micronuciformis	No	No		0	0	52	0	0	0	0	0	0	72	0	170	30	47	0	0	0	0	0	0	0	0	0	0	0	50	77	0	0	59	149	60	0	0	0	0	0	0	109	0	0	0	0	15	0
ASV344	k__Bacteria; p__Fusobacteriota; c__Fusobacteriia; o__Fusobacteriales; f__Leptotrichiaceae; g__Leptotrichia; s__Leptotrichia_sp._oral_taxon_215_str._W9775	No	No		0	0	0	0	0	59	0	0	0	0	0	0	0	0	0	0	0	0	0	0	0	73	213	188	0	0	0	0	0	0	0	0	0	0	0	0	0	0	0	0	0	0	0	0	0
ASV346	k__Bacteria; p__Bacteroidota; c__Bacteroidia; o__Flavobacteriales; f__Flavobacteriaceae; g__Capnocytophaga; s__Capnocytophaga_leadbetteri	No	No		0	0	0	0	0	0	0	0	0	0	0	0	0	0	0	0	0	0	0	0	0	0	0	0	0	99	0	0	0	140	0	0	0	0	0	0	0	0	0	0	0	0	0	0	0
ASV348	k__Bacteria; p__Actinobacteriota; c__Actinobacteria; o__Actinomycetales; f__Actinomycetaceae; g__Actinomyces; s__Actinomyces_oris	Yes	Yes		0	25	72	135	60	256	0	56	0	0	0	0	0	0	0	0	0	0	0	94	0	57	0	141	161	37	0	91	0	0	0	0	0	131	0	0	0	44	0	0	0	0	0	0	0
ASV349	k__Bacteria; p__Fusobacteriota; c__Fusobacteriia; o__Fusobacteriales; f__Leptotrichiaceae; g__Leptotrichia; s__unclassified_Leptotrichia	Yes	Yes		28	0	0	0	0	0	0	0	0	0	0	0	0	0	0	0	0	0	0	0	0	0	0	0	0	0	0	0	0	0	0	0	0	0	0	0	0	0	0	0	0	0	0	0	0
ASV350	k__Bacteria; p__Fusobacteriota; c__Fusobacteriia; o__Fusobacteriales; f__Leptotrichiaceae; g__Leptotrichia; s__Leptotrichia_trevisanii	Yes	Yes		0	131	43	50	0	31	0	0	0	0	0	0	0	0	0	0	0	0	0	0	0	0	0	0	0	0	0	0	0	0	0	0	0	0	0	0	0	0	0	0	0	0	0	0	0
ASV351	k__Bacteria; p__Firmicutes; c__Clostridia; o__Lachnospirales; f__Lachnospiraceae; g__Johnsonella; s__Lachnospiraceae_bacterium_canine_oral_taxon_037	No	No		0	0	0	0	0	0	0	0	0	0	78	0	0	18	0	19	0	0	0	0	0	0	0	0	0	184	77	0	0	222	379	43	0	0	0	0	0	0	0	0	0	0	0	0	0
ASV353	k__Bacteria; p__Proteobacteria; c__Gammaproteobacteria; o__Enterobacterales; f__Pasteurellaceae; g__Haemophilus; s__Haemophilus_pittmaniae	No	No		0	0	0	0	0	0	0	0	0	0	0	0	0	0	0	0	0	0	0	0	0	0	0	0	0	0	0	0	294	0	0	0	0	0	0	86	0	0	0	0	0	0	0	0	0
ASV354	k__Bacteria; p__Firmicutes; c__Bacilli; o__Lactobacillales; f__Aerococcaceae; g__Abiotrophia; s__Abiotrophia_defectiva	No	No		0	61	0	39	0	78	0	115	0	0	0	0	0	0	0	0	0	463	139	269	0	684	24	77	0	81	40	106	0	37	18	63	0	56	13	0	0	32	0	0	0	32	93	0	0
ASV356	k__Bacteria; p__Firmicutes; c__Negativicutes; o__Veillonellales_Selenomonadales; f__Veillonellaceae; g__Veillonella; s__Veillonella_sp._2011_Oral_VSA_B9	Yes	No		0	0	0	0	0	0	0	0	0	0	0	0	0	0	0	0	0	0	0	0	0	0	0	0	0	0	579	0	0	132	638	143	0	0	0	0	0	0	0	0	0	0	0	0	0
ASV357	k__Bacteria; p__Bacteroidota; c__Bacteroidia; o__Flavobacteriales; f__Flavobacteriaceae; g__Capnocytophaga; s__Capnocytophaga_sputigena	No	No		0	0	0	0	0	0	0	0	0	0	0	0	0	0	0	0	0	0	0	0	0	67	0	0	0	49	0	0	0	108	98	166	0	0	0	0	0	0	0	0	0	0	0	0	0
ASV358	k__Bacteria; p__Bacteroidota; c__Bacteroidia; o__Bacteroidales; f__Prevotellaceae; g__Alloprevotella; s__Alloprevotella_tannerae	No	Yes		0	0	0	0	0	0	0	0	0	0	0	0	0	0	0	0	0	0	0	0	0	0	0	0	0	72	92	0	0	52	0	0	0	0	0	0	0	0	0	0	0	0	0	0	0
ASV360	k__Bacteria; p__Bacteroidota; c__Bacteroidia; o__Bacteroidales; f__Prevotellaceae; g__Prevotella_7; s__unclassified_Prevotella_7	Yes	No		0	0	0	0	0	0	0	0	0	0	0	0	0	0	0	0	0	0	0	0	0	0	0	0	0	305	145	15	0	222	191	0	0	0	0	0	0	0	0	0	0	0	0	0	0
ASV361	k__Bacteria; p__Proteobacteria; c__Gammaproteobacteria; o__Burkholderiales; f__Neisseriaceae; g__Eikenella; s__unclassified_Eikenella	Yes	No		0	41	37	0	0	34	0	0	0	0	0	0	0	0	0	0	0	0	0	0	0	0	0	0	48	0	0	0	0	0	0	0	0	0	0	0	0	0	8	0	0	0	0	0	0
ASV363	k__Bacteria; p__Campylobacterota; c__Campylobacteria; o__Campylobacterales; f__Campylobacteraceae; g__Campylobacter; s__Campylobacter_gracilis	No	Yes		0	0	0	0	0	0	0	0	0	0	145	0	0	0	0	148	0	0	0	34	0	0	0	45	0	0	0	0	0	0	0	0	0	0	0	0	0	0	0	59	0	0	0	0	0
ASV366	k__Bacteria; p__Campylobacterota; c__Campylobacteria; o__Campylobacterales; f__Campylobacteraceae; g__Campylobacter; s__Campylobacter_gracilis	No	No		0	0	0	0	0	0	32	0	0	87	165	106	0	63	17	18	0	0	0	0	0	8	121	10	0	10	0	0	0	24	0	24	0	0	0	0	0	0	0	0	0	0	0	0	0
ASV368	k__Bacteria; p__Proteobacteria; c__Gammaproteobacteria; o__Burkholderiales; f__Neisseriaceae; g__Neisseria; s__unclassified_Neisseria	No	No		0	326	387	141	38	0	0	0	0	0	0	0	0	0	0	0	0	0	51	68	0	0	0	44	0	0	0	0	0	0	0	0	0	0	0	0	0	0	0	0	0	0	0	0	0
ASV369	k__Bacteria; p__Firmicutes; c__Negativicutes; o__Veillonellales_Selenomonadales; f__Selenomonadaceae; g__Selenomonas; s__Selenomonas_noxia	Yes	Yes		0	0	0	0	0	0	0	0	0	0	0	0	0	0	0	0	0	0	0	0	0	0	0	0	0	0	0	0	0	0	0	0	0	0	0	35	0	0	0	38	0	9	54	183	0
ASV370	k__Bacteria; p__Firmicutes; c__Clostridia; o__Peptostreptococcales_Tissierellales; f__Anaerovoracaceae; g__Mogibacterium; s__Mogibacterium_diversum	Yes	No		0	0	0	0	0	0	0	0	0	45	0	0	0	0	0	0	0	0	0	0	0	0	26	0	0	94	64	19	0	113	48	43	0	0	0	0	0	0	0	0	0	0	0	0	0
ASV375	k__Bacteria; p__Firmicutes; c__Negativicutes; o__Veillonellales_Selenomonadales; f__Veillonellaceae; g__Veillonella; s__Veillonella_massiliensis	Yes	Yes		0	0	0	0	0	0	0	0	0	0	0	0	0	0	17	0	0	0	0	0	0	0	0	0	0	12	0	268	0	0	0	0	0	0	0	0	0	0	0	0	0	0	0	0	0
ASV376	k__Bacteria; p__Proteobacteria; c__Gammaproteobacteria; o__Burkholderiales; f__Comamonadaceae; g__Comamonas; s__Ottowia_sp._oral_taxon_894	No	No		0	45	29	0	39	0	0	0	13	0	25	54	0	0	0	0	0	0	0	0	79	161	56	84	0	0	0	0	0	0	0	0	0	0	0	0	0	0	0	0	70	5	13	0	9
ASV378	k__Bacteria; p__Bacteroidota; c__Bacteroidia; o__Bacteroidales; f__Prevotellaceae; g__Prevotella_7; s__Prevotella_baroniae	No	No		0	0	0	0	0	0	0	0	0	37	38	0	0	0	0	0	0	134	36	86	0	0	0	0	0	0	0	0	0	0	0	0	0	0	0	0	0	108	52	0	0	0	0	0	0
ASV379	k__Bacteria; p__Bacteroidota; c__Bacteroidia; o__Bacteroidales; f__Prevotellaceae; g__Prevotella; s__Prevotella_aurantiaca	Yes	No		0	12	41	54	0	111	0	0	0	152	0	0	0	0	0	0	0	0	0	0	0	34	0	0	0	74	0	0	0	0	0	0	0	0	0	0	0	39	0	0	0	0	0	0	0
ASV382	k__Bacteria; p__Bacteroidota; c__Bacteroidia; o__Bacteroidales; f__Porphyromonadaceae; g__Porphyromonas; s__Porphyromonas_catoniae	Yes	Yes		0	0	0	20	0	0	0	0	0	0	0	0	0	87	80	0	0	0	0	0	304	0	51	0	0	0	0	0	0	0	0	0	0	0	0	0	0	0	0	0	0	0	0	0	0
ASV383	k__Bacteria; p__Firmicutes; c__Clostridia; o__Lachnospirales; f__Lachnospiraceae; g__Johnsonella; s__Johnsonella_ignava_ATCC_51276	No	No		0	0	0	0	0	0	0	0	0	0	0	27	0	51	27	9	0	0	0	0	0	0	0	35	0	0	0	0	29	0	0	0	0	0	0	0	0	0	0	0	0	0	0	13	0
ASV386	k__Bacteria; p__Synergistota; c__Synergistia; o__Synergistales; f__Synergistaceae; g__Fretibacterium; s__unclassified_Fretibacterium	No	No		0	0	0	0	0	0	0	0	0	0	67	37	0	0	0	0	0	0	0	0	0	0	0	0	0	0	0	0	0	0	0	0	0	0	0	0	0	47	40	0	0	0	0	0	0
ASV388	k__Bacteria; p__Bacteroidota; c__Bacteroidia; o__Bacteroidales; f__Prevotellaceae; g__Prevotella_7; s__Prevotella_pleuritidis	Yes	No		0	0	0	0	0	63	31	0	0	0	0	0	0	0	0	0	0	0	0	0	0	0	0	0	0	0	0	0	0	0	0	0	0	0	0	0	0	0	0	0	0	0	0	0	0
ASV389	k__Bacteria; p__Proteobacteria; c__Gammaproteobacteria; o__Cardiobacteriales; f__Cardiobacteriaceae; g__Cardiobacterium; s__Cardiobacterium_hominis	Yes	No		0	0	0	0	0	0	0	0	0	0	0	20	47	42	37	31	0	0	0	0	0	94	59	0	0	0	11	0	0	9	0	0	0	0	0	0	0	39	0	0	0	0	0	0	0
ASV390	k__Bacteria; p__Proteobacteria; c__Gammaproteobacteria; o__Cardiobacteriales; f__Cardiobacteriaceae; g__Cardiobacterium; s__Cardiobacterium_valvarum	Yes	No		0	0	0	25	0	0	0	18	0	0	0	0	0	62	64	0	0	0	0	0	0	77	21	0	0	0	0	0	0	0	0	0	0	0	0	0	0	0	0	0	0	0	34	79	0
ASV391	k__Bacteria; p__Fusobacteriota; c__Fusobacteriia; o__Fusobacteriales; f__Leptotrichiaceae; g__Leptotrichia; s__Leptotrichia_wadei	No	No		0	67	55	0	0	0	0	10	0	0	142	24	0	24	44	33	0	0	0	0	0	0	54	59	98	0	0	0	28	0	0	0	0	0	19	0	176	0	0	0	183	13	22	37	77
ASV395	k__Bacteria; p__Patescibacteria; c__Saccharimonadia; o__Saccharimonadales; f__Saccharimonadaceae; g__unclassified_Saccharimonadaceae; s__unclassified_Saccharimonadaceae	Yes	No		0	0	0	0	0	0	0	0	0	31	0	0	0	63	57	40	0	86	58	46	0	0	0	0	0	0	0	0	0	0	0	0	0	0	0	0	0	4	0	0	0	0	0	0	0
ASV397	k__Bacteria; p__Spirochaetota; c__Spirochaetia; o__Spirochaetales; f__Spirochaetaceae; g__Treponema; s__Treponema_medium	No	No		0	0	0	0	0	0	58	0	0	0	48	32	148	0	0	31	0	64	0	0	0	0	0	0	0	0	0	0	0	0	0	0	0	0	0	0	0	0	0	0	0	0	0	0	0
ASV398	k__Bacteria; p__Actinobacteriota; c__Actinobacteria; o__Actinomycetales; f__Actinomycetaceae; g__Actinomyces; s__Actinomyces_naeslundii	Yes	No		0	25	50	52	118	84	0	0	0	0	0	0	0	0	0	0	0	0	0	50	72	0	0	0	0	0	0	89	0	0	0	0	0	98	91	0	0	44	65	0	276	28	272	85	222
ASV401	k__Bacteria; p__Patescibacteria; c__Saccharimonadia; o__Saccharimonadales; f__Candidatus_Saccharibacteria_bacterium_UB2523; g__unclassified_Candidatus_Saccharibacteria_bacterium_UB2523; s__unclassified_Candidatus_Saccharibacteria_bacterium_UB2523	Yes	No		0	31	93	7	0	17	0	0	0	18	0	0	0	138	0	0	0	114	0	0	0	123	0	0	0	0	0	0	0	0	0	0	0	0	0	0	0	0	0	0	0	18	0	0	0
ASV402	k__Bacteria; p__Firmicutes; c__Clostridia; o__Clostridia_UCG_014; f__Clostridiales_bacterium_oral_taxon_075; g__unclassified_Clostridiales_bacterium_oral_taxon_075; s__unclassified_Clostridiales_bacterium_oral_taxon_075	Yes	Yes		0	0	134	0	0	0	0	0	0	25	0	0	0	17	0	0	0	0	103	0	0	0	0	0	0	24	0	0	0	0	0	0	0	0	0	0	0	0	0	0	0	19	0	0	0
ASV404	k__Bacteria; p__Patescibacteria; c__Saccharimonadia; o__Saccharimonadales; f__Saccharimonadaceae; g__unclassified_Saccharimonadaceae; s__unclassified_Saccharimonadaceae	Yes	Yes		0	74	194	0	0	0	0	0	0	0	0	0	0	0	0	0	0	36	0	0	0	0	0	23	0	0	0	0	0	0	0	0	0	0	0	0	0	19	0	0	0	0	0	0	0
ASV405	k__Bacteria; p__Firmicutes; c__Negativicutes; o__Veillonellales_Selenomonadales; f__Selenomonadaceae; g__Selenomonas; s__Selenomonas_artemidis	Yes	Yes		0	0	25	58	0	0	0	0	0	0	0	0	0	0	0	0	0	0	0	0	0	0	0	0	0	0	0	0	0	0	12	0	0	0	0	0	12	0	0	0	0	0	0	22	32
ASV408	k__Bacteria; p__Firmicutes; c__Bacilli; o__Staphylococcales; f__Staphylococcaceae; g__Staphylococcus; s__Staphylococcus_epidermidis	Yes	No		0	0	22	0	0	0	0	0	0	0	0	0	0	0	0	44	0	0	0	0	0	0	0	0	0	0	0	0	0	0	0	0	0	0	0	0	0	0	0	0	0	0	0	0	0
ASV410	k__Bacteria; p__Bacteroidota; c__Bacteroidia; o__Bacteroidales; f__Prevotellaceae; g__Prevotella; s__Prevotella_maculosa	Yes	No		0	0	0	0	0	0	0	0	0	0	35	0	0	0	0	32	0	42	0	15	0	0	0	0	0	0	0	0	0	0	0	0	0	0	0	0	0	0	0	0	0	0	0	0	0
ASV411	k__Bacteria; p__Firmicutes; c__Negativicutes; o__Veillonellales_Selenomonadales; f__Selenomonadaceae; g__Selenomonas; s__Selenomonas_genomosp._C2	Yes	No		0	0	12	81	0	16	36	21	0	0	80	62	52	0	0	43	30	0	0	0	0	64	52	59	0	0	0	0	0	0	0	0	0	0	0	0	7	0	0	0	0	0	0	0	0
ASV430	k__Bacteria; p__Firmicutes; c__Clostridia; o__Peptococcales; f__Peptococcaceae; g__Peptococcus; s__uncultured_Peptococcus_sp.	Yes	No		0	0	55	25	64	45	0	84	73	47	82	51	0	0	0	0	172	61	96	82	115	51	133	106	0	59	64	39	85	32	27	34	0	113	0	0	0	35	0	0	0	0	30	0	0
ASV456	k__Bacteria; p__Proteobacteria; c__Gammaproteobacteria; o__Burkholderiales; f__Neisseriaceae; g__Neisseria; s__Neisseria_subflava	No	Yes		1341	61	0	0	1115	477	0	555	0	84	166	130	0	0	0	0	0	0	0	0	0	2884	5149	2710	0	0	0	231	0	0	0	0	0	0	0	0	266	0	0	266	0	0	328	327	0
ASV457	k__Bacteria; p__Proteobacteria; c__Gammaproteobacteria; o__Enterobacterales; f__Pasteurellaceae; g__Actinobacillus; s__Haemophilus_parahaemolyticus	No	Yes		0	0	0	0	0	0	0	0	0	0	0	0	0	0	0	0	0	0	0	0	0	0	0	0	0	0	0	0	0	0	0	0	0	0	0	0	0	0	0	0	0	0	0	0	0
ASV458	k__Bacteria; p__Proteobacteria; c__Gammaproteobacteria; o__Burkholderiales; f__Neisseriaceae; g__Neisseria; s__unclassified_Neisseria	Yes	Yes		0	0	0	0	0	0	0	0	0	0	0	0	0	0	0	0	0	0	0	0	0	0	0	0	0	0	0	0	0	0	0	0	0	0	0	0	0	0	0	0	0	0	0	0	0
ASV459	k__Bacteria; p__Proteobacteria; c__Gammaproteobacteria; o__Enterobacterales; f__Pasteurellaceae; g__Actinobacillus; s__Haemophilus_parahaemolyticus	Yes	No		0	0	0	0	0	0	0	0	0	0	0	0	0	0	0	0	0	0	0	0	0	0	0	0	0	0	0	0	0	0	0	0	0	0	0	0	0	0	0	0	0	0	0	0	0
ASV460	k__Bacteria; p__Proteobacteria; c__Gammaproteobacteria; o__Burkholderiales; f__Neisseriaceae; g__Neisseria; s__Neisseria_subflava	Yes	Yes		0	0	0	0	0	0	0	0	0	0	0	0	0	0	0	0	0	0	0	0	0	0	0	0	0	0	0	0	0	0	0	0	0	0	0	0	0	0	0	0	0	0	0	0	0
ASV461	k__Bacteria; p__Proteobacteria; c__Gammaproteobacteria; o__Enterobacterales; f__Pasteurellaceae; g__Haemophilus; s__Haemophilus_pittmaniae	Yes	No		0	0	0	0	0	0	0	0	0	0	0	0	0	0	0	0	0	0	0	0	0	0	0	0	0	0	0	0	0	0	0	0	0	0	0	0	0	0	0	0	0	0	0	0	0
ASV462	k__Bacteria; p__Firmicutes; c__Bacilli; o__Lactobacillales; f__Streptococcaceae; g__Streptococcus; s__Streptococcus_pneumoniae	Yes	Yes		0	0	0	0	0	0	0	0	0	0	0	0	0	0	0	0	0	0	0	0	0	0	0	0	0	0	0	0	0	0	0	0	0	0	0	0	0	0	0	0	0	0	0	0	0
ASV463	k__Bacteria; p__Bacteroidota; c__Bacteroidia; o__Bacteroidales; f__Porphyromonadaceae; g__Porphyromonas; s__Porphyromonas_pasteri	No	No		58	0	0	54	174	0	0	447	396	0	0	188	75	0	0	0	1099	0	311	472	258	0	0	0	0	0	0	0	202	0	0	0	43	553	0	445	260	0	126	0	0	0	196	323	0
ASV464	k__Bacteria; p__Proteobacteria; c__Gammaproteobacteria; o__Enterobacterales; f__Pasteurellaceae; g__Haemophilus; s__Haemophilus_parainfluenzae	Yes	Yes		0	0	0	0	0	0	335	555	0	0	0	0	0	0	0	0	736	1792	0	842	707	718	0	411	913	0	0	0	222	0	0	0	0	609	606	0	0	0	0	0	0	0	0	0	0
ASV465	k__Bacteria; p__Fusobacteriota; c__Fusobacteriia; o__Fusobacteriales; f__Leptotrichiaceae; g__Leptotrichia; s__Leptotrichia_sp._oral_taxon_215_str._W9775	No	No		0	0	0	0	0	0	0	0	0	0	0	0	0	0	0	0	0	43	0	0	0	0	0	0	0	0	0	0	0	0	0	0	0	0	0	0	0	0	0	0	0	0	0	0	0
ASV466	k__Bacteria; p__Bacteroidota; c__Bacteroidia; o__Bacteroidales; f__Porphyromonadaceae; g__Porphyromonas; s__Porphyromonas_pasteri	No	No		134	0	0	362	164	0	0	0	0	0	0	136	0	0	0	37	696	0	0	0	150	0	0	0	0	0	0	0	661	0	0	0	0	313	0	0	49	0	0	119	250	0	0	73	97
ASV467	k__Bacteria; p__Firmicutes; c__Bacilli; o__Lactobacillales; f__Streptococcaceae; g__Streptococcus; s__Streptococcus_mitis	Yes	Yes		0	767	1903	0	0	2379	1766	1160	0	0	428	360	0	0	0	0	0	0	0	0	0	0	0	0	0	0	0	0	0	213	911	603	0	2369	2416	2881	0	2062	1952	1517	0	0	0	0	0
ASV468	k__Bacteria; p__Patescibacteria; c__Saccharimonadia; o__Saccharimonadales; f__uncultured_Candidatus_Saccharibacteria_bacterium; g__uncultured_Candidatus_Saccharibacteria_bacterium; s__uncultured_Candidatus_Saccharibacteria_bacterium	No	Yes		0	0	0	0	0	0	0	0	0	0	0	0	0	0	0	0	0	0	65	113	0	0	0	0	0	0	0	0	0	0	0	0	0	0	72	59	27	0	0	159	0	0	0	0	0
ASV469	k__Bacteria; p__Bacteroidota; c__Bacteroidia; o__Flavobacteriales; f__Flavobacteriaceae; g__Capnocytophaga; s__uncultured_Capnocytophaga_sp.	No	Yes		0	0	6	0	0	17	22	0	0	0	0	0	0	0	0	0	40	0	155	0	47	0	37	375	0	0	0	13	0	0	0	112	0	0	0	0	0	0	0	0	0	0	0	0	0
ASV470	k__Bacteria; p__Fusobacteriota; c__Fusobacteriia; o__Fusobacteriales; f__Leptotrichiaceae; g__Leptotrichia; s__Leptotrichia_buccalis	No	Yes		0	0	0	0	0	0	0	0	260	0	0	0	282	0	0	0	0	0	0	0	0	0	0	0	0	0	0	101	0	0	0	0	0	111	113	23	0	150	188	217	536	97	128	497	0
ASV471	k__Bacteria; p__Bacteroidota; c__Bacteroidia; o__Bacteroidales; f__Prevotellaceae; g__Prevotella_7; s__Prevotella_melaninogenica	No	No		208	0	0	418	1453	214	183	1138	0	0	0	0	0	0	0	0	1514	288	0	0	0	0	0	0	0	0	0	0	1502	0	0	0	0	0	0	0	0	0	0	131	0	0	0	0	0
ASV472	k__Bacteria; p__Proteobacteria; c__Gammaproteobacteria; o__Enterobacterales; f__Pasteurellaceae; g__Haemophilus; s__Haemophilus_haemolyticus	Yes	No		0	0	0	0	0	0	0	0	0	0	0	0	0	0	0	0	0	0	0	0	0	0	0	0	0	0	0	0	0	0	0	0	0	0	0	0	0	0	0	0	0	0	0	0	0
ASV474	k__Bacteria; p__Bacteroidota; c__Bacteroidia; o__Bacteroidales; f__Prevotellaceae; g__Alloprevotella; s__unclassified_Alloprevotella	No	No		0	0	0	0	0	0	0	0	0	0	0	44	0	0	0	0	0	0	0	0	0	0	0	0	0	0	0	0	0	0	0	0	0	0	0	0	0	0	0	0	0	0	0	0	0
ASV475	k__Bacteria; p__Bacteroidota; c__Bacteroidia; o__Bacteroidales; f__Prevotellaceae; g__Alloprevotella; s__Alloprevotella_tannerae	No	No		0	0	0	0	0	0	0	0	0	0	0	0	0	0	0	0	0	0	0	0	0	0	0	0	0	0	0	0	30	0	0	0	0	0	0	0	0	0	0	0	0	0	0	0	0
ASV476	k__Bacteria; p__Bacteroidota; c__Bacteroidia; o__Bacteroidales; f__Prevotellaceae; g__Alloprevotella; s__Alloprevotella_tannerae	Yes	No		0	0	0	0	0	0	0	0	0	0	0	0	158	0	0	0	0	0	0	0	98	0	0	0	0	0	0	42	111	0	0	0	0	0	0	0	0	0	0	0	0	0	0	0	0
ASV477	k__Bacteria; p__Bacteroidota; c__Bacteroidia; o__Bacteroidales; f__Prevotellaceae; g__Alloprevotella; s__uncultured_Bacteroidetes_bacterium	No	No		16	0	0	100	0	0	0	88	0	0	0	0	0	0	0	0	150	0	171	0	0	0	0	1018	0	0	210	510	145	0	95	0	0	223	0	56	0	0	0	0	0	0	0	0	0
ASV478	k__Bacteria; p__Campylobacterota; c__Campylobacteria; o__Campylobacterales; f__Campylobacteraceae; g__Campylobacter; s__Campylobacter_showae	No	No		0	0	0	0	0	0	0	0	0	0	0	0	0	0	0	0	0	0	0	0	0	104	163	42	0	26	0	0	0	0	0	0	0	0	0	0	0	0	0	0	0	0	0	0	0
ASV479	k__Bacteria; p__Proteobacteria; c__Gammaproteobacteria; o__Enterobacterales; f__Pasteurellaceae; g__Actinobacillus; s__Haemophilus_parahaemolyticus	No	No		0	0	430	269	0	0	0	0	0	25	0	0	0	0	0	0	0	527	0	0	59	0	0	58	0	11	0	0	0	22	0	0	0	0	0	0	0	0	0	0	143	0	0	0	0
ASV480	k__Bacteria; p__Fusobacteriota; c__Fusobacteriia; o__Fusobacteriales; f__Fusobacteriaceae; g__Fusobacterium; s__Fusobacterium_nucleatum	No	No		0	59	79	0	0	0	0	72	0	128	375	161	130	168	0	0	0	204	0	150	0	0	0	0	194	0	0	0	0	0	0	0	0	0	0	0	0	0	0	0	0	0	0	0	0
ASV481	k__Bacteria; p__Actinobacteriota; c__Actinobacteria; o__Actinomycetales; f__Actinomycetaceae; g__Actinomyces; s__Actinomyces_oris	Yes	No		0	42	0	0	311	213	0	86	0	0	0	0	0	0	0	0	0	0	0	0	152	37	0	159	195	0	0	0	0	0	0	0	0	0	0	0	0	0	0	0	0	0	0	0	0
ASV482	k__Bacteria; p__Bacteroidota; c__Bacteroidia; o__Flavobacteriales; f__Flavobacteriaceae; g__Capnocytophaga; s__Capnocytophaga_granulosa	Yes	Yes		0	0	0	89	0	0	91	0	103	0	0	0	0	0	0	0	0	0	0	0	0	0	0	0	58	0	0	0	109	0	44	0	0	0	0	0	0	0	0	0	0	0	0	0	0
ASV483	k__Bacteria; p__Bacteroidota; c__Bacteroidia; o__Sphingobacteriales; f__Lentimicrobiaceae; g__Lentimicrobium; s__unclassified_Lentimicrobium	No	No		0	0	0	0	0	0	0	0	0	0	0	0	0	0	0	0	0	0	0	0	0	0	0	0	0	0	0	0	0	0	0	0	0	0	0	0	0	0	0	0	0	0	0	0	0
ASV484	k__Bacteria; p__Bacteroidota; c__Bacteroidia; o__Bacteroidales; f__Prevotellaceae; g__Prevotella; s__Prevotella_shahii	No	No		0	0	0	24	0	0	0	0	140	0	37	0	0	0	0	0	142	0	130	0	124	0	0	150	0	0	0	108	0	0	0	0	0	14	0	0	0	0	0	0	0	0	0	0	0
ASV485	k__Bacteria; p__Actinobacteriota; c__Actinobacteria; o__Actinomycetales; f__Actinomycetaceae; g__Actinomyces; s__Actinomyces_oris	Yes	No		0	0	0	0	0	0	0	0	0	0	0	0	0	0	0	0	0	0	0	0	0	0	0	0	0	0	0	0	0	0	0	0	0	38	0	0	0	0	0	0	115	0	0	0	0
ASV489	k__Bacteria; p__Bacteroidota; c__Bacteroidia; o__Bacteroidales; f__Prevotellaceae; g__Prevotella; s__Prevotella_oris	No	No		31	0	0	0	0	0	0	0	228	0	0	0	0	0	0	0	0	0	0	0	0	0	0	0	0	0	0	34	144	0	0	0	0	0	0	0	0	0	0	0	62	0	0	0	0
ASV491	k__Bacteria; p__Bacteroidota; c__Bacteroidia; o__Flavobacteriales; f__Flavobacteriaceae; g__Capnocytophaga; s__Capnocytophaga_leadbetteri	No	No		0	98	48	63	0	0	0	0	0	0	0	0	0	0	0	0	0	203	0	0	0	170	125	0	0	0	0	0	0	0	0	0	0	104	0	0	0	163	0	0	0	68	69	0	0
ASV493	k__Bacteria; p__Bacteroidota; c__Bacteroidia; o__Bacteroidales; f__Prevotellaceae; g__Alloprevotella; s__Prevotellaceae_bacterium_Marseille_P2826	No	Yes		0	0	0	0	0	0	0	0	0	162	0	104	0	0	0	71	0	0	0	0	0	0	0	0	0	930	432	0	0	1196	0	0	0	0	0	0	0	0	104	0	0	0	0	0	0
ASV494	k__Bacteria; p__Patescibacteria; c__Gracilibacteria; o__Absconditabacteriales__SR1; f__unclassified_Absconditabacteriales__SR1; g__unclassified_Absconditabacteriales__SR1; s__unclassified_Absconditabacteriales__SR1	No	No		10	0	28	14	35	36	29	0	85	196	119	266	152	51	14	23	139	228	87	74	0	0	0	0	0	653	15	0	64	138	0	288	0	33	22	34	15	0	0	0	0	0	23	46	0
ASV495	k__Bacteria; p__Bacteroidota; c__Bacteroidia; o__Bacteroidales; f__Prevotellaceae; g__Prevotella_7; s__Prevotella_melaninogenica	No	Yes		0	0	0	0	0	0	0	0	0	0	0	0	0	0	0	0	0	0	0	0	0	0	0	0	0	0	0	0	0	0	0	0	0	0	0	0	0	0	0	0	0	0	0	0	0
ASV496	k__Bacteria; p__Bacteroidota; c__Bacteroidia; o__Bacteroidales; f__Prevotellaceae; g__Alloprevotella; s__Prevotella_sp.	Yes	Yes		0	0	0	0	0	0	0	72	0	0	44	314	0	0	0	0	373	0	0	0	217	0	159	0	0	0	0	0	0	0	0	0	0	0	0	0	0	0	0	86	0	0	0	110	0
ASV497	k__Bacteria; p__Firmicutes; c__Bacilli; o__Staphylococcales; f__Gemellaceae; g__Gemella; s__Gemella_morbillorum	Yes	Yes		0	0	42	0	0	0	0	0	0	0	0	98	0	119	120	0	0	0	0	0	0	0	32	28	0	0	25	54	0	0	0	0	0	0	0	0	0	0	0	0	0	0	0	0	0
ASV498	k__Bacteria; p__Firmicutes; c__Bacilli; o__Staphylococcales; f__Gemellaceae; g__Gemella; s__Gemella_morbillorum	Yes	No		0	0	44	0	0	312	35	133	0	147	97	181	0	124	156	58	0	135	118	125	0	63	85	91	0	31	0	42	0	54	211	88	0	0	0	0	0	312	301	218	0	50	45	236	0
ASV501	k__Bacteria; p__Fusobacteriota; c__Fusobacteriia; o__Fusobacteriales; f__Leptotrichiaceae; g__Leptotrichia; s__Leptotrichia_sp._oral_taxon_212	Yes	No		0	0	0	0	0	0	0	0	0	0	0	0	0	0	0	0	56	103	0	0	0	0	0	0	0	0	0	0	0	0	0	0	0	0	0	0	0	0	0	0	78	0	0	0	0
ASV502	k__Bacteria; p__Bacteroidota; c__Bacteroidia; o__Bacteroidales; f__Prevotellaceae; g__Prevotella; s__Prevotella_intermedia	No	Yes		0	0	0	0	0	0	0	0	0	0	0	0	0	360	133	0	0	0	0	0	0	33	0	0	0	0	0	0	0	0	0	0	0	0	0	0	0	0	76	200	0	0	0	0	0
ASV503	k__Bacteria; p__Bacteroidota; c__Bacteroidia; o__Bacteroidales; f__Porphyromonadaceae; g__Porphyromonas; s__Porphyromonas_catoniae	No	Yes		0	23	0	0	0	211	0	125	0	39	0	0	0	40	48	0	0	120	0	0	0	0	8	0	0	0	0	0	0	0	0	0	0	0	0	0	0	0	0	0	0	0	0	0	0
ASV505	k__Bacteria; p__Proteobacteria; c__Gammaproteobacteria; o__Enterobacterales; f__Pasteurellaceae; g__Actinobacillus; s__Haemophilus_parahaemolyticus	No	No		0	0	0	0	0	0	0	0	0	0	0	0	0	0	0	0	0	258	0	0	0	0	0	103	0	0	0	1273	0	0	0	60	0	0	0	0	0	0	0	0	0	0	0	0	0
ASV506	k__Bacteria; p__Bacteroidota; c__Bacteroidia; o__Flavobacteriales; f__Weeksellaceae; g__Bergeyella; s__unclassified_Bergeyella	Yes	No		12	0	0	0	0	0	0	0	0	0	0	0	0	0	0	0	0	0	0	0	0	0	11	226	0	0	0	0	0	0	0	0	1425	858	725	546	99	522	608	2215	316	0	0	125	0
ASV508	k__Bacteria; p__Fusobacteriota; c__Fusobacteriia; o__Fusobacteriales; f__Leptotrichiaceae; g__Leptotrichia; s__Pseudoleptotrichia_goodfellowii	No	Yes		0	0	0	0	0	0	0	0	0	16	0	15	9	29	24	14	0	0	0	0	0	0	0	0	0	30	0	0	9	8	0	0	0	0	6	14	0	0	13	11	17	23	0	0	23
ASV509	k__Bacteria; p__Proteobacteria; c__Gammaproteobacteria; o__Enterobacterales; f__Pasteurellaceae; g__Haemophilus; s__Haemophilus_haemolyticus	Yes	Yes		0	0	0	0	0	0	0	0	0	0	0	0	0	0	0	0	0	0	0	0	0	0	0	0	0	30	0	0	0	0	0	0	0	0	4159	1016	0	0	1955	221	291	953	164	285	82
ASV512	k__Bacteria; p__Fusobacteriota; c__Fusobacteriia; o__Fusobacteriales; f__Leptotrichiaceae; g__Leptotrichia; s__Leptotrichia_trevisanii	No	Yes		0	0	0	0	0	0	33	24	0	0	53	18	0	36	38	41	0	14	0	0	0	0	48	29	0	0	0	0	19	0	0	15	0	0	0	0	0	0	0	19	0	26	7	0	0
ASV513	k__Bacteria; p__Actinobacteriota; c__Actinobacteria; o__Actinomycetales; f__Actinomycetaceae; g__Actinomyces; s__Schaalia_odontolytica	No	No		0	0	0	0	0	162	193	0	0	130	0	0	0	0	0	0	0	0	0	0	0	0	0	0	0	102	155	0	0	166	335	163	0	54	35	0	51	0	100	25	0	0	65	0	0
ASV514	k__Bacteria; p__Patescibacteria; c__Gracilibacteria; o__Absconditabacteriales__SR1; f__candidate_division_SR1_bacterium_MGEHA; g__unclassified_candidate_division_SR1_bacterium_MGEHA; s__unclassified_candidate_division_SR1_bacterium_MGEHA	No	No		0	0	10	0	12	19	26	0	0	0	25	41	0	0	0	0	0	25	0	39	0	0	0	0	0	15	0	0	43	0	0	49	0	27	31	0	0	0	0	0	0	0	0	36	0
ASV515	k__Bacteria; p__Proteobacteria; c__Gammaproteobacteria; o__Burkholderiales; f__Neisseriaceae; g__Kingella; s__Kingella_denitrificans	No	No		0	0	0	13	0	0	0	0	0	0	0	0	0	0	342	0	0	0	154	108	0	0	38	74	0	96	73	316	0	108	172	186	0	147	73	0	0	58	0	0	0	1397	0	81	41
ASV518	k__Bacteria; p__Firmicutes; c__Bacilli; o__Mycoplasmatales; f__Mycoplasmataceae; g__Mycoplasma; s__Metamycoplasma_hyosynoviae	No	Yes		0	0	0	6	0	0	0	0	0	99	70	243	0	166	71	256	0	247	277	299	0	0	37	18	0	0	0	0	0	0	0	0	0	0	0	0	0	107	359	199	0	0	0	0	0
ASV520	k__Bacteria; p__Bacteroidota; c__Bacteroidia; o__Bacteroidales; f__Prevotellaceae; g__Prevotella; s__Prevotella_nigrescens	No	Yes		0	0	0	0	0	0	0	0	0	0	0	0	0	0	61	0	0	0	0	0	39	0	0	134	0	0	0	25	0	0	0	0	0	43	27	0	0	0	0	0	42	0	36	15	0
ASV533	k__Bacteria; p__Proteobacteria; c__Gammaproteobacteria; o__Burkholderiales; f__Neisseriaceae; g__Eikenella; s__Eikenella_corrodens	Yes	No		0	0	8	0	42	32	44	21	0	0	0	0	0	0	0	0	0	0	0	0	0	0	0	0	0	0	0	0	57	0	0	0	0	0	22	0	0	0	0	0	0	17	34	37	0
ASV534	k__Bacteria; p__Patescibacteria; c__Saccharimonadia; o__Saccharimonadales; f__Saccharimonadaceae; g__TM7x; s__Candidatus_Nanosynbacter_lyticus	Yes	Yes		0	0	0	0	0	0	0	0	0	0	0	0	0	0	0	0	0	0	0	0	0	0	0	0	0	0	0	0	0	0	0	0	0	0	0	0	0	0	0	0	0	0	0	23	91
ASV542	k__Bacteria; p__Firmicutes; c__Clostridia; o__Peptostreptococcales_Tissierellales; f__Anaerovoracaceae; g__Mogibacterium; s__Mogibacterium_timidum	No	Yes		0	0	0	0	0	96	30	83	0	0	110	57	0	36	30	0	0	50	0	0	0	0	0	0	0	0	0	0	0	0	0	0	0	0	0	0	0	48	75	36	0	0	0	0	0
ASV546	k__Bacteria; p__Firmicutes; c__Clostridia; o__Peptostreptococcales_Tissierellales; f__Anaerovoracaceae; g__[Eubacterium]_nodatum_group; s__[Eubacterium]_nodatum	Yes	No		5	0	0	0	0	0	0	0	142	67	92	101	379	202	99	113	175	142	168	262	24	68	54	22	0	0	0	0	17	0	0	0	9	0	7	26	0	8	43	20	0	0	0	0	0
ASV550	k__Bacteria; p__Patescibacteria; c__Saccharimonadia; o__Saccharimonadales; f__Saccharimonadaceae; g__TM7x; s__Candidatus_Nanosynbacter_lyticus	Yes	No		0	0	0	0	0	0	0	0	51	0	0	0	0	0	0	0	0	0	0	0	69	0	53	0	0	0	0	0	113	0	0	0	44	48	24	0	0	0	0	37	0	0	0	0	0
ASV552	k__Bacteria; p__Proteobacteria; c__Gammaproteobacteria; o__Pseudomonadales; f__Moraxellaceae; g__Acinetobacter; s__Acinetobacter_baumannii	No	No		0	0	0	0	0	0	0	0	0	0	0	0	0	0	0	0	0	0	0	0	0	0	0	0	0	0	0	0	0	0	0	0	0	8	0	0	0	0	0	0	0	0	0	284	0
ASV553	k__Bacteria; p__Firmicutes; c__Clostridia; o__Lachnospirales; f__Lachnospiraceae; g__Catonella; s__Catonella_morbi	Yes	Yes		0	0	11	0	164	183	94	234	0	0	0	0	27	29	15	32	0	0	0	0	0	0	0	0	0	0	0	0	0	0	0	0	0	0	0	0	0	41	100	0	0	0	0	0	0
ASV554	k__Bacteria; p__Firmicutes; c__Clostridia; o__Peptostreptococcales_Tissierellales; f__Peptostreptococcaceae; g__Peptoanaerobacter; s__Peptoanaerobacter_stomatis	Yes	No		0	9	0	0	0	11	0	32	0	0	31	15	0	68	20	30	0	38	40	0	0	0	15	28	0	0	0	0	26	0	0	0	0	0	0	0	0	0	26	14	0	0	0	0	0
ASV559	k__Bacteria; p__Bacteroidota; c__Bacteroidia; o__Bacteroidales; f__Rikenellaceae; g__Rikenellaceae_RC9_gut_group; s__uncultured_eubacterium_E1_K10	Yes	No		0	0	0	0	25	26	0	0	67	0	42	69	35	0	63	90	0	0	0	0	0	0	0	19	0	0	0	0	0	0	4	0	0	0	0	0	0	0	0	0	0	0	0	0	0
ASV562	k__Bacteria; p__Bacteroidota; c__Bacteroidia; o__Bacteroidales; f__Tannerellaceae; g__Tannerella; s__Tannerella_forsythia	No	Yes		0	23	0	0	0	313	0	0	0	36	0	0	0	118	76	0	0	158	37	0	0	123	100	0	0	0	0	0	0	0	0	0	0	20	49	0	0	17	31	0	0	0	0	0	0
ASV572	k__Bacteria; p__Firmicutes; c__Clostridia; o__Clostridia_vadinBB60_group; f__Clostridiales_bacterium_feline_oral_taxon_148; g__unclassified_Clostridiales_bacterium_feline_oral_taxon_148; s__unclassified_Clostridiales_bacterium_feline_oral_taxon_148	No	Yes		0	0	0	0	168	155	46	236	0	35	24	68	33	200	66	206	0	0	0	0	0	0	0	0	0	0	0	0	0	0	0	0	15	12	75	16	0	0	0	0	0	0	0	0	0
ASV576	k__Bacteria; p__Spirochaetota; c__Spirochaetia; o__Spirochaetales; f__Spirochaetaceae; g__Treponema; s__unclassified_Treponema	Yes	No		0	0	0	0	27	0	38	48	43	0	20	38	46	83	19	54	42	33	65	21	0	22	20	27	0	0	0	0	23	0	0	0	0	10	18	52	31	11	27	21	0	0	0	0	0
ASV614	k__Bacteria; p__Patescibacteria; c__Gracilibacteria; o__Absconditabacteriales__SR1; f__unclassified_Absconditabacteriales__SR1; g__unclassified_Absconditabacteriales__SR1; s__unclassified_Absconditabacteriales__SR1	No	No		0	0	0	0	0	0	0	0	0	0	0	0	0	0	0	0	0	0	0	0	0	0	0	0	0	0	0	0	0	0	0	200	0	0	0	0	0	0	0	0	0	0	0	0	0
ASV615	k__Bacteria; p__Bacteroidota; c__Bacteroidia; o__Bacteroidales; f__Prevotellaceae; g__Alloprevotella; s__Prevotellaceae_bacterium_Marseille_P2826	No	No		0	0	0	0	0	0	0	0	0	0	0	117	0	0	0	0	0	0	0	179	0	0	0	185	0	0	0	0	253	0	0	183	0	0	0	0	0	0	0	0	0	0	0	0	0
ASV616	k__Bacteria; p__Bacteroidota; c__Bacteroidia; o__Bacteroidales; f__Prevotellaceae; g__Prevotella; s__Prevotella_aurantiaca	No	No		0	0	0	0	17	0	0	205	0	0	0	40	0	0	0	0	0	0	0	0	0	0	362	98	0	0	0	0	0	0	0	0	0	0	0	46	0	0	0	0	0	0	0	0	0
ASV617	k__Bacteria; p__Bacteroidota; c__Bacteroidia; o__Bacteroidales; f__Porphyromonadaceae; g__Porphyromonas; s__Porphyromonas_endodontalis	Yes	No		0	0	0	0	0	0	0	0	0	0	0	0	0	0	0	0	0	0	0	0	0	0	0	0	0	0	0	0	0	0	0	0	0	0	0	0	0	0	0	0	0	0	0	0	0
ASV618	k__Bacteria; p__Bacteroidota; c__Bacteroidia; o__Bacteroidales; f__Prevotellaceae; g__Prevotella; s__Prevotella_nanceiensis	No	No		0	0	0	0	0	0	0	0	0	0	0	0	0	0	0	10	0	0	0	0	0	0	0	0	0	1929	0	0	0	523	0	0	0	0	0	0	0	116	0	0	0	0	0	0	0
ASV619	k__Bacteria; p__Bacteroidota; c__Bacteroidia; o__Bacteroidales; f__Prevotellaceae; g__Prevotella; s__Prevotella_nanceiensis	No	No		0	0	0	0	0	0	0	92	0	0	19	148	0	0	0	0	257	0	260	101	93	0	0	106	0	0	0	0	0	0	0	693	12	231	0	0	0	55	0	0	0	0	0	0	15
ASV620	k__Bacteria; p__Bacteroidota; c__Bacteroidia; o__Bacteroidales; f__Porphyromonadaceae; g__Porphyromonas; s__Porphyromonas_endodontalis	Yes	No		0	0	0	0	0	0	0	0	0	0	0	0	0	0	0	0	0	0	0	0	0	0	0	0	0	0	0	0	0	0	0	0	0	0	0	0	0	0	0	0	0	0	0	0	0
ASV621	k__Bacteria; p__Bacteroidota; c__Bacteroidia; o__Flavobacteriales; f__Flavobacteriaceae; g__Capnocytophaga; s__uncultured_Capnocytophaga_sp.	Yes	Yes		0	11	0	0	0	0	0	45	0	0	0	0	0	0	0	0	0	24	0	82	0	239	0	0	0	0	0	0	0	0	0	0	0	0	0	0	0	0	17	32	0	0	0	0	0
ASV622	k__Bacteria; p__Bacteroidota; c__Bacteroidia; o__Bacteroidales; f__Prevotellaceae; g__Alloprevotella; s__Prevotella_sp.	Yes	Yes		0	0	0	0	0	0	0	0	0	0	0	0	0	0	0	0	0	0	0	0	0	0	0	0	0	0	0	0	0	199	0	0	0	0	0	0	0	0	0	0	0	0	0	0	0
ASV623	k__Bacteria; p__Fusobacteriota; c__Fusobacteriia; o__Fusobacteriales; f__Leptotrichiaceae; g__Leptotrichia; s__unclassified_Leptotrichia	No	No		0	0	0	0	0	16	0	0	0	0	0	0	0	0	27	0	0	0	150	0	0	0	0	0	21	192	0	0	0	463	0	15	0	0	0	0	0	0	0	0	0	0	104	48	0
ASV624	k__Bacteria; p__Bacteroidota; c__Bacteroidia; o__Bacteroidales; f__Prevotellaceae; g__Prevotella_7; s__Prevotella_melaninogenica	Yes	No		0	0	0	0	0	0	0	0	0	0	0	0	0	0	0	0	0	0	0	0	0	0	0	0	0	0	0	0	0	0	0	0	0	0	0	0	0	0	0	0	0	0	0	0	0
ASV625	k__Bacteria; p__Bacteroidota; c__Bacteroidia; o__Bacteroidales; f__Prevotellaceae; g__Alloprevotella; s__Prevotella_sp.	No	No		0	0	0	0	0	0	0	0	0	0	0	0	0	0	0	0	0	0	0	0	0	0	0	0	0	0	0	0	0	0	0	0	0	0	0	0	0	0	0	0	0	0	0	0	0
ASV626	k__Bacteria; p__Proteobacteria; c__Gammaproteobacteria; o__Enterobacterales; f__Pasteurellaceae; g__Haemophilus; s__Haemophilus_parainfluenzae	No	Yes		0	0	357	333	0	0	0	0	966	376	0	0	0	0	0	0	0	0	0	0	0	0	0	0	0	0	0	0	0	0	0	0	0	0	0	0	0	0	0	0	0	0	0	0	0
ASV627	k__Bacteria; p__Firmicutes; c__Bacilli; o__Lactobacillales; f__Streptococcaceae; g__Streptococcus; s__Streptococcus_cristatus	No	No		0	0	0	0	0	1210	0	253	0	0	0	391	0	0	0	0	0	0	438	497	0	0	0	0	0	0	0	270	0	0	0	0	0	0	0	0	0	0	0	0	0	0	0	0	0
ASV630	k__Bacteria; p__Firmicutes; c__Negativicutes; o__Veillonellales_Selenomonadales; f__Veillonellaceae; g__Veillonella; s__Veillonella_tobetsuensis	No	No		0	0	0	0	0	0	0	0	0	0	0	0	0	0	0	0	0	0	0	0	0	0	0	0	0	0	0	0	0	0	0	0	0	0	0	0	0	0	0	0	0	0	0	0	0
ASV632	k__Bacteria; p__Patescibacteria; c__Saccharimonadia; o__Saccharimonadales; f__unclassified_Saccharimonadales; g__unclassified_Saccharimonadales; s__unclassified_Saccharimonadales	Yes	No		0	0	0	0	0	0	0	0	0	0	0	0	0	0	0	0	0	0	0	0	0	0	0	0	0	0	0	0	0	0	0	0	0	52	164	65	0	0	43	0	0	0	0	0	0
ASV633	k__Bacteria; p__Bacteroidota; c__Bacteroidia; o__Flavobacteriales; f__Flavobacteriaceae; g__Capnocytophaga; s__Capnocytophaga_gingivalis	No	No		0	0	0	0	0	0	0	0	0	0	0	0	0	0	37	0	0	0	0	0	0	0	0	0	0	0	0	0	0	0	0	0	0	0	0	0	0	0	0	0	0	0	114	0	0
ASV635	k__Bacteria; p__Bacteroidota; c__Bacteroidia; o__Bacteroidales; f__Prevotellaceae; g__Alloprevotella; s__Alloprevotella_tannerae	No	No		0	168	475	0	0	0	0	0	0	122	0	0	0	0	0	0	0	281	0	0	0	0	0	0	0	64	0	0	0	38	0	0	0	0	0	0	0	186	145	158	0	0	0	0	0
ASV641	k__Bacteria; p__Firmicutes; c__Bacilli; o__Lactobacillales; f__Streptococcaceae; g__Streptococcus; s__Streptococcus_sanguinis	Yes	No		0	0	0	0	0	0	0	0	0	0	0	0	0	0	0	0	0	0	0	0	0	0	0	0	0	0	0	59	0	87	0	59	0	0	0	0	0	0	0	0	0	0	0	0	0
ASV642	k__Bacteria; p__Patescibacteria; c__Saccharimonadia; o__Saccharimonadales; f__uncultured_Candidatus_Saccharibacteria_bacterium; g__uncultured_Candidatus_Saccharibacteria_bacterium; s__uncultured_Candidatus_Saccharibacteria_bacterium	No	No		0	21	30	0	0	0	0	0	0	0	0	0	0	0	0	0	0	0	0	0	0	0	0	0	0	81	0	0	0	234	0	0	0	0	0	0	0	129	0	0	0	0	0	0	0
ASV643	k__Bacteria; p__Proteobacteria; c__Gammaproteobacteria; o__Enterobacterales; f__Pasteurellaceae; g__Actinobacillus; s__Haemophilus_parahaemolyticus	No	No		0	0	0	0	0	0	0	0	0	105	17	91	0	0	0	0	0	429	0	0	0	0	0	0	0	39	0	1103	0	134	0	0	0	0	0	0	0	0	0	0	0	0	0	0	0
ASV645	k__Bacteria; p__Proteobacteria; c__Gammaproteobacteria; o__Enterobacterales; f__Pasteurellaceae; g__Haemophilus; s__Haemophilus_haemolyticus	No	Yes		0	0	0	0	0	0	0	64	0	0	0	0	0	0	0	0	278	0	0	0	0	0	0	0	0	0	0	212	0	0	0	21	0	0	94	0	0	0	0	0	0	0	0	113	0
ASV650	k__Bacteria; p__Bacteroidota; c__Bacteroidia; o__Bacteroidales; f__Porphyromonadaceae; g__Porphyromonas; s__unclassified_Porphyromonas	No	No		0	0	0	0	0	0	0	0	0	0	0	0	0	0	0	0	0	0	0	0	0	0	0	0	0	99	0	0	0	39	176	127	0	0	0	0	0	93	0	0	0	49	0	0	0
ASV735	k__Bacteria; p__Actinobacteriota; c__Actinobacteria; o__Actinomycetales; f__Actinomycetaceae; g__Actinomyces; s__Actinomyces_graevenitzii	No	Yes		0	0	0	0	0	0	0	0	0	0	0	0	85	60	0	103	0	0	0	0	0	0	0	0	0	0	0	0	0	0	0	0	0	0	0	0	0	0	0	0	0	0	481	225	0
ASV736	k__Bacteria; p__Firmicutes; c__Bacilli; o__Lactobacillales; f__Streptococcaceae; g__Streptococcus; s__Streptococcus_mitis	Yes	No		0	0	0	0	0	0	0	0	0	0	0	0	0	0	0	0	0	0	0	0	0	0	0	0	1814	0	0	0	0	0	0	0	0	0	0	0	0	0	0	0	0	0	0	0	0
ASV737	k__Bacteria; p__Proteobacteria; c__Gammaproteobacteria; o__Enterobacterales; f__Pasteurellaceae; g__Haemophilus; s__Haemophilus_parainfluenzae	Yes	Yes		0	0	0	0	0	0	0	0	0	0	0	0	782	0	0	0	0	0	0	0	0	0	0	242	948	0	0	0	0	0	0	0	0	0	0	0	0	0	0	483	564	0	0	0	0
ASV738	k__Bacteria; p__Fusobacteriota; c__Fusobacteriia; o__Fusobacteriales; f__Fusobacteriaceae; g__Fusobacterium; s__Fusobacterium_nucleatum	Yes	Yes		0	137	117	308	4118	2239	2529	2832	929	1095	668	1720	1864	2738	1204	846	198	157	100	0	0	0	0	296	118	0	0	0	1041	22	0	0	180	0	238	159	344	441	2012	1203	0	0	0	0	0
ASV739	k__Bacteria; p__Bacteroidota; c__Bacteroidia; o__Bacteroidales; f__Prevotellaceae; g__Prevotella_7; s__unclassified_Prevotella_7	Yes	No		0	0	0	0	0	0	0	0	0	0	0	0	0	0	0	0	0	0	0	0	0	0	0	102	0	0	0	0	0	0	0	0	0	0	0	0	0	0	0	0	0	0	0	0	0
ASV740	k__Bacteria; p__Firmicutes; c__Clostridia; o__Lachnospirales; f__Lachnospiraceae; g__Oribacterium; s__Oribacterium_sinus	No	Yes		0	0	0	0	0	0	0	0	0	0	0	0	0	0	0	0	0	0	0	0	0	0	0	0	0	0	0	0	0	0	0	0	0	0	0	0	0	0	0	0	0	0	0	0	0
ASV744	k__Bacteria; p__Bacteroidota; c__Bacteroidia; o__Bacteroidales; f__Prevotellaceae; g__Prevotella_7; s__Prevotella_melaninogenica	Yes	No		0	0	0	0	0	0	0	0	97	0	0	0	0	0	0	0	0	0	0	0	0	0	0	0	0	0	0	0	0	0	0	0	0	0	0	0	0	0	0	0	0	0	0	0	0
ASV745	k__Bacteria; p__Proteobacteria; c__Gammaproteobacteria; o__Enterobacterales; f__Pasteurellaceae; g__Aggregatibacter; s__Aggregatibacter_aphrophilus	Yes	Yes		0	0	0	0	0	0	0	0	0	0	0	0	0	0	0	0	0	0	0	0	0	0	0	0	705	0	0	0	68	0	0	0	0	0	0	0	0	8	0	0	0	0	0	0	0
ASV746	k__Bacteria; p__Proteobacteria; c__Gammaproteobacteria; o__Burkholderiales; f__Neisseriaceae; g__Neisseria; s__Neisseria_mucosa	No	No		0	0	0	0	0	0	0	0	0	0	0	0	0	0	0	0	0	0	0	0	0	0	0	0	0	0	0	0	98	0	0	0	0	1729	210	491	0	0	0	0	0	0	736	690	252
ASV747	k__Bacteria; p__Campylobacterota; c__Campylobacteria; o__Campylobacterales; f__Campylobacteraceae; g__Campylobacter; s__Campylobacter_rectus	Yes	No		91	0	0	0	563	0	0	0	283	0	0	0	459	0	0	0	134	0	0	0	469	0	0	0	101	0	0	0	355	0	0	0	117	0	0	0	322	0	0	0	28	0	0	0	33
ASV748	k__Bacteria; p__Bacteroidota; c__Bacteroidia; o__Bacteroidales; f__Prevotellaceae; g__Prevotella; s__Prevotella_oris	Yes	Yes		0	0	29	0	0	0	0	0	0	0	0	0	0	0	0	0	0	0	0	0	0	0	0	0	232	0	0	0	0	0	0	0	0	0	0	0	0	0	0	0	0	0	0	0	0
ASV749	k__Bacteria; p__Bacteroidota; c__Bacteroidia; o__Bacteroidales; f__Prevotellaceae; g__Prevotella; s__Prevotella_pallens	No	Yes		14	0	0	27	21	0	0	49	526	0	160	406	83	0	116	137	21	0	0	0	1135	0	702	345	0	0	0	0	0	0	0	0	0	0	0	37	0	0	0	0	0	0	79	48	0
ASV751	k__Bacteria; p__Patescibacteria; c__Saccharimonadia; o__Saccharimonadales; f__Saccharimonadaceae; g__Candidatus_Saccharimonas; s__unclassified_Candidatus_Saccharimonas	Yes	No		0	0	0	0	0	0	0	0	0	0	0	0	0	0	0	0	0	0	0	0	0	0	0	0	0	0	0	0	0	0	0	0	0	0	0	0	0	0	0	0	0	0	0	0	0
ASV756	k__Bacteria; p__Patescibacteria; c__Saccharimonadia; o__Saccharimonadales; f__uncultured_Candidatus_Saccharibacteria_bacterium; g__uncultured_Candidatus_Saccharibacteria_bacterium; s__uncultured_Candidatus_Saccharibacteria_bacterium	Yes	Yes		0	0	0	0	21	31	0	0	15	0	0	0	0	0	0	0	0	0	0	0	361	0	0	0	0	0	0	0	59	0	70	104	0	209	0	41	0	0	0	0	0	0	0	0	0
ASV758	k__Bacteria; p__Bacteroidota; c__Bacteroidia; o__Flavobacteriales; f__Flavobacteriaceae; g__Capnocytophaga; s__Capnocytophaga_granulosa	Yes	Yes		0	0	0	0	64	0	0	50	0	0	0	0	0	0	0	0	0	0	0	0	93	0	0	0	245	0	121	0	0	0	0	176	0	0	0	0	0	0	0	0	95	0	0	41	92
ASV759	k__Bacteria; p__Bacteroidota; c__Bacteroidia; o__Bacteroidales; f__Porphyromonadaceae; g__Porphyromonas; s__Porphyromonas_gingivalis	No	No		0	0	0	0	0	0	0	0	0	0	0	0	0	0	0	0	0	0	0	0	0	0	0	0	0	0	0	0	508	0	0	0	0	0	0	0	0	0	0	0	0	0	0	0	0
ASV760	k__Bacteria; p__Firmicutes; c__Negativicutes; o__Veillonellales_Selenomonadales; f__Selenomonadaceae; g__Selenomonas; s__Selenomonas_noxia	Yes	No		0	110	113	681	107	35	254	0	0	19	76	111	0	0	0	0	0	0	81	44	0	0	45	0	140	0	0	0	0	0	0	0	0	0	0	0	0	0	0	0	0	0	0	0	0
ASV761	k__Bacteria; p__Bacteroidota; c__Bacteroidia; o__Bacteroidales; f__Prevotellaceae; g__Prevotella; s__Prevotella_intermedia	Yes	Yes		0	0	0	0	0	0	0	0	0	0	0	0	409	0	0	148	0	0	0	0	151	0	0	354	0	0	0	0	0	0	0	0	0	0	0	0	0	0	0	0	0	0	0	0	0
ASV762	k__Bacteria; p__Patescibacteria; c__Saccharimonadia; o__Saccharimonadales; f__Saccharimonadaceae; g__unclassified_Saccharimonadaceae; s__unclassified_Saccharimonadaceae	Yes	No		0	0	0	0	0	0	45	0	47	0	109	125	33	0	0	0	0	0	0	0	0	0	0	104	0	0	0	0	0	0	0	0	0	0	0	0	28	0	0	0	0	0	0	108	0
ASV763	k__Bacteria; p__Proteobacteria; c__Alphaproteobacteria; o__Rhizobiales; f__Rhizobiaceae; g__Brucella; s__Brucella_melitensis	Yes	No		89	0	0	0	129	0	0	0	74	0	0	0	73	0	0	0	0	0	0	0	10	0	0	0	38	0	0	0	79	0	0	0	236	0	0	0	142	0	0	0	81	0	0	0	89
ASV765	k__Bacteria; p__Bacteroidota; c__Bacteroidia; o__Bacteroidales; f__Porphyromonadaceae; g__Porphyromonas; s__Porphyromonas_catoniae	Yes	No		0	0	0	0	0	0	0	0	0	0	0	0	0	0	0	0	97	0	0	0	0	0	0	0	0	0	0	0	0	0	0	0	0	0	0	0	0	0	0	0	20	0	0	0	0
ASV767	k__Bacteria; p__Proteobacteria; c__Gammaproteobacteria; o__Enterobacterales; f__Enterobacteriaceae; g__Escherichia_Shigella; s__Escherichia_coli	No	Yes		90	0	0	166	220	0	159	0	42	0	13	0	81	0	0	0	0	0	0	0	0	0	0	0	57	0	0	0	68	0	9	0	260	399	0	295	270	0	11	0	49	0	0	11	283
ASV769	k__Bacteria; p__Firmicutes; c__Bacilli; o__Lactobacillales; f__Lactobacillaceae; g__Lactobacillus; s__Lactobacillus_johnsonii	No	No		71	0	0	0	142	0	0	0	61	0	0	0	162	0	0	0	0	0	0	0	0	0	0	0	80	0	0	0	151	0	0	0	269	0	0	0	268	0	0	0	59	0	0	0	422
ASV770	k__Bacteria; p__Bacteroidota; c__Bacteroidia; o__Bacteroidales; f__Prevotellaceae; g__Prevotella; s__Prevotella_nigrescens	Yes	No		0	0	0	113	26	0	0	24	153	0	295	164	213	0	0	81	0	0	98	30	0	0	0	0	99	0	0	0	12	0	0	0	0	0	0	27	33	0	34	38	0	0	0	0	19
ASV772	k__Bacteria; p__Bacteroidota; c__Bacteroidia; o__Bacteroidales; f__Prevotellaceae; g__Prevotella; s__Prevotella_loescheii	No	Yes		0	0	0	0	0	0	0	0	0	0	0	0	0	0	0	0	0	0	0	0	0	0	0	0	0	0	0	0	0	0	0	0	0	0	0	0	0	0	0	0	0	0	0	32	25
ASV773	k__Bacteria; p__Bacteroidota; c__Bacteroidia; o__Bacteroidales; f__Prevotellaceae; g__Prevotella; s__Prevotella_conceptionensis	Yes	No		0	0	0	0	0	0	63	0	0	0	0	0	0	0	0	0	0	0	0	0	0	0	0	0	0	0	0	0	0	0	0	0	0	0	0	0	0	0	0	0	0	0	0	0	0
ASV777	k__Bacteria; p__Fusobacteriota; c__Fusobacteriia; o__Fusobacteriales; f__Fusobacteriaceae; g__Fusobacterium; s__Fusobacterium_nucleatum	No	No		0	0	0	0	0	0	0	0	30	0	0	0	0	0	0	0	0	0	0	0	0	0	0	0	0	0	0	0	0	0	0	0	0	0	0	0	0	0	0	0	104	0	0	0	0
ASV779	k__Bacteria; p__Firmicutes; c__Negativicutes; o__Veillonellales_Selenomonadales; f__Selenomonadaceae; g__Selenomonas; s__Selenomonas_infelix	Yes	No		0	62	0	0	105	46	58	0	0	25	0	74	47	0	100	111	86	92	107	106	113	109	60	168	0	20	0	19	52	0	0	0	0	0	0	0	0	0	0	0	0	0	0	0	0
ASV780	k__Bacteria; p__Firmicutes; c__Bacilli; o__Lactobacillales; f__Lactobacillaceae; g__Ligilactobacillus; s__Ligilactobacillus_murinus	No	No		56	0	0	0	77	0	0	0	80	0	0	0	79	0	0	0	21	0	0	0	21	0	0	0	44	0	0	0	48	0	0	0	156	0	0	0	288	0	0	0	64	0	0	0	342
ASV781	k__Bacteria; p__Firmicutes; c__Bacilli; o__Lactobacillales; f__Lactobacillaceae; g__Limosilactobacillus; s__Lactobacillus_reuteri	No	No		34	0	0	0	0	0	0	0	24	0	0	0	0	0	0	0	18	0	0	0	0	0	0	0	34	0	0	0	20	0	0	0	150	0	0	0	152	0	0	0	48	0	0	0	138
ASV793	k__Bacteria; p__Synergistota; c__Synergistia; o__Synergistales; f__Synergistaceae; g__Fretibacterium; s__unclassified_Fretibacterium	Yes	Yes		0	18	0	0	0	0	0	0	0	43	0	0	0	173	0	0	0	0	0	0	31	75	90	0	0	0	0	0	44	0	0	0	0	0	0	0	10	56	0	0	0	0	0	0	0
ASV804	k__Bacteria; p__Firmicutes; c__Negativicutes; o__Veillonellales_Selenomonadales; f__Veillonellaceae; g__Dialister; s__Dialister_pneumosintes	Yes	No		0	16	24	29	54	41	42	67	47	57	223	181	172	238	90	93	73	101	75	92	0	0	0	0	0	0	0	0	0	0	0	0	0	14	67	0	0	48	131	106	0	0	0	0	0
ASV805	k__Bacteria; p__Firmicutes; c__Bacilli; o__Mycoplasmatales; f__Mycoplasmataceae; g__Mycoplasma; s__Metamycoplasma_hyosynoviae	No	Yes		0	0	0	0	0	0	0	0	137	0	0	0	240	0	0	0	105	0	0	0	0	0	0	0	0	0	0	0	67	0	0	0	7	0	10	0	0	0	0	0	0	0	0	0	0
ASV810	k__Bacteria; p__Proteobacteria; c__Gammaproteobacteria; o__Burkholderiales; f__Oxalobacteraceae; g__Undibacterium; s__Oxalobacteraceae_bacterium_QD1	Yes	Yes		15	0	0	0	49	0	0	0	17	0	0	0	13	0	0	0	0	0	0	0	0	0	0	0	0	0	0	0	14	0	0	0	60	0	0	0	25	0	0	0	13	0	0	0	37
ASV811	k__Bacteria; p__Spirochaetota; c__Spirochaetia; o__Spirochaetales; f__Spirochaetaceae; g__Treponema; s__Treponema_denticola	Yes	No		0	0	6	21	131	0	103	62	0	18	87	119	136	0	19	0	84	36	0	42	45	43	22	23	14	0	0	0	78	0	0	0	0	0	0	0	0	0	0	0	0	0	0	0	0
ASV816	k__Bacteria; p__Actinobacteriota; c__Actinobacteria; o__Micrococcales; f__Micrococcaceae; g__unclassified_Micrococcaceae; s__unclassified_Micrococcaceae	No	No		0	0	0	21	0	0	34	0	19	0	0	0	0	0	0	0	0	0	0	0	0	0	0	0	0	0	0	0	33	0	0	0	0	31	0	0	104	0	0	0	0	0	0	0	0
ASV819	k__Bacteria; p__Bacteroidota; c__Bacteroidia; o__Bacteroidales; f__Tannerellaceae; g__Tannerella; s__Tannerella_forsythia	No	No		21	0	0	70	219	0	313	202	66	0	116	71	147	0	0	58	46	0	0	94	36	0	0	98	19	0	0	0	105	0	0	0	30	0	0	0	93	0	0	28	0	0	0	0	10
ASV822	k__Bacteria; p__Firmicutes; c__Negativicutes; o__Veillonellales_Selenomonadales; f__Veillonellaceae; g__Anaeroglobus; s__Anaeroglobus_geminatus	Yes	Yes		0	32	66	36	0	0	0	0	66	68	145	94	0	0	0	0	38	132	0	34	0	0	0	0	0	0	0	0	0	0	0	0	0	0	0	0	0	0	0	0	0	0	0	0	0
ASV825	k__Bacteria; p__Firmicutes; c__Clostridia; o__Oscillospirales; f__Ruminococcaceae; g__Subdoligranulum; s__unclassified_Subdoligranulum	No	No		50	0	0	0	25	0	0	0	20	0	0	0	36	0	0	0	0	0	0	0	0	0	0	0	0	0	0	0	33	0	0	0	49	0	0	0	42	0	0	0	0	0	0	0	0
ASV839	k__Bacteria; p__Firmicutes; c__Clostridia; o__Lachnospirales; f__Lachnospiraceae; g__Shuttleworthia; s__Shuttleworthia_satelles	No	No		0	0	0	71	0	0	0	25	36	25	0	31	49	13	0	0	0	0	0	0	0	0	0	0	0	0	0	0	0	0	0	0	0	0	0	0	0	0	0	0	0	0	0	0	0
ASV842	k__Bacteria; p__Fusobacteriota; c__Fusobacteriia; o__Fusobacteriales; f__Leptotrichiaceae; g__Oceanivirga; s__Oceanivirga_miroungae	Yes	No		49	19	0	115	9433	5296	4898	4220	370	449	94	1458	2345	0	0	0	1066	2955	2226	1640	223	865	651	95	11	0	0	0	18	0	0	0	0	0	4	9	0	0	0	0	0	0	0	0	0
ASV857	k__Bacteria; p__Patescibacteria; c__Saccharimonadia; o__Saccharimonadales; f__Candidatus_Saccharibacteria_bacterium_UB2523; g__unclassified_Candidatus_Saccharibacteria_bacterium_UB2523; s__unclassified_Candidatus_Saccharibacteria_bacterium_UB2523	No	No		0	0	0	0	7	0	45	71	7	0	103	103	58	0	17	35	31	0	5	42	37	0	39	164	5	0	0	0	42	0	0	0	0	0	0	0	20	0	0	0	27	0	15	37	9
ASV876	k__Bacteria; p__Spirochaetota; c__Spirochaetia; o__Spirochaetales; f__Spirochaetaceae; g__Treponema; s__Treponema_sp._canine_oral_taxon_087	Yes	No		0	0	0	0	0	0	0	0	115	0	0	0	369	0	0	0	0	0	0	0	0	0	0	0	0	0	0	0	0	0	0	0	0	0	0	15	0	30	79	56	0	0	0	0	0
ASV963	k__Bacteria; p__Bacteroidota; c__Bacteroidia; o__Bacteroidales; f__Prevotellaceae; g__Prevotella_7; s__Prevotella_melaninogenica	Yes	No		0	107	346	0	0	679	0	0	0	0	0	0	0	0	0	0	0	758	0	379	0	0	0	0	0	0	0	0	0	0	0	0	0	0	0	0	0	0	0	0	0	0	0	0	0
ASV964	k__Bacteria; p__Firmicutes; c__Bacilli; o__Lactobacillales; f__Streptococcaceae; g__Streptococcus; s__Streptococcus_mitis	Yes	Yes		0	0	0	0	0	0	0	0	0	0	0	0	0	377	490	719	0	0	0	0	0	0	0	0	0	0	0	0	0	0	0	0	0	1121	898	268	0	0	0	0	0	0	0	0	0
ASV965	k__Bacteria; p__Actinobacteriota; c__Actinobacteria; o__Actinomycetales; f__Actinomycetaceae; g__Actinomyces; s__Schaalia_odontolytica	Yes	No		0	0	0	0	0	0	0	0	0	0	0	0	0	0	0	0	0	0	0	0	0	0	0	0	0	0	0	0	0	0	0	0	0	0	0	0	0	0	0	0	0	0	0	0	0
ASV966	k__Bacteria; p__Proteobacteria; c__Gammaproteobacteria; o__Enterobacterales; f__Pasteurellaceae; g__Haemophilus; s__Haemophilus_pittmaniae	Yes	Yes		0	0	0	0	373	269	292	0	0	0	0	0	0	0	0	0	0	0	126	0	0	0	0	0	0	0	0	0	0	0	0	0	0	0	0	0	0	0	0	0	0	0	0	0	0
ASV967	k__Bacteria; p__Bacteroidota; c__Bacteroidia; o__Bacteroidales; f__Prevotellaceae; g__Alloprevotella; s__Prevotellaceae_bacterium_Marseille_P2826	No	No		0	0	0	0	0	202	0	54	0	0	0	0	0	0	0	0	0	0	0	0	0	0	0	0	0	0	0	0	0	0	0	0	0	0	0	0	0	0	45	0	0	0	0	0	0
ASV968	k__Bacteria; p__Fusobacteriota; c__Fusobacteriia; o__Fusobacteriales; f__Leptotrichiaceae; g__Leptotrichia; s__unclassified_Leptotrichia	Yes	Yes		0	0	0	0	0	0	0	0	0	0	108	0	0	0	0	0	0	0	0	0	0	0	0	0	0	0	0	0	0	0	0	0	0	0	0	0	0	0	0	0	0	0	0	0	0
ASV969	k__Bacteria; p__Fusobacteriota; c__Fusobacteriia; o__Fusobacteriales; f__Leptotrichiaceae; g__Leptotrichia; s__unclassified_Leptotrichia	Yes	No		0	0	0	0	0	0	0	0	0	0	0	0	0	0	0	0	0	0	0	0	0	0	0	0	0	0	0	0	0	0	0	0	0	0	0	0	0	0	0	0	0	0	0	0	0
ASV970	k__Bacteria; p__Proteobacteria; c__Gammaproteobacteria; o__Burkholderiales; f__Neisseriaceae; g__Neisseria; s__Neisseria_subflava	Yes	Yes		0	0	0	92	2069	1791	5670	1710	0	0	0	0	139	663	155	0	283	0	0	0	0	0	0	0	127	3604	230	1437	104	2906	305	301	193	0	73	0	0	1391	284	1338	2215	349	986	1265	479
ASV971	k__Bacteria; p__Actinobacteriota; c__Actinobacteria; o__Actinomycetales; f__Actinomycetaceae; g__Actinomyces; s__Schaalia_odontolytica	No	No		0	0	0	0	68	217	90	78	0	149	137	0	0	0	0	0	0	0	0	0	0	0	0	0	0	79	89	0	0	115	0	0	0	0	0	0	0	0	0	0	0	0	0	0	0
ASV972	k__Bacteria; p__Fusobacteriota; c__Fusobacteriia; o__Fusobacteriales; f__Leptotrichiaceae; g__Leptotrichia; s__unclassified_Leptotrichia	No	Yes		0	0	0	0	0	0	0	0	68	0	0	0	0	0	0	0	0	0	0	0	0	0	0	0	0	0	0	0	0	0	0	0	0	0	0	0	0	0	0	0	0	0	0	0	0
ASV973	k__Bacteria; p__Actinobacteriota; c__Actinobacteria; o__Actinomycetales; f__Actinomycetaceae; g__Actinomyces; s__Schaalia_odontolytica	No	Yes		0	43	1263	656	294	0	0	116	0	0	0	0	105	0	190	119	124	0	158	49	0	0	0	0	0	0	0	0	0	0	0	0	0	0	0	0	0	103	0	67	0	0	0	0	0
ASV975	k__Bacteria; p__Bacteroidota; c__Bacteroidia; o__Bacteroidales; f__Porphyromonadaceae; g__Porphyromonas; s__Porphyromonas_endodontalis	Yes	No		0	0	0	0	0	0	0	0	0	0	0	0	0	0	0	0	0	0	0	0	0	0	0	0	0	0	0	0	0	0	0	0	0	0	0	0	0	0	0	0	0	0	0	0	0
ASV976	k__Bacteria; p__Proteobacteria; c__Gammaproteobacteria; o__Enterobacterales; f__Pasteurellaceae; g__Aggregatibacter; s__Aggregatibacter_segnis	No	No		0	0	0	0	0	0	0	0	0	0	0	0	0	0	0	0	0	0	0	0	0	0	0	0	179	0	0	0	0	0	0	0	0	0	0	0	0	0	0	0	0	261	395	397	385
ASV979	k__Bacteria; p__Actinobacteriota; c__Actinobacteria; o__Corynebacteriales; f__Corynebacteriaceae; g__Corynebacterium; s__Corynebacterium_matruchotii	Yes	Yes		0	0	0	0	140	85	55	107	0	0	0	0	0	0	0	0	0	0	0	0	226	163	124	141	0	0	0	0	0	0	0	0	0	0	0	0	0	0	0	0	220	61	220	292	247
ASV981	k__Bacteria; p__Fusobacteriota; c__Fusobacteriia; o__Fusobacteriales; f__Fusobacteriaceae; g__Fusobacterium; s__Fusobacterium_nucleatum	No	Yes		0	0	0	0	0	0	0	0	0	0	0	0	0	0	0	0	0	151	0	0	0	0	0	0	0	0	0	0	0	0	0	0	0	0	0	0	0	0	0	0	0	0	0	0	87
ASV982	k__Bacteria; p__Proteobacteria; c__Gammaproteobacteria; o__Enterobacterales; f__Pasteurellaceae; g__Haemophilus; s__Haemophilus_parainfluenzae	No	No		0	0	0	0	0	0	0	0	0	0	0	0	0	0	735	0	0	0	0	0	0	0	0	0	0	0	0	0	0	0	0	0	0	0	0	0	0	0	0	0	0	0	0	0	0
ASV983	k__Bacteria; p__Proteobacteria; c__Gammaproteobacteria; o__Enterobacterales; f__Pasteurellaceae; g__Aggregatibacter; s__Aggregatibacter_aphrophilus	Yes	Yes		0	0	0	0	0	0	0	0	0	0	0	0	0	0	0	0	0	0	0	0	0	0	0	0	0	0	0	0	0	0	0	0	0	0	0	0	0	0	0	0	0	0	0	0	0
ASV984	k__Bacteria; p__Proteobacteria; c__Gammaproteobacteria; o__Enterobacterales; f__Pasteurellaceae; g__Aggregatibacter; s__Aggregatibacter_aphrophilus	Yes	No		0	0	0	0	0	0	0	0	0	0	0	0	0	0	0	0	0	0	0	0	0	0	0	0	0	0	0	0	0	0	0	0	0	0	0	0	0	0	0	0	0	0	0	0	0
ASV986	k__Bacteria; p__Fusobacteriota; c__Fusobacteriia; o__Fusobacteriales; f__Fusobacteriaceae; g__Fusobacterium; s__Fusobacterium_pseudoperiodonticum	No	No		0	0	0	0	0	0	0	171	0	152	0	0	0	0	0	0	291	0	0	0	0	0	0	0	0	590	0	0	0	0	217	0	0	97	0	0	0	228	0	0	0	0	0	0	0
ASV987	k__Bacteria; p__Actinobacteriota; c__Actinobacteria; o__Actinomycetales; f__Actinomycetaceae; g__Actinomyces; s__Actinomyces_naeslundii	Yes	No		0	0	0	0	0	0	0	0	186	0	483	262	0	0	0	0	0	131	0	0	0	0	0	0	0	0	0	0	699	0	0	0	0	612	516	73	189	0	0	0	0	74	1378	80	0
ASV988	k__Bacteria; p__Fusobacteriota; c__Fusobacteriia; o__Fusobacteriales; f__Fusobacteriaceae; g__Fusobacterium; s__Fusobacterium_pseudoperiodonticum	No	Yes		0	0	0	0	0	0	0	0	0	0	0	0	0	0	0	0	0	0	0	0	0	0	0	0	0	0	0	0	0	0	0	0	0	0	0	0	0	0	0	0	0	0	0	0	0
ASV989	k__Bacteria; p__Bacteroidota; c__Bacteroidia; o__Flavobacteriales; f__Flavobacteriaceae; g__Capnocytophaga; s__Capnocytophaga_granulosa	No	No		0	0	0	0	0	108	0	0	0	0	0	0	0	0	0	0	0	0	0	0	0	165	95	77	0	48	0	0	0	62	0	0	0	0	0	0	0	0	0	0	0	0	0	0	0
ASV990	k__Bacteria; p__Actinobacteriota; c__Actinobacteria; o__Corynebacteriales; f__Corynebacteriaceae; g__Corynebacterium; s__Corynebacterium_durum	Yes	No		0	0	171	376	0	138	0	237	61	78	105	156	71	167	308	149	46	0	0	123	0	0	0	0	0	0	0	0	168	0	0	0	0	0	0	0	0	0	0	0	0	0	0	0	0
ASV991	k__Bacteria; p__Fusobacteriota; c__Fusobacteriia; o__Fusobacteriales; f__Fusobacteriaceae; g__Fusobacterium; s__Fusobacterium_simiae	No	Yes		0	0	0	0	0	0	0	0	0	0	0	0	0	0	0	0	0	96	57	0	0	0	0	0	0	0	0	0	0	0	0	0	0	0	0	0	0	0	0	0	0	0	0	0	0
ASV994	k__Bacteria; p__Firmicutes; c__Clostridia; o__Clostridia_UCG_014; f__Clostridiales_bacterium_oral_taxon_075; g__unclassified_Clostridiales_bacterium_oral_taxon_075; s__unclassified_Clostridiales_bacterium_oral_taxon_075	Yes	Yes		0	0	0	0	0	37	0	0	0	0	0	0	0	0	0	0	0	11	0	0	0	0	0	0	0	0	0	0	0	91	0	0	0	0	0	0	0	0	0	0	0	0	0	0	0
ASV995	k__Bacteria; p__Actinobacteriota; c__Actinobacteria; o__Actinomycetales; f__Actinomycetaceae; g__Actinomyces; s__Actinomyces_graevenitzii	No	Yes		0	0	0	0	0	0	0	0	0	0	0	0	0	0	0	0	0	0	0	0	0	87	0	0	0	0	0	0	0	0	0	0	0	0	0	0	0	0	0	0	0	0	0	0	0
ASV997	k__Bacteria; p__Bacteroidota; c__Bacteroidia; o__Bacteroidales; f__Prevotellaceae; g__Alloprevotella; s__unclassified_Alloprevotella	No	No		0	0	0	0	0	0	0	0	0	0	0	0	0	0	0	0	0	0	0	0	0	0	0	0	0	0	0	0	0	98	0	0	0	0	0	0	0	0	0	0	0	0	0	0	0
ASV998	k__Bacteria; p__Actinobacteriota; c__Actinobacteria; o__Actinomycetales; f__Actinomycetaceae; g__Actinomyces; s__unclassified_Actinomyces	Yes	Yes		0	0	51	0	33	46	0	0	0	0	0	0	0	0	0	0	111	0	0	20	0	44	75	0	0	0	0	34	0	0	0	0	0	0	0	0	0	0	0	0	0	0	0	0	0
ASV1000	k__Bacteria; p__Proteobacteria; c__Gammaproteobacteria; o__Burkholderiales; f__Neisseriaceae; g__Simonsiella; s__Simonsiella_muelleri	No	No		0	0	0	0	0	0	0	0	0	0	0	213	0	0	0	0	114	36	0	0	0	0	0	210	0	0	0	0	0	0	0	0	0	0	0	0	0	0	0	0	0	0	0	0	0
ASV1001	k__Bacteria; p__Firmicutes; c__Negativicutes; o__Veillonellales_Selenomonadales; f__Veillonellaceae; g__Veillonella; s__Veillonella_dispar	Yes	No		74	0	36	0	0	0	0	0	0	0	0	0	0	0	0	0	69	0	0	0	0	0	0	0	0	0	0	67	0	29	0	0	0	0	0	0	0	0	0	0	0	0	0	0	0
ASV1003	k__Bacteria; p__Fusobacteriota; c__Fusobacteriia; o__Fusobacteriales; f__Leptotrichiaceae; g__Leptotrichia; s__Leptotrichia_wadei	Yes	No		0	71	99	0	0	0	0	0	0	43	231	69	45	207	213	137	0	41	70	0	0	14	184	0	52	0	0	0	0	0	0	0	0	19	31	0	228	173	26	47	579	39	351	175	731
ASV1006	k__Bacteria; p__Firmicutes; c__Clostridia; o__Lachnospirales; f__Defluviitaleaceae; g__Defluviitaleaceae_UCG_011; s__Lachnospiraceae_bacterium_oral_taxon_500	No	No		4	24	17	0	0	68	0	0	0	85	144	183	110	231	141	157	62	172	26	45	0	45	52	85	0	0	0	0	0	0	0	0	0	0	0	50	5	28	118	0	0	0	0	0	0
ASV1007	k__Bacteria; p__Fusobacteriota; c__Fusobacteriia; o__Fusobacteriales; f__Leptotrichiaceae; g__Leptotrichia; s__unclassified_Leptotrichia	No	No		0	43	0	0	123	74	56	106	0	33	108	209	138	99	113	0	25	0	0	0	0	41	30	0	0	0	0	0	65	0	0	0	0	0	0	0	0	0	0	0	0	0	0	0	0
ASV1008	k__Bacteria; p__Bacteroidota; c__Bacteroidia; o__Bacteroidales; f__Prevotellaceae; g__Prevotella; s__Prevotella_oris	No	No		0	0	0	0	0	0	0	0	0	0	0	0	287	0	90	0	0	0	0	0	0	0	0	0	0	0	0	0	0	0	0	0	0	0	0	0	0	0	74	0	0	0	0	0	0
ASV1009	k__Bacteria; p__Bacteroidota; c__Bacteroidia; o__Bacteroidales; f__Tannerellaceae; g__Tannerella; s__unclassified_Tannerella	No	No		0	0	0	0	43	0	25	0	0	0	0	115	0	0	0	0	19	0	0	0	117	0	52	0	11	0	0	0	50	0	0	0	0	0	0	14	0	0	0	42	0	0	0	70	0
ASV1010	k__Bacteria; p__Proteobacteria; c__Gammaproteobacteria; o__Enterobacterales; f__Pasteurellaceae; g__Haemophilus; s__Haemophilus_influenzae	No	No		0	0	0	0	0	0	0	0	0	0	0	0	0	0	0	0	25	0	0	0	117	91	30	123	0	0	0	0	110	0	0	0	0	38	0	0	0	0	0	0	0	0	0	0	0
ASV1013	k__Bacteria; p__Firmicutes; c__Bacilli; o__Lactobacillales; f__Streptococcaceae; g__Streptococcus; s__Streptococcus_constellatus	No	No		0	0	0	32	0	0	70	23	0	57	93	181	0	127	92	48	0	0	0	0	0	0	0	0	0	0	0	0	0	0	0	0	0	0	0	0	0	90	239	128	0	0	0	0	0
ASV1016	k__Bacteria; p__Bacteroidota; c__Bacteroidia; o__Bacteroidales; f__Paludibacteraceae; g__F0058; s__Bacteroidetes_oral_taxon_274_str._F0058	Yes	Yes		0	0	0	58	0	0	0	0	0	31	0	47	0	210	0	55	0	0	0	0	0	0	0	0	0	0	0	0	0	0	0	0	0	0	0	0	0	0	0	0	0	0	0	0	0
ASV1017	k__Bacteria; p__Firmicutes; c__Negativicutes; o__Veillonellales_Selenomonadales; f__Selenomonadaceae; g__Selenomonas; s__Selenomonas_sputigena	No	Yes		0	0	0	0	0	0	0	0	0	0	0	0	0	0	0	0	0	0	0	0	0	0	0	0	0	0	0	0	0	0	0	0	0	0	0	0	0	0	0	0	0	0	0	0	0
ASV1019	k__Bacteria; p__Actinobacteriota; c__Actinobacteria; o__Actinomycetales; f__Actinomycetaceae; g__Actinomyces; s__Actinomyces_graevenitzii	Yes	No		0	0	0	0	0	0	0	0	0	0	0	0	0	0	0	0	106	88	0	77	0	59	81	75	0	0	0	0	0	0	0	0	0	0	0	0	0	33	48	0	0	0	0	0	0
ASV1021	k__Bacteria; p__Campylobacterota; c__Campylobacteria; o__Campylobacterales; f__Campylobacteraceae; g__Campylobacter; s__Campylobacter_gracilis	No	Yes		0	0	0	0	0	0	61	0	0	0	0	74	0	186	108	0	0	68	0	0	0	90	59	0	0	12	9	0	0	0	0	0	0	33	137	0	0	0	0	0	0	0	0	55	0
ASV1023	k__Bacteria; p__Bacteroidota; c__Bacteroidia; o__unclassified_Bacteroidia; f__unclassified_Bacteroidia; g__unclassified_Bacteroidia; s__unclassified_Bacteroidia	Yes	No		0	0	0	0	13	26	32	14	0	7	13	9	0	131	58	37	0	26	0	0	0	0	0	0	0	0	0	0	41	0	0	0	24	0	31	46	14	0	0	0	0	0	0	0	0
ASV1024	k__Bacteria; p__Firmicutes; c__Negativicutes; o__Veillonellales_Selenomonadales; f__Veillonellaceae; g__Veillonella; s__Veillonella_sp._2011_Oral_VSA_B9	Yes	No		0	0	0	0	0	0	0	0	0	0	0	0	0	0	0	0	0	0	0	0	0	0	0	0	0	0	0	0	0	0	0	0	0	0	0	0	0	0	0	0	0	0	0	0	0
ASV1025	k__Bacteria; p__Fusobacteriota; c__Fusobacteriia; o__Fusobacteriales; f__Leptotrichiaceae; g__Leptotrichia; s__Leptotrichia_shahii	Yes	No		84	0	0	0	149	0	0	96	0	0	0	0	0	0	0	0	0	0	0	0	0	0	0	0	0	107	0	430	0	43	125	0	0	0	0	0	0	0	0	0	263	0	0	0	0
ASV1029	k__Bacteria; p__Proteobacteria; c__Gammaproteobacteria; o__Burkholderiales; f__Neisseriaceae; g__Eikenella; s__Eikenella_corrodens	Yes	Yes		0	0	0	0	0	0	0	0	0	0	35	72	85	49	37	0	0	0	0	0	0	0	0	0	0	0	0	0	0	0	0	0	0	0	0	0	0	0	0	0	0	0	0	0	0
ASV1032	k__Bacteria; p__Fusobacteriota; c__Fusobacteriia; o__Fusobacteriales; f__Leptotrichiaceae; g__Leptotrichia; s__Leptotrichia_sp._oral_taxon_498	Yes	Yes		0	0	203	44	72	0	0	0	0	0	0	0	0	0	0	0	0	0	0	53	0	11	210	63	0	0	0	0	0	0	0	0	0	0	0	0	0	0	0	0	137	0	75	67	0
ASV1034	k__Bacteria; p__Firmicutes; c__Clostridia; o__Lachnospirales; f__Lachnospiraceae; g__Johnsonella; s__unclassified_Johnsonella	Yes	No		0	11	24	0	0	0	0	0	0	0	0	0	37	0	0	0	0	0	0	0	0	0	0	0	20	0	0	0	60	0	7	0	0	0	0	0	0	0	0	0	0	11	22	0	0
ASV1036	k__Bacteria; p__Firmicutes; c__Clostridia; o__Lachnospirales; f__Lachnospiraceae; g__Oribacterium; s__unclassified_Oribacterium	No	Yes		0	0	0	79	0	0	63	0	70	42	81	34	50	0	37	0	0	0	15	0	0	21	0	0	27	0	0	8	0	0	0	0	0	27	0	75	0	0	12	0	0	0	34	0	0
ASV1037	k__Bacteria; p__Actinobacteriota; c__Actinobacteria; o__Corynebacteriales; f__Corynebacteriaceae; g__Corynebacterium; s__Corynebacterium_sp._canine_oral_taxon_423	No	No		0	0	0	0	0	0	0	27	0	0	0	0	0	0	0	0	0	0	0	0	43	29	0	0	0	0	0	0	0	0	0	0	0	92	0	0	0	76	0	39	0	0	0	0	0
ASV1046	k__Bacteria; p__Spirochaetota; c__Spirochaetia; o__Spirochaetales; f__Spirochaetaceae; g__Treponema; s__Treponema_medium	Yes	No		0	0	0	0	53	0	0	0	111	16	8	32	225	37	69	113	62	0	47	31	0	0	0	0	0	0	0	0	0	0	0	0	0	0	0	0	0	0	0	0	0	0	0	0	0
ASV1047	k__Bacteria; p__Firmicutes; c__Clostridia; o__Peptostreptococcales_Tissierellales; f__Anaerovoracaceae; g__unclassified_Anaerovoracaceae; s__unclassified_Anaerovoracaceae	No	No		0	0	0	0	57	79	31	45	50	18	23	26	83	180	81	52	28	33	25	48	0	11	0	8	0	0	0	0	24	0	0	0	0	0	0	0	3	17	34	12	0	0	0	0	0
ASV1056	k__Bacteria; p__Spirochaetota; c__Spirochaetia; o__Spirochaetales; f__Spirochaetaceae; g__Treponema; s__Treponema_denticola	Yes	No		0	16	5	0	0	0	19	0	0	0	12	0	0	0	0	0	0	0	0	0	27	0	0	0	0	0	0	0	0	0	0	0	0	21	0	14	162	0	9	0	0	0	0	0	0
ASV1061	k__Bacteria; p__Spirochaetota; c__Spirochaetia; o__Spirochaetales; f__Spirochaetaceae; g__Treponema; s__Treponema_sp._canine_oral_taxon_087	No	No		0	0	0	31	0	60	0	0	95	0	0	0	0	0	58	179	0	0	0	0	0	0	0	0	0	0	0	0	0	0	0	0	0	0	0	0	0	0	0	0	0	0	0	0	0
ASV1066	k__Bacteria; p__Firmicutes; c__Clostridia; o__Clostridia_vadinBB60_group; f__Clostridiales_bacterium_feline_oral_taxon_148; g__unclassified_Clostridiales_bacterium_feline_oral_taxon_148; s__unclassified_Clostridiales_bacterium_feline_oral_taxon_148	No	Yes		0	5	47	0	0	0	0	0	0	0	0	0	0	0	0	0	0	0	0	0	16	19	33	0	0	0	0	0	0	0	0	0	0	0	0	0	0	0	0	0	0	0	0	0	0
ASV1111	k__Bacteria; p__Bacteroidota; c__Bacteroidia; o__Flavobacteriales; f__Flavobacteriaceae; g__Capnocytophaga; s__unclassified_Capnocytophaga	Yes	No		0	0	0	0	0	0	0	0	0	0	0	0	0	0	0	0	0	0	0	0	0	0	0	0	0	0	0	0	0	0	0	0	0	0	0	0	0	0	0	0	0	0	0	0	0
ASV1112	k__Bacteria; p__Bacteroidota; c__Bacteroidia; o__Bacteroidales; f__Porphyromonadaceae; g__Porphyromonas; s__Porphyromonas_endodontalis	No	No		0	0	0	0	0	0	0	0	0	0	0	0	0	0	0	0	0	0	0	0	0	0	0	0	0	0	0	0	0	0	0	0	0	0	0	0	0	0	0	0	0	0	0	0	0
ASV1113	k__Bacteria; p__Bacteroidota; c__Bacteroidia; o__Bacteroidales; f__Prevotellaceae; g__Alloprevotella; s__Prevotellaceae_bacterium_Marseille_P2826	Yes	No		0	0	0	0	190	0	0	0	0	0	0	0	0	0	0	0	0	0	0	0	0	0	0	0	0	0	0	0	0	0	0	0	0	0	295	0	0	0	0	0	0	0	0	0	0
ASV1114	k__Bacteria; p__Actinobacteriota; c__Actinobacteria; o__Actinomycetales; f__Actinomycetaceae; g__Actinomyces; s__Schaalia_odontolytica	Yes	Yes		0	0	0	0	0	0	0	0	557	187	113	80	0	0	0	0	0	0	146	0	990	141	446	103	0	459	2937	71	85	655	680	347	0	0	0	0	132	0	0	0	0	0	92	78	0
ASV1116	k__Bacteria; p__Bacteroidota; c__Bacteroidia; o__Flavobacteriales; f__Flavobacteriaceae; g__Capnocytophaga; s__unclassified_Capnocytophaga	No	Yes		0	0	0	0	22	0	28	0	0	0	0	0	0	0	0	0	0	0	22	79	200	0	0	220	50	0	0	78	0	0	0	42	0	0	0	0	0	0	15	71	0	0	0	22	0
ASV1117	k__Bacteria; p__Fusobacteriota; c__Fusobacteriia; o__Fusobacteriales; f__Fusobacteriaceae; g__Fusobacterium; s__Fusobacterium_nucleatum	No	No		214	0	0	0	0	0	0	0	0	0	0	0	0	0	0	0	0	0	0	0	0	0	0	0	0	0	101	0	171	0	0	0	0	0	0	0	0	112	0	0	0	0	118	120	0
ASV1118	k__Bacteria; p__unclassified_Bacteria; c__unclassified_Bacteria; o__unclassified_Bacteria; f__unclassified_Bacteria; g__unclassified_Bacteria; s__unclassified_Bacteria	No	No		0	0	0	0	0	0	0	47	0	0	0	0	0	0	0	0	30	0	0	0	0	0	0	0	0	0	0	0	0	0	0	0	0	0	0	0	0	0	0	0	0	0	0	0	0
ASV1119	k__Bacteria; p__Proteobacteria; c__Gammaproteobacteria; o__Burkholderiales; f__Neisseriaceae; g__Neisseria; s__Neisseria_subflava	Yes	Yes		0	0	0	0	0	0	674	0	0	0	0	0	0	0	0	0	0	0	0	0	0	0	0	0	0	0	0	0	0	0	0	0	0	0	0	0	0	0	0	0	0	0	0	0	0
ASV1124	k__Bacteria; p__Bacteroidota; c__Bacteroidia; o__Bacteroidales; f__Prevotellaceae; g__Prevotella; s__Prevotella_conceptionensis	Yes	Yes		0	0	0	0	0	0	0	0	0	0	0	0	0	0	0	0	0	0	0	0	0	0	0	0	44	0	0	0	140	0	0	0	0	0	0	0	0	0	0	0	0	0	0	0	0
ASV1125	k__Bacteria; p__Bacteroidota; c__Bacteroidia; o__Bacteroidales; f__Prevotellaceae; g__Prevotella; s__Prevotella_intermedia	No	No		0	0	0	0	0	0	0	0	0	0	0	0	0	0	0	0	0	0	0	0	0	0	0	0	0	0	0	0	0	0	0	0	0	0	0	0	0	0	0	0	0	0	0	0	0
ASV1127	k__Bacteria; p__Fusobacteriota; c__Fusobacteriia; o__Fusobacteriales; f__Fusobacteriaceae; g__Fusobacterium; s__Fusobacterium_nucleatum	No	Yes		0	0	0	0	0	54	0	0	0	0	0	0	0	0	167	54	0	0	0	0	0	0	0	296	0	0	0	68	216	0	0	25	0	0	0	0	0	0	0	0	0	0	0	224	347
ASV1129	k__Bacteria; p__Firmicutes; c__Clostridia; o__Lachnospirales; f__Lachnospiraceae; g__Catonella; s__Catonella_morbi	Yes	No		0	0	0	0	109	133	146	187	109	0	70	64	265	219	108	204	0	368	187	130	132	55	33	59	0	0	0	0	123	0	0	0	0	0	42	0	0	0	0	0	0	14	0	0	25
ASV1130	k__Bacteria; p__Bacteroidota; c__Bacteroidia; o__Bacteroidales; f__Prevotellaceae; g__Prevotella_7; s__Prevotella_veroralis	No	No		0	0	0	68	281	0	102	290	0	0	0	0	120	0	0	0	82	0	0	74	158	0	0	0	0	0	0	0	0	0	0	0	0	0	0	0	0	0	0	0	0	0	0	0	0
ASV1139	k__Bacteria; p__Firmicutes; c__Bacilli; o__Lactobacillales; f__Streptococcaceae; g__Streptococcus; s__Streptococcus_intermedius	No	Yes		0	0	0	0	0	0	0	0	0	0	0	30	0	0	0	0	0	0	0	0	0	0	0	0	0	0	0	0	0	0	0	0	0	0	0	0	0	0	20	0	0	0	0	0	0
ASV1143	k__Bacteria; p__Bacteroidota; c__Bacteroidia; o__Bacteroidales; f__Prevotellaceae; g__Alloprevotella; s__Alloprevotella_rava	No	No		0	0	0	0	0	0	0	0	0	0	0	187	0	0	0	0	0	0	0	0	0	0	0	0	0	0	0	0	18	0	0	0	0	0	0	0	0	0	0	0	0	0	0	0	0
ASV1154	k__Bacteria; p__Bacteroidota; c__Bacteroidia; o__Bacteroidales; f__Paludibacteraceae; g__F0058; s__Bacteroidetes_oral_taxon_274_str._F0058	No	Yes		0	0	0	0	86	0	42	0	0	0	0	0	18	0	71	0	0	0	0	0	0	0	0	88	0	0	0	0	0	0	0	0	0	19	0	0	0	0	0	0	0	0	0	0	0
ASV1165	k__Bacteria; p__Firmicutes; c__Negativicutes; o__Veillonellales_Selenomonadales; f__Veillonellaceae; g__Megasphaera; s__Megasphaera_micronuciformis	No	Yes		0	0	0	0	0	0	0	0	0	0	0	0	0	0	0	0	0	0	0	0	0	21	303	108	0	129	357	0	0	363	524	119	0	0	0	0	0	0	0	0	0	0	0	0	0
ASV1167	k__Bacteria; p__Firmicutes; c__Clostridia; o__Peptostreptococcales_Tissierellales; f__Anaerovoracaceae; g__Family_XIII_UCG_001; s__Peptostreptococcaceae_bacterium_oral_taxon_091	No	No		0	0	0	0	0	0	6	0	26	0	0	0	23	49	12	0	14	8	25	0	0	0	0	0	0	0	0	0	14	0	0	0	0	0	0	0	0	0	2	0	0	0	0	0	0
ASV1194	k__Bacteria; p__Proteobacteria; c__Gammaproteobacteria; o__Burkholderiales; f__Comamonadaceae; g__Paucibacter; s__Cenchrus_americanus	No	Yes		0	0	0	0	0	0	0	0	0	0	0	0	0	0	0	0	0	0	0	0	0	0	0	0	0	0	0	0	0	0	0	0	0	0	0	0	0	0	0	0	0	0	0	0	0
ASV1195	k__Bacteria; p__Proteobacteria; c__Gammaproteobacteria; o__Enterobacterales; f__Pasteurellaceae; g__Actinobacillus; s__Haemophilus_parahaemolyticus	No	No		0	0	0	0	0	0	0	0	0	0	0	0	0	0	0	0	0	0	0	0	0	0	0	108	0	0	0	0	0	0	0	0	0	0	0	0	0	0	0	0	0	0	0	0	0
ASV1197	k__Bacteria; p__Actinobacteriota; c__Actinobacteria; o__Actinomycetales; f__Actinomycetaceae; g__Actinomyces; s__Actinomyces_graevenitzii	No	No		0	0	0	0	0	0	0	0	710	119	120	205	0	0	76	0	0	0	0	0	1748	0	138	0	0	140	512	0	0	0	0	0	0	0	0	0	0	47	76	61	0	0	0	0	0
ASV1198	k__Bacteria; p__Firmicutes; c__Negativicutes; o__Veillonellales_Selenomonadales; f__Veillonellaceae; g__Veillonella; s__Veillonella_parvula	No	No		0	0	0	0	0	62	0	274	0	0	0	0	0	0	0	0	0	254	0	0	0	0	0	0	0	0	0	0	0	0	0	0	0	46	0	0	0	0	0	81	0	0	0	0	0
ASV1200	k__Bacteria; p__Patescibacteria; c__Saccharimonadia; o__Saccharimonadales; f__Saccharimonadaceae; g__unclassified_Saccharimonadaceae; s__unclassified_Saccharimonadaceae	No	Yes		0	0	0	0	0	0	0	0	0	0	0	0	0	0	0	0	0	0	0	0	0	0	0	60	0	0	0	0	0	0	0	0	0	0	0	0	0	0	0	0	0	0	0	91	0
ASV1203	k__Bacteria; p__Actinobacteriota; c__Actinobacteria; o__Actinomycetales; f__Actinomycetaceae; g__Actinomyces; s__Schaalia_odontolytica	No	No		0	74	0	0	0	113	121	107	0	148	57	0	0	0	0	0	0	0	0	0	0	0	0	62	0	0	0	0	70	0	0	0	0	0	0	31	0	47	56	0	0	0	0	0	0
ASV1204	k__Bacteria; p__Firmicutes; c__Clostridia; o__Lachnospirales; f__Lachnospiraceae; g__Catonella; s__Catonella_morbi	No	Yes		0	0	0	0	0	0	0	0	66	0	0	0	37	0	0	0	0	0	0	69	0	0	0	0	0	0	0	0	0	0	0	0	0	0	0	0	0	0	35	53	0	0	0	0	0
ASV1205	k__Bacteria; p__Firmicutes; c__Negativicutes; o__Veillonellales_Selenomonadales; f__Selenomonadaceae; g__Selenomonas; s__Selenomonas_infelix	Yes	Yes		0	0	0	0	0	0	0	0	0	0	0	81	71	0	0	0	47	0	0	0	0	0	0	0	0	0	0	0	0	0	0	0	0	0	0	0	0	0	0	0	0	0	0	0	0
ASV1206	k__Bacteria; p__Bacteroidota; c__Bacteroidia; o__Bacteroidales; f__Prevotellaceae; g__Prevotella_7; s__Prevotella_veroralis	Yes	Yes		0	0	0	0	0	284	0	0	0	68	0	0	0	0	0	0	0	108	57	0	0	56	0	0	0	0	0	0	0	0	0	0	0	0	0	0	0	0	0	0	0	0	0	0	0
ASV1207	k__Bacteria; p__Proteobacteria; c__Gammaproteobacteria; o__Burkholderiales; f__Comamonadaceae; g__Comamonas; s__Ottowia_sp._oral_taxon_894	No	Yes		0	0	0	30	0	0	0	0	0	0	0	0	0	0	0	0	0	0	0	0	0	0	0	0	45	0	0	0	0	0	0	0	0	0	0	0	55	0	0	21	0	0	0	0	0
ASV1211	k__Bacteria; p__Firmicutes; c__Bacilli; o__Erysipelotrichales; f__Erysipelotrichaceae; g__Solobacterium; s__Solobacterium_moorei	No	No		0	0	0	0	0	14	0	0	0	31	0	65	0	65	0	29	0	30	51	0	0	0	0	0	0	0	0	0	0	0	0	0	0	0	0	0	0	0	0	0	0	0	0	0	0
ASV1212	k__Bacteria; p__Bacteroidota; c__Bacteroidia; o__Bacteroidales; f__Prevotellaceae; g__Alloprevotella; s__Alloprevotella_tannerae	Yes	No		0	0	202	26	0	0	0	0	0	0	43	110	0	0	0	0	321	0	0	0	0	0	0	0	0	0	0	0	175	0	86	40	0	0	0	0	61	0	0	0	0	0	0	0	0
ASV1213	k__Bacteria; p__Proteobacteria; c__Gammaproteobacteria; o__Enterobacterales; f__Pasteurellaceae; g__Haemophilus; s__Haemophilus_influenzae	No	Yes		0	0	32	0	0	0	0	0	71	0	0	0	0	0	0	0	0	0	0	0	0	0	0	0	0	0	0	0	0	0	0	0	0	0	0	0	0	0	70	0	0	0	0	0	0
ASV1214	k__Bacteria; p__Bacteroidota; c__Bacteroidia; o__Bacteroidales; f__Tannerellaceae; g__Tannerella; s__unclassified_Tannerella	Yes	Yes		0	38	67	0	0	59	0	45	0	72	98	0	0	0	0	0	0	0	0	0	0	55	0	0	0	0	0	0	0	0	0	0	0	0	0	0	0	55	32	0	0	0	41	0	0
ASV1226	k__Bacteria; p__Firmicutes; c__Negativicutes; o__Veillonellales_Selenomonadales; f__Veillonellaceae; g__Megasphaera; s__Megasphaera_micronuciformis	Yes	Yes		0	0	0	0	0	0	0	0	0	0	0	0	0	0	0	0	0	0	0	0	0	0	0	0	0	0	0	0	0	0	0	0	0	0	0	0	49	0	51	20	0	0	0	0	0
ASV1227	k__Bacteria; p__Actinobacteriota; c__Actinobacteria; o__Actinomycetales; f__Actinomycetaceae; g__Actinomyces; s__Actinomyces_pacaensis	Yes	Yes		0	0	0	0	0	13	0	0	0	0	0	34	0	0	0	0	0	0	0	0	0	0	0	0	0	0	0	0	48	0	0	0	0	0	0	0	0	0	0	0	30	0	0	61	49
ASV1299	k__Bacteria; p__Proteobacteria; c__Gammaproteobacteria; o__Burkholderiales; f__Burkholderiaceae; g__Lautropia; s__Lautropia_mirabilis	Yes	Yes		816	1990	1196	221	136	114	304	141	0	0	0	0	0	0	0	0	0	0	0	0	0	0	0	0	0	0	0	0	0	0	0	0	0	0	0	0	0	0	0	0	0	0	0	0	0
ASV1300	k__Bacteria; p__Proteobacteria; c__Gammaproteobacteria; o__Enterobacterales; f__Pasteurellaceae; g__Actinobacillus; s__Haemophilus_parahaemolyticus	Yes	Yes		803	0	106	0	0	0	0	0	0	0	0	0	0	0	0	0	0	0	0	0	0	0	0	0	0	0	0	0	0	0	0	0	0	0	0	0	0	0	0	0	0	0	0	0	0
ASV1301	k__Bacteria; p__Firmicutes; c__Bacilli; o__Lactobacillales; f__Streptococcaceae; g__Streptococcus; s__unclassified_Streptococcus	No	No		607	0	0	0	0	0	0	0	0	0	0	0	0	0	0	0	0	0	0	0	308	0	0	0	238	0	0	0	0	0	0	0	0	0	0	0	0	0	0	0	0	0	0	0	0
ASV1302	k__Bacteria; p__Proteobacteria; c__Gammaproteobacteria; o__Enterobacterales; f__Pasteurellaceae; g__Haemophilus; s__Haemophilus_parainfluenzae	Yes	No		386	0	0	0	0	0	0	0	0	0	0	0	0	0	0	0	0	0	0	0	0	0	0	0	0	0	0	0	0	0	0	0	0	0	0	0	0	0	0	0	0	0	0	0	0
ASV1303	k__Bacteria; p__Proteobacteria; c__Gammaproteobacteria; o__Burkholderiales; f__Burkholderiaceae; g__Lautropia; s__Lautropia_mirabilis	No	No		326	292	390	66	0	0	0	0	0	0	0	0	0	0	0	0	0	0	0	0	0	0	0	0	0	0	0	0	0	0	0	0	0	0	0	0	0	0	0	0	0	0	0	0	0
ASV1304	k__Bacteria; p__Proteobacteria; c__Gammaproteobacteria; o__Burkholderiales; f__Burkholderiaceae; g__Lautropia; s__Lautropia_mirabilis	No	Yes		261	46	45	0	0	0	0	0	0	0	0	0	0	0	0	0	0	0	0	0	0	0	0	0	0	0	0	0	0	0	0	0	0	0	0	0	0	0	0	0	0	0	0	0	0
ASV1305	k__Bacteria; p__Firmicutes; c__Bacilli; o__Lactobacillales; f__Aerococcaceae; g__Abiotrophia; s__Abiotrophia_defectiva	No	No		215	0	0	0	9	0	26	0	0	0	0	0	0	0	0	0	199	0	0	0	81	0	0	0	15	0	0	0	25	0	0	0	25	0	0	0	57	0	0	0	53	0	0	0	26
ASV1306	k__Bacteria; p__Actinobacteriota; c__Actinobacteria; o__Actinomycetales; f__Actinomycetaceae; g__Actinomyces; s__Schaalia_odontolytica	No	No		178	0	0	0	0	0	0	0	0	0	0	0	0	0	0	0	0	0	0	0	0	0	0	0	0	0	0	0	0	0	0	0	0	0	0	0	0	0	0	0	0	0	0	0	0
ASV1308	k__Bacteria; p__Fusobacteriota; c__Fusobacteriia; o__Fusobacteriales; f__Leptotrichiaceae; g__Leptotrichia; s__unclassified_Leptotrichia	No	No		173	0	0	0	0	0	0	0	0	0	0	0	0	0	0	0	0	0	0	0	138	0	0	0	0	0	0	0	0	0	0	0	0	0	0	0	0	25	0	0	0	0	0	0	0
ASV1309	k__Bacteria; p__Actinobacteriota; c__Actinobacteria; o__Actinomycetales; f__Actinomycetaceae; g__Actinomyces; s__Actinomyces_oris	Yes	Yes		117	36	76	163	0	0	0	0	0	0	0	0	0	0	0	0	0	0	0	0	0	0	0	0	0	0	0	0	0	0	0	0	0	0	0	0	0	0	0	0	0	201	274	160	364
ASV1310	k__Bacteria; p__Firmicutes; c__Bacilli; o__Lactobacillales; f__Lactobacillaceae; g__Lactobacillus; s__Lactobacillus_taiwanensis	Yes	Yes		87	0	0	0	81	0	0	0	0	0	0	0	0	0	0	0	36	0	0	0	38	0	0	0	0	0	0	0	0	0	0	0	0	0	0	0	124	0	0	0	0	0	0	0	43
ASV1311	k__Bacteria; p__Bacteroidota; c__Bacteroidia; o__Bacteroidales; f__Prevotellaceae; g__Prevotella; s__Prevotella_intermedia	Yes	Yes		87	0	0	0	143	0	292	239	0	0	0	0	0	0	0	0	0	0	0	0	0	0	0	0	0	0	0	0	167	0	0	0	0	0	0	0	0	0	251	108	0	0	0	0	0
ASV1312	k__Bacteria; p__Proteobacteria; c__Gammaproteobacteria; o__Cardiobacteriales; f__Cardiobacteriaceae; g__Cardiobacterium; s__Cardiobacterium_valvarum	No	Yes		84	91	51	0	0	27	0	0	0	0	58	40	0	0	0	0	0	38	0	0	0	0	0	0	0	0	0	0	0	0	0	0	0	0	0	0	0	0	15	19	0	0	0	0	0
ASV1313	k__Bacteria; p__Bacteroidota; c__Bacteroidia; o__Bacteroidales; f__Bacteroidaceae; g__Bacteroides; s__Bacteroides_acidifaciens	No	No		77	0	0	0	0	0	0	0	0	0	0	0	48	0	0	0	0	0	0	0	0	0	0	0	0	0	0	0	28	0	0	0	78	0	0	49	0	0	0	0	0	0	0	0	54
ASV1314	k__Bacteria; p__Fusobacteriota; c__Fusobacteriia; o__Fusobacteriales; f__Leptotrichiaceae; g__Leptotrichia; s__unclassified_Leptotrichia	Yes	Yes		76	0	115	123	0	0	0	0	128	0	0	0	0	0	0	0	0	0	0	0	0	0	0	0	0	0	0	0	0	0	0	0	0	0	0	0	0	0	0	0	0	0	0	26	0
ASV1321	k__Bacteria; p__Bacteroidota; c__Bacteroidia; o__Bacteroidales; f__Prevotellaceae; g__Prevotella; s__Prevotella_loescheii	Yes	Yes		63	0	0	0	0	0	0	0	0	0	0	0	0	0	0	0	0	0	0	0	0	0	0	0	0	0	0	0	0	0	0	0	65	0	0	0	27	92	37	38	0	0	0	0	0
ASV1323	k__Bacteria; p__Bacteroidota; c__Bacteroidia; o__Bacteroidales; f__Porphyromonadaceae; g__Porphyromonas; s__Porphyromonas_gingivalis	No	No		58	0	0	35	1587	0	696	654	0	0	0	0	1840	0	0	414	0	0	0	0	684	340	402	0	71	0	0	0	0	0	0	0	6	0	0	0	181	0	264	339	0	0	0	0	9
ASV1325	k__Bacteria; p__Bacteroidota; c__Bacteroidia; o__Bacteroidales; f__Muribaculaceae; g__unclassified_Muribaculaceae; s__unclassified_Muribaculaceae	Yes	No		49	0	0	0	92	0	0	0	53	0	0	0	54	0	0	0	19	0	0	0	26	0	0	0	46	0	0	0	55	0	0	0	17	0	0	0	61	0	0	0	31	0	0	0	0
ASV1329	k__Bacteria; p__Bacteroidota; c__Bacteroidia; o__Bacteroidales; f__Muribaculaceae; g__unclassified_Muribaculaceae; s__unclassified_Muribaculaceae	Yes	No		41	0	0	0	76	0	0	0	50	0	0	0	45	0	0	0	10	0	0	0	17	0	0	0	26	0	0	0	30	0	0	0	0	0	0	0	0	0	0	0	0	0	0	0	0
ASV1330	k__Bacteria; p__Bacteroidota; c__Bacteroidia; o__Bacteroidales; f__Prevotellaceae; g__unclassified_Prevotellaceae; s__unclassified_Prevotellaceae	Yes	No		40	0	0	0	309	0	0	225	0	0	0	0	341	0	135	338	0	0	0	0	0	0	0	0	0	0	0	0	0	0	0	0	0	0	0	0	0	0	0	0	0	0	0	0	0
ASV1331	k__Bacteria; p__Proteobacteria; c__Alphaproteobacteria; o__Rhizobiales; f__Xanthobacteraceae; g__Bradyrhizobium; s__unclassified_Bradyrhizobium	No	No		39	0	0	0	76	0	0	0	0	0	0	0	0	0	0	0	8	0	0	0	0	0	0	0	29	0	0	0	45	0	0	0	49	0	0	0	159	0	0	0	0	0	0	7	56
ASV1332	k__Bacteria; p__Firmicutes; c__Bacilli; o__Lactobacillales; f__Lactobacillaceae; g__Lactobacillus; s__Lactobacillus_amylovorus	No	Yes		36	0	0	0	40	0	0	0	24	0	0	0	39	0	0	0	0	0	0	0	0	0	0	0	0	0	0	0	0	0	0	0	36	0	0	0	66	0	0	0	33	0	0	0	74
ASV1335	k__Bacteria; p__Firmicutes; c__Bacilli; o__Erysipelotrichales; f__Erysipelotrichaceae; g__Turicibacter; s__Turicibacter_sp._LA61	No	No		34	0	0	0	50	0	0	0	19	0	0	0	22	0	0	0	14	0	0	0	0	0	0	0	0	0	0	0	14	0	0	0	47	0	0	0	0	0	0	0	25	0	0	0	53
ASV1337	k__Bacteria; p__Proteobacteria; c__Gammaproteobacteria; o__Pseudomonadales; f__Moraxellaceae; g__Acinetobacter; s__Acinetobacter_guillouiae	No	Yes		34	0	0	0	69	0	0	0	24	0	0	0	42	0	0	0	0	0	0	0	0	0	0	0	0	0	0	0	0	0	0	0	0	0	0	0	28	0	0	0	0	0	0	0	30
ASV1342	k__Bacteria; p__Bacteroidota; c__Bacteroidia; o__Bacteroidales; f__Muribaculaceae; g__unclassified_Muribaculaceae; s__unclassified_Muribaculaceae	No	No		31	0	0	0	38	0	0	0	23	0	0	0	18	0	0	0	0	0	0	0	0	0	0	0	16	0	0	0	0	0	0	0	75	0	0	0	62	0	0	0	12	0	0	0	87
ASV1344	k__Bacteria; p__Proteobacteria; c__Gammaproteobacteria; o__Burkholderiales; f__Comamonadaceae; g__Paucibacter; s__Cenchrus_americanus	Yes	Yes		31	0	16	0	43	0	0	0	0	0	0	0	17	0	0	0	0	0	0	0	0	0	0	0	0	0	0	0	0	0	0	0	88	0	0	0	43	0	0	0	0	0	0	0	83
ASV1360	k__Bacteria; p__Patescibacteria; c__Saccharimonadia; o__Saccharimonadales; f__Saccharimonadaceae; g__unclassified_Saccharimonadaceae; s__unclassified_Saccharimonadaceae	No	No		23	0	0	0	0	0	0	0	0	0	0	62	0	0	0	0	0	0	0	0	122	0	0	0	0	0	0	30	0	0	0	0	0	0	0	0	0	0	0	0	108	0	1611	55	45
ASV1389	k__Bacteria; p__Bacteroidota; c__Bacteroidia; o__Bacteroidales; f__Muribaculaceae; g__unclassified_Muribaculaceae; s__unclassified_Muribaculaceae	No	Yes		17	0	0	0	43	0	0	0	0	0	0	0	30	0	0	0	0	0	0	0	0	0	0	0	0	0	0	0	0	0	0	0	63	0	0	0	60	0	0	0	0	0	0	0	58
ASV1395	k__Bacteria; p__Actinobacteriota; c__Actinobacteria; o__Corynebacteriales; f__Dietziaceae; g__Dietzia; s__Dietzia_natronolimnaea	Yes	No		16	0	0	0	57	0	0	0	0	0	0	0	58	0	0	0	0	0	0	0	0	0	0	0	0	0	0	0	54	0	0	0	55	0	0	0	55	0	0	0	64	0	0	0	87
ASV1504	k__Bacteria; p__Bacteroidota; c__Bacteroidia; o__Bacteroidales; f__Prevotellaceae; g__Alloprevotella; s__Alloprevotella_rava	No	No		8	0	0	0	0	0	0	0	0	0	0	0	0	0	0	0	0	0	0	0	0	0	0	0	0	0	0	0	0	0	0	0	0	0	0	0	0	0	0	0	0	0	0	0	0
ASV1544	k__Bacteria; p__Proteobacteria; c__Gammaproteobacteria; o__Pseudomonadales; f__Moraxellaceae; g__Enhydrobacter; s__Enhydrobacter_aerosaccus	No	Yes		7	0	0	0	0	0	0	0	0	0	0	0	0	0	0	0	0	0	0	0	0	0	0	0	0	0	0	17	0	0	0	0	0	0	0	0	19	0	0	0	0	0	0	0	0
ASV1723	k__Bacteria; p__Fusobacteriota; c__Fusobacteriia; o__Fusobacteriales; f__Leptotrichiaceae; g__Leptotrichia; s__Leptotrichia_shahii	Yes	Yes		0	498	57	46	0	24	0	0	31	0	0	0	0	0	0	0	0	31	88	38	0	0	0	54	0	0	0	0	0	0	0	0	0	0	0	0	0	0	0	0	0	0	0	0	0
ASV1724	k__Bacteria; p__Proteobacteria; c__Gammaproteobacteria; o__Burkholderiales; f__Burkholderiaceae; g__Lautropia; s__Lautropia_mirabilis	No	No		0	359	207	27	0	0	0	0	948	286	727	387	0	1550	786	2446	0	155	45	37	0	0	0	0	0	0	0	0	0	0	0	0	52	269	111	0	237	630	166	1862	82	202	139	152	175
ASV1725	k__Bacteria; p__Proteobacteria; c__Gammaproteobacteria; o__Burkholderiales; f__Neisseriaceae; g__Neisseria; s__Neisseria_flavescens	Yes	Yes		0	347	0	0	0	0	0	0	0	0	0	0	0	0	0	0	0	0	0	0	0	0	0	0	0	0	0	0	0	0	0	0	0	0	0	0	0	0	0	0	0	0	0	0	0
ASV1726	k__Bacteria; p__Actinobacteriota; c__Actinobacteria; o__Actinomycetales; f__Actinomycetaceae; g__Actinomyces; s__Schaalia_odontolytica	Yes	No		0	281	1681	628	0	0	0	0	0	324	2783	1213	0	0	0	0	0	0	0	0	0	124	169	51	0	0	0	0	0	0	0	0	0	0	0	0	0	114	0	0	0	0	0	0	0
ASV1727	k__Bacteria; p__Fusobacteriota; c__Fusobacteriia; o__Fusobacteriales; f__Leptotrichiaceae; g__Leptotrichia; s__Leptotrichia_sp._oral_taxon_498	No	No		0	239	0	0	0	0	0	0	0	0	0	0	0	0	0	0	0	0	0	0	0	0	0	0	0	0	0	0	0	0	0	0	0	0	0	0	0	0	0	0	0	0	0	0	0
ASV1728	k__Bacteria; p__Firmicutes; c__Bacilli; o__Staphylococcales; f__Gemellaceae; g__Gemella; s__Gemella_haemolysans	Yes	Yes		0	196	0	0	0	0	0	0	0	0	0	0	0	0	0	0	0	0	0	0	0	0	0	0	0	0	0	0	0	0	0	0	0	0	0	0	0	231	161	0	0	0	0	0	0
ASV1729	k__Bacteria; p__Firmicutes; c__Bacilli; o__Staphylococcales; f__Gemellaceae; g__Gemella; s__Gemella_haemolysans	No	No		0	181	210	0	0	0	0	0	0	286	32	0	0	64	2955	26	0	0	0	167	0	0	0	0	0	0	0	1075	0	86	0	115	0	0	58	0	0	0	0	0	0	113	0	334	0
ASV1730	k__Bacteria; p__Actinobacteriota; c__Actinobacteria; o__Actinomycetales; f__Actinomycetaceae; g__Actinomyces; s__Schaalia_odontolytica	No	No		0	177	0	0	0	0	0	0	0	0	0	0	0	0	0	0	0	0	0	0	0	0	0	0	0	0	0	0	0	0	0	0	0	0	0	0	0	0	0	0	0	0	0	0	0
ASV1731	k__Bacteria; p__Firmicutes; c__Bacilli; o__Lactobacillales; f__Streptococcaceae; g__Streptococcus; s__Streptococcus_pneumoniae	No	Yes		0	173	100	0	0	80	75	67	0	0	0	0	0	0	0	0	0	0	0	55	0	0	0	0	0	0	0	0	0	0	0	0	0	0	0	205	0	0	0	0	0	0	0	0	0
ASV1732	k__Bacteria; p__Actinobacteriota; c__Actinobacteria; o__Actinomycetales; f__Actinomycetaceae; g__Actinomyces; s__Actinomyces_graevenitzii	Yes	No		0	164	291	277	0	0	0	0	58	251	240	138	0	0	0	0	0	51	0	0	0	0	82	64	0	0	0	0	0	0	0	0	0	0	0	0	107	0	29	0	0	0	0	0	0
ASV1733	k__Bacteria; p__Bacteroidota; c__Bacteroidia; o__Flavobacteriales; f__Flavobacteriaceae; g__Capnocytophaga; s__Capnocytophaga_granulosa	No	No		0	159	26	0	0	118	0	0	0	0	0	0	0	0	0	0	0	56	85	0	0	0	0	0	0	0	0	0	0	0	0	0	0	0	0	0	0	50	0	0	0	0	0	0	0
ASV1734	k__Bacteria; p__Proteobacteria; c__Gammaproteobacteria; o__Enterobacterales; f__Pasteurellaceae; g__Haemophilus; s__Haemophilus_haemolyticus	No	Yes		0	155	0	0	0	0	0	991	0	0	0	0	0	0	0	0	0	0	0	0	0	0	0	0	0	0	0	698	0	0	0	84	0	0	0	0	0	0	0	0	0	0	0	0	0
ASV1735	k__Bacteria; p__Fusobacteriota; c__Fusobacteriia; o__Fusobacteriales; f__Fusobacteriaceae; g__Fusobacterium; s__Fusobacterium_nucleatum	Yes	No		0	135	78	0	0	0	0	0	0	0	0	0	0	0	0	0	949	833	489	249	0	0	0	0	0	52	43	0	0	0	0	0	0	0	0	0	0	0	0	0	0	0	0	0	0
ASV1738	k__Bacteria; p__Bacteroidota; c__Bacteroidia; o__Bacteroidales; f__Porphyromonadaceae; g__Porphyromonas; s__Porphyromonas_gingivalis	No	Yes		0	107	72	0	0	580	0	0	0	0	0	0	0	703	182	0	0	0	0	0	0	757	0	364	0	0	0	0	0	0	0	0	0	0	0	0	0	154	0	0	0	0	0	0	0
ASV1739	k__Bacteria; p__Bacteroidota; c__Bacteroidia; o__Bacteroidales; f__Prevotellaceae; g__Prevotella_7; s__Prevotella_denticola	No	Yes		0	106	211	0	0	61	0	0	0	0	0	0	0	0	0	0	0	37	0	18	0	0	0	0	0	0	0	0	0	0	0	0	0	63	29	0	0	0	0	0	0	14	0	0	0
ASV1740	k__Bacteria; p__Bacteroidota; c__Bacteroidia; o__Bacteroidales; f__Porphyromonadaceae; g__Porphyromonas; s__Porphyromonas_endodontalis	Yes	No		0	102	74	0	0	0	0	0	0	244	0	0	0	0	0	0	0	0	289	131	0	291	0	333	0	0	0	0	0	0	0	0	0	0	0	0	0	0	0	0	0	0	0	0	0
ASV1743	k__Bacteria; p__Actinobacteriota; c__Actinobacteria; o__Actinomycetales; f__Actinomycetaceae; g__Actinomyces; s__Actinomyces_graevenitzii	Yes	No		0	90	236	304	0	0	0	0	0	0	0	0	0	0	0	0	0	0	0	0	0	0	0	0	0	0	0	0	0	0	0	0	0	0	102	0	0	0	0	0	0	0	0	0	0
ASV1744	k__Bacteria; p__Fusobacteriota; c__Fusobacteriia; o__Fusobacteriales; f__Fusobacteriaceae; g__Fusobacterium; s__Fusobacterium_nucleatum	Yes	No		0	89	70	0	0	82	0	0	0	0	0	0	0	0	0	0	0	0	0	0	0	0	0	0	0	0	0	0	90	0	0	0	0	129	249	226	80	0	0	0	0	0	0	0	0
ASV1745	k__Bacteria; p__Bacteroidota; c__Bacteroidia; o__Bacteroidales; f__Prevotellaceae; g__Prevotella_7; s__Prevotella_multiformis	No	Yes		0	87	86	0	0	85	0	0	0	0	0	0	0	0	0	0	0	0	0	0	0	74	0	0	0	0	0	0	0	0	0	0	0	0	0	0	0	0	0	0	0	0	0	0	0
ASV1746	k__Bacteria; p__Actinobacteriota; c__Actinobacteria; o__Corynebacteriales; f__Corynebacteriaceae; g__Corynebacterium; s__Corynebacterium_matruchotii	No	Yes		0	80	162	0	0	0	0	0	143	155	134	277	193	172	364	212	0	0	0	0	0	0	0	0	0	0	0	0	0	0	0	0	0	0	0	0	0	0	0	0	0	0	0	0	0
ASV1749	k__Bacteria; p__Proteobacteria; c__Gammaproteobacteria; o__Enterobacterales; f__Pasteurellaceae; g__Haemophilus; s__Haemophilus_parainfluenzae	Yes	Yes		0	64	169	61	0	96	0	0	0	0	0	0	0	0	0	0	0	0	0	0	0	0	0	0	0	0	0	0	0	0	0	0	0	0	0	0	0	0	0	0	0	0	0	50	0
ASV1753	k__Bacteria; p__Bacteroidota; c__Bacteroidia; o__Bacteroidales; f__Prevotellaceae; g__Prevotella; s__Prevotella_nigrescens	Yes	Yes		0	56	147	0	0	0	0	0	0	298	0	0	0	644	73	0	0	120	0	0	0	0	0	0	0	0	0	0	0	0	0	0	0	0	0	0	0	59	0	0	0	0	0	0	0
ASV1754	k__Bacteria; p__Actinobacteriota; c__Actinobacteria; o__Actinomycetales; f__Actinomycetaceae; g__Actinomyces; s__Actinomyces_johnsonii	Yes	No		0	54	151	279	0	0	0	0	0	0	0	0	191	306	471	246	0	0	0	0	0	0	0	0	0	0	0	162	0	71	80	96	0	0	0	0	0	59	0	0	239	0	0	0	0
ASV1756	k__Bacteria; p__Bacteroidota; c__Bacteroidia; o__Bacteroidales; f__Prevotellaceae; g__Alloprevotella; s__uncultured_Bacteroidetes_bacterium	No	Yes		0	39	72	0	0	130	0	0	0	0	0	0	0	0	0	0	0	0	0	92	0	0	0	0	0	312	0	0	0	258	0	289	0	0	0	0	0	85	40	0	0	0	0	0	0
ASV1758	k__Bacteria; p__Proteobacteria; c__Gammaproteobacteria; o__Burkholderiales; f__Comamonadaceae; g__Paucibacter; s__Cenchrus_americanus	No	No		0	36	0	0	0	0	0	0	0	0	0	0	0	0	0	0	0	0	0	0	1159	0	0	0	0	0	0	0	0	0	0	0	0	0	0	0	0	0	0	0	0	0	0	0	0
ASV1760	k__Bacteria; p__Patescibacteria; c__Saccharimonadia; o__Saccharimonadales; f__Saccharimonadaceae; g__Candidatus_Saccharimonas; s__unclassified_Candidatus_Saccharimonas	No	No		0	35	88	103	0	0	0	0	0	0	0	0	0	0	0	0	0	0	0	0	0	194	62	0	0	0	37	0	0	0	0	0	0	0	0	0	0	0	38	0	0	0	0	0	0
ASV1761	k__Bacteria; p__Firmicutes; c__Clostridia; o__Peptococcales; f__Peptococcaceae; g__Peptococcus; s__Peptococcus_sp._oral_taxon_168	No	No		0	34	35	0	0	66	0	0	37	27	53	75	84	213	55	60	0	0	0	0	0	0	0	25	0	10	0	14	0	0	0	8	0	0	0	0	41	36	30	0	0	0	0	0	0
ASV1762	k__Bacteria; p__Bacteroidota; c__Bacteroidia; o__Flavobacteriales; f__Flavobacteriaceae; g__Capnocytophaga; s__unclassified_Capnocytophaga	No	No		0	32	0	0	0	67	0	88	0	0	0	0	0	0	0	0	0	0	0	0	0	55	0	0	0	0	0	0	0	0	0	0	0	0	0	0	0	48	0	0	0	0	20	0	0
ASV1763	k__Bacteria; p__Bacteroidota; c__Bacteroidia; o__Bacteroidales; f__Prevotellaceae; g__unclassified_Prevotellaceae; s__unclassified_Prevotellaceae	No	No		0	31	22	0	0	136	0	0	0	0	0	0	0	540	0	0	0	0	0	0	0	0	0	0	0	0	0	0	0	0	0	0	0	0	0	0	0	0	0	0	0	0	0	0	0
ASV1764	k__Bacteria; p__Firmicutes; c__Bacilli; o__Staphylococcales; f__Gemellaceae; g__Gemella; s__Gemella_morbillorum	No	Yes		0	29	0	0	0	0	0	0	0	0	0	0	0	0	0	0	0	0	0	0	0	0	0	0	0	0	0	0	0	0	0	0	0	55	33	0	0	118	0	0	0	0	0	0	0
ASV1766	k__Bacteria; p__Firmicutes; c__Negativicutes; o__Veillonellales_Selenomonadales; f__Selenomonadaceae; g__Selenomonas; s__Selenomonas_sputigena	No	Yes		0	29	9	0	0	0	0	0	0	0	98	0	0	134	27	0	0	0	0	0	0	0	0	0	0	0	0	0	0	0	0	0	0	0	0	0	0	0	0	0	0	0	0	0	0
ASV1792	k__Bacteria; p__Bacteroidota; c__Bacteroidia; o__Sphingobacteriales; f__Lentimicrobiaceae; g__Lentimicrobium; s__unclassified_Lentimicrobium	No	Yes		0	12	11	0	0	0	0	0	0	16	174	24	0	421	63	82	0	0	0	0	0	35	0	35	0	0	0	0	0	0	0	0	0	0	0	0	0	12	0	0	0	0	0	0	0
ASV1793	k__Bacteria; p__Firmicutes; c__Negativicutes; o__Veillonellales_Selenomonadales; f__Veillonellaceae; g__Megasphaera; s__Megasphaera_micronuciformis	No	No		0	11	159	30	14	0	0	0	94	0	0	0	0	67	41	118	21	15	0	0	0	0	82	0	0	317	1188	0	0	282	449	221	0	0	0	0	0	0	0	0	0	0	0	0	0
ASV1803	k__Bacteria; p__Spirochaetota; c__Spirochaetia; o__Spirochaetales; f__Spirochaetaceae; g__Treponema; s__Treponema_denticola	Yes	No		0	9	0	0	167	119	161	63	194	0	0	0	0	64	0	42	0	0	0	0	0	0	0	0	0	0	0	0	0	0	0	0	0	0	0	0	26	0	0	0	0	0	0	0	0
ASV1806	k__Bacteria; p__Firmicutes; c__Clostridia; o__Oscillospirales; f__Ruminococcaceae; g__Faecalibacterium; s__Faecalibacterium_prausnitzii	Yes	Yes		0	8	0	0	66	0	40	0	0	0	0	0	39	0	0	0	0	0	0	0	0	0	0	0	0	0	0	0	0	0	0	0	0	48	0	40	0	0	2	0	0	0	0	0	29
ASV1814	k__Bacteria; p__Firmicutes; c__Negativicutes; o__Veillonellales_Selenomonadales; f__Selenomonadaceae; g__Selenomonas; s__Selenomonas_artemidis	No	No		0	6	11	51	0	0	0	0	0	0	0	0	0	0	0	0	0	0	0	0	0	7	28	15	0	0	0	0	0	0	0	0	0	0	0	0	0	0	0	0	45	0	11	38	33
ASV1816	k__Bacteria; p__Patescibacteria; c__Saccharimonadia; o__Saccharimonadales; f__Saccharimonadaceae; g__unclassified_Saccharimonadaceae; s__unclassified_Saccharimonadaceae	No	No		0	6	0	0	0	20	0	0	0	0	0	0	0	0	0	0	0	0	0	0	0	48	0	0	0	0	0	0	0	0	0	0	0	0	0	0	0	0	0	0	0	134	0	0	0
ASV1840	k__Bacteria; p__Proteobacteria; c__Gammaproteobacteria; o__Enterobacterales; f__Pasteurellaceae; g__Aggregatibacter; s__Aggregatibacter_segnis	No	Yes		0	0	235	44	0	77	0	0	0	0	0	0	0	0	0	0	0	0	0	0	0	0	0	0	0	0	0	0	0	0	0	0	0	0	0	0	0	0	0	0	142	86	61	158	319
ASV1843	k__Bacteria; p__Bacteroidota; c__Bacteroidia; o__Bacteroidales; f__Prevotellaceae; g__Alloprevotella; s__Alloprevotella_tannerae	No	Yes		0	0	127	0	0	0	0	52	0	0	0	0	0	0	0	0	0	132	0	68	0	0	0	0	0	0	0	0	0	0	0	0	0	0	0	0	0	0	0	0	0	0	0	0	0
ASV1844	k__Bacteria; p__unclassified_Bacteria; c__unclassified_Bacteria; o__unclassified_Bacteria; f__unclassified_Bacteria; g__unclassified_Bacteria; s__unclassified_Bacteria	No	No		0	0	106	19	0	0	0	0	14	0	0	0	0	0	0	0	0	0	0	0	0	0	0	0	0	0	0	0	11	0	0	0	0	0	0	0	34	0	0	0	0	0	0	0	21
ASV1846	k__Bacteria; p__Fusobacteriota; c__Fusobacteriia; o__Fusobacteriales; f__Leptotrichiaceae; g__Leptotrichia; s__Leptotrichia_wadei	Yes	Yes		0	0	94	0	0	0	69	44	0	0	0	0	0	0	0	0	0	0	0	0	0	0	0	543	0	0	0	0	0	0	0	0	0	0	0	0	0	0	0	0	122	0	0	93	0
ASV1851	k__Bacteria; p__Bacteroidota; c__Bacteroidia; o__Bacteroidales; f__Prevotellaceae; g__Prevotella; s__Prevotella_conceptionensis	No	Yes		0	0	72	0	0	216	0	111	0	0	0	0	0	0	0	0	0	0	0	0	0	0	0	0	0	0	0	0	0	0	0	0	0	0	0	0	0	0	0	0	0	0	83	91	0
ASV1854	k__Bacteria; p__Campylobacterota; c__Campylobacteria; o__Campylobacterales; f__Campylobacteraceae; g__Campylobacter; s__Campylobacter_concisus	No	No		0	0	59	0	0	0	146	0	0	0	0	0	0	0	0	0	0	0	0	0	0	76	0	0	0	0	0	0	0	0	0	0	0	0	0	0	0	0	0	0	0	0	0	0	0
ASV1857	k__Bacteria; p__Bacteroidota; c__Bacteroidia; o__Bacteroidales; f__Porphyromonadaceae; g__Porphyromonas; s__Porphyromonas_catoniae	No	Yes		0	0	58	0	0	19	0	0	0	0	0	0	0	0	0	0	0	51	73	27	0	42	0	59	0	0	0	0	0	0	0	0	0	0	0	0	0	0	0	0	0	0	0	0	0
ASV1860	k__Bacteria; p__Fusobacteriota; c__Fusobacteriia; o__Fusobacteriales; f__Leptotrichiaceae; g__Leptotrichia; s__Leptotrichia_hofstadii	Yes	Yes		0	0	53	0	0	0	13	0	0	0	0	0	0	0	0	0	0	57	0	22	0	0	0	0	0	0	0	0	0	0	0	0	0	18	56	0	0	0	0	17	0	0	0	21	0
ASV1862	k__Bacteria; p__Synergistota; c__Synergistia; o__Synergistales; f__Synergistaceae; g__Fretibacterium; s__unclassified_Fretibacterium	No	Yes		0	0	44	0	313	221	257	394	67	0	125	56	192	164	122	109	52	173	0	93	0	0	0	0	0	0	0	0	0	0	0	0	0	0	0	0	0	0	114	73	0	0	0	0	0
ASV1867	k__Bacteria; p__Bacteroidota; c__Bacteroidia; o__Bacteroidales; f__Prevotellaceae; g__Prevotella; s__Prevotella_intermedia	No	No		0	0	37	71	0	159	0	0	0	0	0	0	0	0	0	0	0	0	0	0	0	0	0	0	0	0	0	0	0	0	0	0	0	0	0	0	0	85	0	0	0	0	0	0	0
ASV1873	k__Bacteria; p__Firmicutes; c__Bacilli; o__Lactobacillales; f__Streptococcaceae; g__Streptococcus; s__Streptococcus_anginosus	No	No		0	0	28	0	0	76	0	0	0	0	0	0	0	111	93	100	0	0	0	0	0	0	0	0	0	0	0	0	0	0	0	0	0	0	0	0	0	0	0	0	0	0	55	0	0
ASV1876	k__Bacteria; p__Bacteroidota; c__Bacteroidia; o__Bacteroidales; f__Prevotellaceae; g__Prevotella_7; s__Prevotella_melaninogenica	No	No		0	0	24	0	0	0	0	0	0	2745	0	171	0	0	0	0	0	28	37	0	0	16	0	0	0	0	0	0	0	0	0	0	0	0	0	0	0	0	0	0	0	0	0	0	0
ASV1888	k__Bacteria; p__Firmicutes; c__Clostridia; o__Peptostreptococcales_Tissierellales; f__Peptostreptococcaceae; g__Filifactor; s__Filifactor_alocis	No	Yes		0	0	17	0	309	470	371	333	0	0	0	0	0	0	0	0	0	0	0	0	0	0	0	0	0	0	0	0	0	0	0	0	0	0	0	0	0	0	0	0	0	0	0	0	0
ASV1893	k__Bacteria; p__Firmicutes; c__Clostridia; o__Peptostreptococcales_Tissierellales; f__Anaerovoracaceae; g__Mogibacterium; s__Mogibacterium_timidum	Yes	Yes		0	0	14	0	0	0	0	0	0	0	0	0	0	0	0	0	0	0	0	0	0	0	0	0	0	0	0	0	0	0	0	0	0	0	0	0	0	0	0	0	0	0	0	0	0
ASV1932	k__Bacteria; p__Proteobacteria; c__Gammaproteobacteria; o__Burkholderiales; f__Neisseriaceae; g__Neisseria; s__Neisseria_mucosa	No	No		0	0	0	325	0	0	0	0	0	0	0	0	0	0	0	0	1448	0	0	0	0	0	0	0	0	0	0	87	0	0	0	0	0	0	0	0	0	0	0	0	0	0	0	0	0
ASV1933	k__Bacteria; p__Firmicutes; c__Bacilli; o__Lactobacillales; f__Streptococcaceae; g__Streptococcus; s__unclassified_Streptococcus	No	No		0	0	0	296	0	0	0	0	0	0	0	0	0	0	0	0	0	0	0	0	0	0	0	0	0	0	0	0	0	0	0	0	0	0	0	0	0	0	0	0	0	0	106	0	0
ASV1934	k__Bacteria; p__Actinobacteriota; c__Actinobacteria; o__Micrococcales; f__Micrococcaceae; g__Rothia; s__Rothia_mucilaginosa	Yes	Yes		0	0	0	213	0	0	0	0	0	0	0	0	0	0	0	0	0	0	0	0	0	0	0	0	0	0	0	0	0	0	0	0	0	0	0	0	0	0	0	0	0	0	0	0	0
ASV1935	k__Bacteria; p__Bacteroidota; c__Bacteroidia; o__Bacteroidales; f__Prevotellaceae; g__Prevotella_7; s__Prevotella_multiformis	No	No		0	0	0	150	108	0	0	32	0	0	0	0	0	0	0	0	0	0	0	0	0	0	27	0	0	0	0	0	0	0	0	0	0	0	0	0	0	0	0	0	0	0	0	0	0
ASV1936	k__Bacteria; p__Bacteroidota; c__Bacteroidia; o__Bacteroidales; f__Prevotellaceae; g__Prevotella; s__Prevotella_nanceiensis	No	Yes		0	0	0	124	0	0	0	0	0	0	0	0	0	0	0	0	0	0	0	0	0	0	0	0	77	0	270	0	84	0	112	0	0	0	40	129	0	0	0	0	0	0	126	141	0
ASV1937	k__Bacteria; p__Actinobacteriota; c__Actinobacteria; o__Actinomycetales; f__Actinomycetaceae; g__Actinomyces; s__Schaalia_odontolytica	Yes	Yes		0	0	0	82	0	0	0	0	0	0	360	0	0	0	0	543	0	0	0	0	0	0	0	0	0	0	0	0	0	0	0	0	0	0	0	0	0	0	0	0	0	0	0	0	0
ASV1938	k__Bacteria; p__Bacteroidota; c__Bacteroidia; o__Sphingobacteriales; f__Lentimicrobiaceae; g__Lentimicrobium; s__unclassified_Lentimicrobium	No	Yes		0	0	0	80	0	0	0	0	76	0	0	0	190	0	0	0	53	0	0	0	0	0	0	0	0	0	0	0	0	0	0	0	0	0	0	0	0	0	0	0	0	0	0	0	0
ASV1941	k__Bacteria; p__Bacteroidota; c__Bacteroidia; o__Bacteroidales; f__Prevotellaceae; g__unclassified_Prevotellaceae; s__unclassified_Prevotellaceae	No	No		0	0	0	54	0	0	0	0	475	0	95	587	0	0	0	0	447	0	0	0	0	0	0	0	0	0	0	0	0	0	0	0	0	0	0	0	67	0	0	0	0	0	0	0	0
ASV1944	k__Bacteria; p__Actinobacteriota; c__Actinobacteria; o__Micrococcales; f__Micrococcaceae; g__Rothia; s__Rothia_mucilaginosa	No	No		0	0	0	51	0	0	112	23	0	0	0	0	0	0	0	0	245	54	93	290	307	0	0	64	0	0	0	0	0	0	0	0	0	0	0	0	194	61	613	72	0	0	0	0	0
ASV1945	k__Bacteria; p__Proteobacteria; c__Gammaproteobacteria; o__Enterobacterales; f__Pasteurellaceae; g__Actinobacillus; s__Haemophilus_parahaemolyticus	Yes	Yes		0	0	0	50	0	0	50	0	0	77	0	0	0	0	0	0	0	0	0	0	0	0	0	0	25	0	0	0	0	0	0	0	0	0	0	0	0	0	0	0	0	0	0	0	0
ASV1947	k__Bacteria; p__Fusobacteriota; c__Fusobacteriia; o__Fusobacteriales; f__Leptotrichiaceae; g__Leptotrichia; s__Leptotrichia_trevisanii	Yes	No		0	0	0	47	115	121	86	282	0	0	266	65	109	0	0	0	96	298	83	116	0	0	0	0	0	0	0	0	0	0	0	0	0	0	0	0	0	0	0	25	0	0	0	0	0
ASV1955	k__Bacteria; p__Firmicutes; c__Clostridia; o__Peptostreptococcales_Tissierellales; f__Family_XI; g__unclassified_Family_XI; s__uncultured_Peptostreptococcus_sp.	Yes	No		0	0	0	40	0	0	0	0	0	0	0	0	0	0	0	0	0	0	0	0	0	0	0	0	0	0	0	0	0	0	0	0	0	0	0	0	0	0	0	0	0	0	0	0	0
ASV1985	k__Bacteria; p__Bacteroidota; c__Bacteroidia; o__Bacteroidales; f__Prevotellaceae; g__Prevotella_7; s__Prevotella_denticola	No	No		0	0	0	29	15	0	28	0	0	0	0	0	0	0	0	0	0	0	0	0	0	0	39	0	27	0	0	0	0	0	0	0	45	0	0	0	0	0	0	0	0	0	0	0	0
ASV1991	k__Bacteria; p__Bacteroidota; c__Bacteroidia; o__Bacteroidales; f__Prevotellaceae; g__Prevotella_7; s__Prevotella_genomosp._P4	No	Yes		0	0	0	27	0	0	0	0	0	0	0	0	0	0	0	0	0	0	0	0	0	0	0	0	0	0	0	0	0	0	0	0	0	0	0	0	0	0	0	0	0	0	0	0	0
ASV1994	k__Bacteria; p__Synergistota; c__Synergistia; o__Synergistales; f__Synergistaceae; g__Fretibacterium; s__unclassified_Fretibacterium	No	No		0	0	0	26	0	0	0	0	51	0	77	0	0	0	0	0	0	0	0	0	0	0	0	0	0	0	0	0	51	0	0	0	0	0	0	0	0	0	51	0	0	0	0	0	0
ASV1995	k__Bacteria; p__Bacteroidota; c__Bacteroidia; o__Sphingobacteriales; f__Lentimicrobiaceae; g__Lentimicrobium; s__unclassified_Lentimicrobium	Yes	Yes		0	0	0	26	0	0	0	0	0	0	0	0	0	0	0	0	0	0	0	0	0	0	0	0	0	0	0	0	0	0	0	0	0	0	0	0	0	0	0	0	0	0	0	0	0
ASV2024	k__Bacteria; p__Bacteroidota; c__Bacteroidia; o__Bacteroidales; f__Prevotellaceae; g__Prevotella; s__Prevotella_salivae	No	No		0	0	0	17	0	0	0	0	0	0	0	80	0	0	0	0	0	0	0	0	0	0	0	0	0	0	0	0	0	0	0	0	0	0	0	0	0	0	0	0	0	0	0	0	0
ASV2032	k__Bacteria; p__Firmicutes; c__Bacilli; o__Acholeplasmatales; f__Acholeplasmataceae; g__Acholeplasma; s__Acholeplasmatales_bacterium_canine_oral_taxon_172	No	No		0	0	0	16	0	0	0	15	0	90	103	127	0	0	0	0	0	22	53	56	0	0	0	0	0	0	0	0	0	0	0	0	0	0	0	0	0	0	0	0	0	0	0	0	0
ASV2041	k__Bacteria; p__Firmicutes; c__Bacilli; o__Lactobacillales; f__Lactobacillaceae; g__Weissella; s__Weissella_cibaria	No	No		0	0	0	15	0	0	0	0	0	0	0	0	0	0	0	0	0	0	0	0	0	0	0	0	0	0	0	0	0	0	0	0	0	0	0	0	0	0	0	0	0	0	0	1914	0
ASV2045	k__Bacteria; p__Desulfobacterota; c__Desulfobulbia; o__Desulfobulbales; f__Desulfobulbaceae; g__Desulfobulbus; s__Desulfobulbus_oralis	No	No		0	0	0	14	50	0	23	45	33	0	0	18	18	21	16	14	13	0	0	0	11	0	9	0	0	0	0	0	0	0	0	0	0	0	0	0	0	7	0	0	0	0	2	0	0
ASV2076	k__Bacteria; p__Firmicutes; c__Bacilli; o__Acholeplasmatales; f__Acholeplasmataceae; g__Acholeplasma; s__unclassified_Acholeplasma	Yes	No		0	0	0	10	0	242	237	295	0	283	246	522	0	0	0	0	0	0	0	0	0	0	0	0	0	4	9	0	0	0	0	0	0	0	0	0	0	108	279	197	0	0	0	0	0
ASV2133	k__Bacteria; p__Proteobacteria; c__Gammaproteobacteria; o__Burkholderiales; f__Neisseriaceae; g__Neisseria; s__Neisseria_flavescens	Yes	No		0	0	0	0	1175	1028	673	328	0	0	0	0	0	0	0	0	420	1861	7421	2163	0	0	0	0	0	0	0	0	0	0	0	0	0	0	0	0	0	129	112	663	0	0	0	0	0
ASV2134	k__Bacteria; p__Bacteroidota; c__Bacteroidia; o__Bacteroidales; f__Porphyromonadaceae; g__Porphyromonas; s__Porphyromonas_gingivalis	No	No		0	0	0	0	726	0	283	281	0	0	0	0	0	0	0	0	0	0	0	0	0	0	0	0	0	0	0	0	0	0	0	0	0	0	0	0	0	0	0	0	0	0	0	0	0
ASV2135	k__Bacteria; p__Firmicutes; c__Clostridia; o__Peptostreptococcales_Tissierellales; f__Anaerovoracaceae; g__[Eubacterium]_nodatum_group; s__[Eubacterium]_nodatum	Yes	No		0	0	0	0	628	517	255	517	0	0	0	0	0	0	0	0	0	0	0	0	0	0	0	0	0	0	0	0	0	0	0	0	0	0	0	0	0	0	0	0	0	0	0	0	0
ASV2136	k__Bacteria; p__Actinobacteriota; c__Actinobacteria; o__Micrococcales; f__Micrococcaceae; g__Rothia; s__Rothia_mucilaginosa	Yes	No		0	0	0	0	398	1917	2261	161	526	148	643	216	420	400	957	727	1419	454	2215	1923	2542	2557	2529	2708	0	145	0	0	538	0	0	0	0	0	0	0	369	171	167	0	0	0	0	209	416
ASV2137	k__Bacteria; p__Firmicutes; c__Bacilli; o__Acholeplasmatales; f__Acholeplasmataceae; g__Acholeplasma; s__unclassified_Acholeplasma	No	No		0	0	0	0	397	0	0	0	300	0	0	0	605	0	0	0	0	0	0	0	0	0	0	0	0	0	0	0	8	0	0	0	0	0	0	0	0	0	0	0	0	0	0	0	0
ASV2138	k__Bacteria; p__Bacteroidota; c__Bacteroidia; o__Bacteroidales; f__Porphyromonadaceae; g__Porphyromonas; s__Porphyromonas_endodontalis	Yes	No		0	0	0	0	393	0	115	0	0	0	0	0	0	0	0	0	0	0	0	0	0	0	0	0	0	0	0	0	0	0	0	0	0	0	0	0	0	0	0	0	0	0	0	0	0
ASV2139	k__Bacteria; p__Campylobacterota; c__Campylobacteria; o__Campylobacterales; f__Campylobacteraceae; g__Campylobacter; s__Campylobacter_gracilis	No	No		0	0	0	0	349	0	0	0	0	0	0	0	0	0	0	0	0	0	0	0	0	0	0	0	0	0	0	0	0	0	0	0	0	0	0	0	0	0	0	0	0	0	0	0	0
ASV2140	k__Bacteria; p__Bacteroidota; c__Bacteroidia; o__Bacteroidales; f__Porphyromonadaceae; g__Porphyromonas; s__Porphyromonas_endodontalis	No	Yes		0	0	0	0	309	0	119	0	0	0	0	0	0	0	0	0	0	0	0	0	0	0	0	0	0	0	0	0	274	0	0	0	0	0	0	0	0	0	0	0	0	0	0	0	0
ASV2141	k__Bacteria; p__Firmicutes; c__Negativicutes; o__Veillonellales_Selenomonadales; f__Veillonellaceae; g__Veillonella; s__Veillonella_rogosae	No	No		0	0	0	0	303	408	248	553	0	0	0	0	0	0	0	0	0	0	0	0	0	0	0	0	0	0	0	0	0	0	0	0	0	0	0	0	0	0	0	0	0	0	0	0	0
ASV2142	k__Bacteria; p__Proteobacteria; c__Gammaproteobacteria; o__Burkholderiales; f__Burkholderiaceae; g__Lautropia; s__Lautropia_mirabilis	No	Yes		0	0	0	0	231	78	336	72	0	0	0	0	0	0	0	0	63	60	0	0	0	0	76	0	0	0	0	0	0	0	0	0	0	0	0	0	0	0	0	0	0	0	0	0	0
ASV2143	k__Bacteria; p__Actinobacteriota; c__Actinobacteria; o__Corynebacteriales; f__Corynebacteriaceae; g__Corynebacterium; s__Corynebacterium_matruchotii	No	Yes		0	0	0	0	209	72	0	47	0	0	0	0	0	0	0	0	0	0	0	0	0	0	0	0	0	0	0	0	0	0	0	0	0	0	0	0	0	0	0	0	0	0	0	0	0
ASV2144	k__Bacteria; p__Actinobacteriota; c__Actinobacteria; o__Corynebacteriales; f__Corynebacteriaceae; g__Corynebacterium; s__Corynebacterium_durum	Yes	Yes		0	0	0	0	201	0	0	0	0	0	0	0	0	0	0	0	0	0	0	0	0	0	0	101	0	0	0	176	0	0	0	0	0	0	0	0	0	0	0	0	0	0	0	0	0
ASV2145	k__Bacteria; p__Bacteroidota; c__Bacteroidia; o__Bacteroidales; f__Prevotellaceae; g__Alloprevotella; s__Alloprevotella_tannerae	No	Yes		0	0	0	0	190	0	103	0	0	0	0	0	0	0	0	0	0	0	0	0	0	0	0	0	0	0	0	0	0	0	0	0	0	0	0	0	66	0	0	0	0	0	0	0	12
ASV2146	k__Bacteria; p__Spirochaetota; c__Spirochaetia; o__Spirochaetales; f__Spirochaetaceae; g__Treponema; s__Treponema_putidum	Yes	No		0	0	0	0	181	90	89	55	0	0	0	0	0	0	0	0	0	0	0	0	0	0	0	0	0	0	0	0	55	0	0	0	0	38	46	15	0	0	0	0	0	0	0	0	0
ASV2147	k__Bacteria; p__Actinobacteriota; c__Actinobacteria; o__Actinomycetales; f__Actinomycetaceae; g__Actinomyces; s__Actinomyces_naeslundii	No	No		0	0	0	0	181	133	0	0	0	0	205	395	0	0	0	0	0	0	0	0	0	0	0	0	0	0	0	0	0	0	0	0	0	0	0	0	0	0	0	0	0	0	0	0	0
ASV2148	k__Bacteria; p__Proteobacteria; c__Gammaproteobacteria; o__Enterobacterales; f__Pasteurellaceae; g__Aggregatibacter; s__Aggregatibacter_aphrophilus	No	No		0	0	0	0	172	314	1470	343	103	0	0	1604	0	322	15	17	0	0	173	0	0	0	0	0	0	0	0	0	0	0	0	0	0	0	0	119	0	0	0	0	0	0	0	0	0
ASV2149	k__Bacteria; p__Firmicutes; c__Bacilli; o__Staphylococcales; f__Gemellaceae; g__Gemella; s__Gemella_morbillorum	No	Yes		0	0	0	0	169	0	0	0	118	0	0	0	284	0	0	0	265	0	0	0	91	0	0	0	52	0	0	0	153	0	0	0	105	0	0	0	0	0	0	0	0	0	0	0	73
ASV2150	k__Bacteria; p__Spirochaetota; c__Spirochaetia; o__Spirochaetales; f__Spirochaetaceae; g__Treponema; s__Treponema_vincentii	Yes	Yes		0	0	0	0	153	38	47	0	0	0	0	0	0	0	0	0	106	0	0	0	0	0	0	0	0	0	0	0	0	0	0	0	0	0	0	0	0	0	0	0	0	0	0	0	0
ASV2151	k__Bacteria; p__Proteobacteria; c__Gammaproteobacteria; o__Enterobacterales; f__Pasteurellaceae; g__Aggregatibacter; s__Aggregatibacter_segnis	Yes	No		0	0	0	0	145	298	60	99	0	0	0	0	0	0	0	0	137	524	0	415	0	0	0	0	0	0	0	0	0	0	0	0	0	0	0	0	0	0	0	0	0	0	0	0	0
ASV2152	k__Bacteria; p__Actinobacteriota; c__Actinobacteria; o__Actinomycetales; f__Actinomycetaceae; g__Actinomyces; s__Schaalia_odontolytica	Yes	Yes		0	0	0	0	144	0	112	0	0	0	0	0	0	0	0	0	0	0	0	0	0	0	0	138	0	0	0	0	0	0	0	0	0	0	0	0	0	0	0	0	0	0	0	0	0
ASV2153	k__Bacteria; p__Firmicutes; c__Clostridia; o__Lachnospirales; f__Defluviitaleaceae; g__Defluviitaleaceae_UCG_011; s__Lachnospiraceae_bacterium_oral_taxon_500	No	No		0	0	0	0	130	249	232	231	98	0	0	0	0	0	0	0	0	0	0	0	28	0	0	0	0	0	0	0	57	0	0	0	0	6	32	0	0	0	0	0	0	0	0	0	0
ASV2154	k__Bacteria; p__Actinobacteriota; c__Actinobacteria; o__Actinomycetales; f__Actinomycetaceae; g__Actinomyces; s__Actinomyces_graevenitzii	No	Yes		0	0	0	0	129	330	85	117	0	0	0	0	0	0	0	0	0	0	0	0	0	0	0	0	0	0	0	0	0	0	0	0	0	0	0	0	0	0	0	0	0	0	0	0	0
ASV2155	k__Bacteria; p__Firmicutes; c__Bacilli; o__Lactobacillales; f__Enterococcaceae; g__Enterococcus; s__Enterococcus_faecium	No	Yes		0	0	0	0	115	0	0	0	24	0	0	0	17	0	0	0	0	0	0	0	0	0	0	0	0	0	0	0	0	0	0	0	61	0	0	0	57	0	0	0	22	0	0	0	83
ASV2156	k__Bacteria; p__Actinobacteriota; c__Actinobacteria; o__Actinomycetales; f__Actinomycetaceae; g__Actinomyces; s__Schaalia_odontolytica	No	No		0	0	0	0	114	0	0	0	123	0	0	104	118	0	69	91	0	0	0	0	0	0	0	0	0	0	0	0	472	0	0	0	0	0	0	0	0	155	0	35	0	0	0	0	0
ASV2158	k__Bacteria; p__Firmicutes; c__Bacilli; o__Lactobacillales; f__Streptococcaceae; g__Streptococcus; s__Streptococcus_lactarius	Yes	Yes		0	0	0	0	98	0	0	0	0	0	0	0	225	0	0	0	0	0	0	0	0	0	0	0	0	0	0	0	0	0	0	0	0	0	0	0	0	0	0	0	0	0	0	0	0
ASV2161	k__Bacteria; p__Synergistota; c__Synergistia; o__Synergistales; f__Synergistaceae; g__Fretibacterium; s__Synergistetes_bacterium_oral_taxon_360	No	Yes		0	0	0	0	92	36	142	0	0	0	0	0	0	124	0	0	0	0	0	0	0	0	0	0	0	0	0	0	0	0	0	0	0	4	0	0	0	0	0	0	0	0	0	0	4
ASV2165	k__Bacteria; p__Proteobacteria; c__Gammaproteobacteria; o__Burkholderiales; f__Neisseriaceae; g__Kingella; s__Kingella_denitrificans	No	Yes		0	0	0	0	77	0	76	190	0	0	0	0	0	0	0	0	0	0	0	0	0	0	0	0	0	0	0	0	66	0	0	0	0	0	0	0	0	0	0	0	0	0	0	0	0
ASV2166	k__Bacteria; p__Fusobacteriota; c__Fusobacteriia; o__Fusobacteriales; f__Leptotrichiaceae; g__Leptotrichia; s__Leptotrichia_wadei	Yes	No		0	0	0	0	76	162	185	89	0	0	0	0	0	0	0	0	104	0	0	143	0	0	0	713	0	0	0	0	0	0	0	0	78	0	0	0	0	108	50	70	0	0	0	0	0
ASV2168	k__Bacteria; p__Bacteroidota; c__Bacteroidia; o__Bacteroidales; f__Prevotellaceae; g__Prevotella; s__Prevotella_nanceiensis	No	No		0	0	0	0	72	0	0	0	0	0	0	0	0	0	0	0	359	0	75	77	222	0	177	0	0	0	0	0	0	0	0	0	0	0	0	0	0	0	0	0	0	0	0	0	0
ASV2169	k__Bacteria; p__Firmicutes; c__Clostridia; o__Lachnospirales; f__Lachnospiraceae; g__Roseburia; s__Lachnospiraceae_bacterium_feline_oral_taxon_021	No	Yes		0	0	0	0	72	0	0	107	83	0	0	74	57	0	0	0	0	0	0	0	0	0	0	0	0	0	0	0	0	0	0	0	0	0	0	0	0	0	0	0	0	0	0	0	0
ASV2170	k__Bacteria; p__Spirochaetota; c__Spirochaetia; o__Spirochaetales; f__Spirochaetaceae; g__Treponema; s__Treponema_socranskii	No	Yes		0	0	0	0	71	0	0	0	0	7	0	12	0	31	0	0	35	10	0	8	0	0	0	4	0	0	0	0	43	0	0	0	0	0	0	0	0	0	0	0	0	0	0	0	0
ASV2174	k__Bacteria; p__Bacteroidota; c__Bacteroidia; o__Bacteroidales; f__Muribaculaceae; g__Muribaculum; s__Muribaculum_intestinale	No	No		0	0	0	0	66	0	0	0	36	0	0	0	0	0	0	0	0	0	0	0	21	0	0	0	25	0	0	0	0	0	0	0	94	0	0	0	0	0	0	0	0	0	0	0	89
ASV2175	k__Bacteria; p__Proteobacteria; c__Alphaproteobacteria; o__Rhizobiales; f__Rhizobiaceae; g__Aliihoeflea; s__Aliihoeflea_aestuarii	Yes	No		0	0	0	0	65	0	0	0	0	0	0	0	30	0	0	0	0	0	0	0	0	0	0	0	0	0	0	0	22	0	0	0	91	0	0	0	51	0	0	0	49	0	0	0	26
ASV2176	k__Bacteria; p__Firmicutes; c__Bacilli; o__Lactobacillales; f__Streptococcaceae; g__Streptococcus; s__Streptococcus_pneumoniae	No	Yes		0	0	0	0	64	0	0	0	0	0	0	0	0	0	0	0	0	0	0	0	0	0	0	0	0	0	0	0	0	0	0	0	0	0	0	0	0	0	0	0	365	0	0	0	0
ASV2178	k__Bacteria; p__Firmicutes; c__Clostridia; o__Lachnospirales; f__Lachnospiraceae; g__Johnsonella; s__unclassified_Johnsonella	No	Yes		0	0	0	0	64	78	80	79	0	0	0	0	0	0	0	0	0	0	0	0	0	0	0	0	0	0	0	0	0	0	0	0	0	0	0	10	8	24	0	34	0	0	0	0	0
ASV2179	k__Bacteria; p__Bacteroidota; c__Bacteroidia; o__Bacteroidales; f__Prevotellaceae; g__Prevotella; s__Prevotella_oris	Yes	Yes		0	0	0	0	63	0	134	159	0	0	0	111	0	0	0	0	0	0	77	0	0	0	0	0	0	0	0	0	0	0	0	0	0	0	53	0	196	0	0	72	0	0	0	65	0
ASV2182	k__Bacteria; p__Proteobacteria; c__Gammaproteobacteria; o__Burkholderiales; f__Neisseriaceae; g__Neisseria; s__Neisseria_elongata	Yes	No		0	0	0	0	60	135	0	195	100	0	62	44	212	50	324	49	51	132	908	314	0	0	0	0	0	0	0	83	60	0	0	0	0	0	0	0	0	0	36	0	168	0	0	58	0
ASV2184	k__Bacteria; p__Firmicutes; c__Bacilli; o__Lactobacillales; f__Streptococcaceae; g__Streptococcus; s__Streptococcus_anginosus	No	Yes		0	0	0	0	58	0	0	0	0	0	0	0	130	0	0	0	0	0	0	0	0	0	0	0	0	0	0	0	58	0	0	0	30	0	0	0	121	0	0	0	0	0	0	0	54
ASV2189	k__Bacteria; p__Firmicutes; c__Bacilli; o__Lactobacillales; f__Streptococcaceae; g__Streptococcus; s__Streptococcus_parasanguinis	Yes	No		0	0	0	0	53	0	0	0	91	0	0	0	0	0	38	0	0	0	0	0	0	0	0	0	0	0	0	0	0	0	0	0	0	0	0	0	0	0	0	0	0	0	0	0	0
ASV2191	k__Bacteria; p__Bacteroidota; c__Bacteroidia; o__Bacteroidales; f__Prevotellaceae; g__Prevotella_7; s__Prevotella_melaninogenica	No	No		0	0	0	0	52	0	28	63	1494	1098	0	0	0	0	0	0	0	0	0	0	0	0	0	0	0	0	0	0	0	0	0	0	0	38	0	0	0	0	0	0	0	0	0	0	0
ASV2192	k__Bacteria; p__Firmicutes; c__Clostridia; o__Peptostreptococcales_Tissierellales; f__Family_XI; g__Parvimonas; s__Parvimonas_micra	Yes	Yes		0	0	0	0	52	52	185	0	0	0	53	169	237	204	91	62	0	0	0	0	0	0	0	0	0	0	0	0	0	0	0	0	0	0	0	0	0	0	51	0	0	0	0	0	0
ASV2204	k__Bacteria; p__Bacteroidota; c__Bacteroidia; o__Sphingobacteriales; f__Lentimicrobiaceae; g__Lentimicrobium; s__unclassified_Lentimicrobium	No	No		0	0	0	0	37	0	0	0	294	0	0	0	0	0	0	0	0	0	0	0	0	0	0	0	0	0	0	0	0	0	0	0	0	0	0	0	111	0	0	0	0	0	0	0	0
ASV2214	k__Bacteria; p__Proteobacteria; c__Gammaproteobacteria; o__Burkholderiales; f__Neisseriaceae; g__Neisseria; s__Neisseria_mucosa	Yes	No		0	0	0	0	35	480	79	23	0	0	0	0	0	0	0	0	0	0	0	0	0	0	0	0	0	0	0	0	0	0	0	0	0	0	0	0	0	0	0	0	0	0	0	0	0
ASV2244	k__Bacteria; p__Elusimicrobiota; c__Endomicrobia; o__Endomicrobiales; f__Endomicrobiaceae; g__Endomicrobium; s__unclassified_Endomicrobium	Yes	Yes		0	0	0	0	28	62	48	59	0	0	0	0	0	0	0	0	0	35	0	19	0	0	0	0	0	0	0	0	0	0	0	0	0	0	0	0	0	7	20	19	0	0	0	0	0
ASV2247	k__Bacteria; p__Fusobacteriota; c__Fusobacteriia; o__Fusobacteriales; f__Fusobacteriaceae; g__Cetobacterium; s__Cetobacterium_somerae	Yes	Yes		0	0	0	0	27	0	2	0	0	0	0	0	17	0	0	0	0	0	0	0	0	0	0	0	0	0	0	0	6	0	0	0	0	6	0	0	308	0	0	0	19	0	0	0	907
ASV2250	k__Bacteria; p__Firmicutes; c__Bacilli; o__Erysipelotrichales; f__Erysipelotrichaceae; g__Faecalibaculum; s__Faecalibaculum_rodentium	Yes	No		0	0	0	0	26	0	0	0	13	0	0	0	0	0	0	0	0	0	0	0	0	0	0	0	8	0	0	0	0	0	0	0	329	0	0	0	654	0	0	0	238	0	4	0	465
ASV2310	k__Bacteria; p__Bacteroidota; c__Bacteroidia; o__Bacteroidales; f__Prevotellaceae; g__Prevotella; s__Prevotella_micans	No	Yes		0	0	0	0	19	0	0	0	21	0	0	32	0	0	0	0	0	0	0	0	0	0	0	36	0	0	0	0	103	0	0	0	0	0	0	0	0	0	0	0	0	0	0	0	0
ASV2315	k__Bacteria; p__Firmicutes; c__Clostridia; o__Clostridia_vadinBB60_group; f__Clostridiales_bacterium_canine_oral_taxon_162; g__unclassified_Clostridiales_bacterium_canine_oral_taxon_162; s__unclassified_Clostridiales_bacterium_canine_oral_taxon_162	No	Yes		0	0	0	0	19	0	0	12	0	0	0	0	149	0	0	0	0	0	0	0	0	0	0	0	0	0	0	0	36	0	0	0	0	0	0	0	7	40	101	26	0	0	0	0	0
ASV2391	k__Bacteria; p__Firmicutes; c__Clostridia; o__Peptostreptococcales_Tissierellales; f__Family_XI; g__unclassified_Family_XI; s__Tissierella_sp._canine_oral_taxon_029	No	Yes		0	0	0	0	15	26	23	31	0	0	0	0	0	62	0	0	0	0	0	0	0	0	0	0	0	0	0	0	0	0	0	0	0	0	8	0	0	60	44	34	0	0	0	0	0
ASV2412	k__Bacteria; p__Firmicutes; c__Clostridia; o__Lachnospirales; f__Lachnospiraceae; g__Shuttleworthia; s__Shuttleworthia_satelles	No	No		0	0	0	0	14	0	0	0	0	0	0	0	0	0	0	0	0	23	0	0	0	0	0	0	0	0	0	0	0	0	0	0	0	0	0	0	0	8	0	16	0	0	0	0	0
ASV2442	k__Bacteria; p__Firmicutes; c__Clostridia; o__Clostridia_vadinBB60_group; f__Clostridiales_bacterium_canine_oral_taxon_260; g__unclassified_Clostridiales_bacterium_canine_oral_taxon_260; s__unclassified_Clostridiales_bacterium_canine_oral_taxon_260	Yes	Yes		0	0	0	0	13	9	0	9	0	0	0	0	0	0	0	0	0	11	110	11	0	0	0	0	0	0	0	0	0	0	0	0	9	0	0	0	23	49	184	77	0	0	0	0	0
ASV2464	k__Bacteria; p__Proteobacteria; c__Gammaproteobacteria; o__Pseudomonadales; f__Moraxellaceae; g__Moraxella; s__Moraxella_caprae	No	No		0	0	0	0	12	201	131	365	6	0	0	0	0	0	0	0	952	350	210	1175	0	0	0	0	0	0	0	0	0	0	0	0	0	0	0	0	0	0	0	0	0	0	0	0	0
ASV2630	k__Bacteria; p__Proteobacteria; c__Gammaproteobacteria; o__Burkholderiales; f__Comamonadaceae; g__Paucibacter; s__Cenchrus_americanus	No	Yes		0	0	0	0	8	0	0	0	0	0	0	0	0	0	0	0	0	0	32	0	0	0	0	0	0	0	0	0	0	0	0	0	0	0	0	0	115	0	0	0	8	0	0	22	129
ASV2694	k__Bacteria; p__Desulfobacterota; c__Desulfovibrionia; o__Desulfovibrionales; f__Desulfovibrionaceae; g__Desulfovibrio; s__Desulfovibrio_mexicanus	Yes	Yes		0	0	0	0	6	0	0	0	0	0	0	0	0	0	0	0	0	0	0	0	0	0	0	0	0	0	0	0	0	0	0	0	0	0	0	0	494	0	0	0	0	0	0	0	807
ASV2840	k__Bacteria; p__Proteobacteria; c__Gammaproteobacteria; o__Burkholderiales; f__Neisseriaceae; g__Neisseria; s__Neisseria_subflava	Yes	Yes		0	0	0	0	0	795	181	258	0	0	0	0	0	0	0	0	0	0	0	0	0	0	0	0	0	0	0	0	0	0	0	0	0	0	0	0	0	0	0	0	0	0	0	0	0
ASV2841	k__Bacteria; p__Bacteroidota; c__Bacteroidia; o__Bacteroidales; f__Porphyromonadaceae; g__Porphyromonas; s__Porphyromonas_endodontalis	No	No		0	0	0	0	0	426	0	318	0	0	0	0	0	0	0	0	0	0	0	0	0	0	0	0	0	0	0	0	0	0	0	0	0	0	0	0	0	0	0	0	0	0	0	0	0
ASV2842	k__Bacteria; p__Actinobacteriota; c__Actinobacteria; o__Actinomycetales; f__Actinomycetaceae; g__Actinomyces; s__Schaalia_odontolytica	Yes	Yes		0	0	0	0	0	388	0	391	0	0	0	0	0	0	0	0	0	0	0	0	469	34	187	163	0	0	0	0	0	0	0	0	0	0	0	0	0	0	0	0	0	0	0	0	0
ASV2843	k__Bacteria; p__Bacteroidota; c__Bacteroidia; o__Bacteroidales; f__Porphyromonadaceae; g__Porphyromonas; s__Porphyromonas_endodontalis	Yes	Yes		0	0	0	0	0	340	0	267	0	0	0	0	0	0	0	0	0	0	0	0	0	0	0	0	0	0	0	0	0	0	0	0	0	0	0	0	0	0	0	0	0	0	0	0	0
ASV2844	k__Bacteria; p__Bacteroidota; c__Bacteroidia; o__Flavobacteriales; f__Flavobacteriaceae; g__Capnocytophaga; s__Capnocytophaga_leadbetteri	Yes	No		0	0	0	0	0	291	0	0	0	0	0	0	0	118	0	0	0	150	81	0	0	78	0	152	0	0	0	0	0	0	0	0	0	0	0	0	0	0	0	0	0	0	0	48	0
ASV2845	k__Bacteria; p__Proteobacteria; c__Gammaproteobacteria; o__Enterobacterales; f__Pasteurellaceae; g__Haemophilus; s__Haemophilus_parainfluenzae	Yes	No		0	0	0	0	0	287	0	150	0	0	0	0	0	0	0	0	0	0	0	0	0	0	0	0	0	0	0	0	1525	0	0	0	0	0	0	0	0	0	0	0	0	0	0	0	0
ASV2846	k__Bacteria; p__Proteobacteria; c__Gammaproteobacteria; o__Enterobacterales; f__Pasteurellaceae; g__Aggregatibacter; s__Aggregatibacter_aphrophilus	Yes	Yes		0	0	0	0	0	258	0	0	0	0	0	0	0	0	0	0	104	0	146	0	0	0	0	0	0	0	0	0	0	0	0	0	0	0	0	0	0	0	0	0	0	0	0	0	0
ASV2848	k__Bacteria; p__Firmicutes; c__Bacilli; o__Mycoplasmatales; f__Mycoplasmataceae; g__Mycoplasma; s__Metamycoplasma_hyosynoviae	Yes	Yes		0	0	0	0	0	206	116	240	0	0	0	0	0	0	0	0	0	0	0	0	0	0	0	0	0	0	0	0	0	0	0	0	0	0	0	0	0	0	0	0	0	0	0	0	0
ASV2850	k__Bacteria; p__Bacteroidota; c__Bacteroidia; o__Bacteroidales; f__Porphyromonadaceae; g__Porphyromonas; s__Porphyromonas_pasteri	Yes	No		0	0	0	0	0	165	0	64	0	205	0	0	0	91	0	0	0	259	0	0	0	0	0	0	0	343	213	0	0	610	101	0	0	0	0	0	0	115	0	0	0	0	0	0	0
ASV2852	k__Bacteria; p__Bacteroidota; c__Bacteroidia; o__Bacteroidales; f__Prevotellaceae; g__Alloprevotella; s__Alloprevotella_tannerae	No	No		0	0	0	0	0	137	0	136	0	0	0	0	0	0	0	0	0	0	0	0	0	0	0	0	0	0	0	0	0	0	0	0	0	0	0	0	0	33	0	0	0	0	0	0	0
ASV2853	k__Bacteria; p__unclassified_Bacteria; c__unclassified_Bacteria; o__unclassified_Bacteria; f__unclassified_Bacteria; g__unclassified_Bacteria; s__unclassified_Bacteria	Yes	Yes		0	0	0	0	0	137	0	0	0	0	0	0	0	0	0	0	0	0	0	0	0	0	0	11	0	0	0	0	0	0	0	0	0	0	0	0	0	33	14	0	0	0	0	0	0
ASV2861	k__Bacteria; p__Fusobacteriota; c__Fusobacteriia; o__Fusobacteriales; f__Leptotrichiaceae; g__Leptotrichia; s__Leptotrichia_sp._oral_taxon_498	No	Yes		0	0	0	0	0	76	71	107	0	0	509	223	0	0	0	0	33	172	0	78	0	0	0	318	0	0	0	0	0	0	0	0	0	0	0	0	0	0	0	0	0	0	113	39	98
ASV2862	k__Bacteria; p__Bacteroidota; c__Bacteroidia; o__Bacteroidales; f__Prevotellaceae; g__Alloprevotella; s__Alloprevotella_tannerae	No	Yes		0	0	0	0	0	74	0	0	0	0	0	0	0	0	0	0	0	0	0	0	0	0	0	0	0	0	0	0	0	0	0	0	0	0	0	0	0	0	0	0	0	0	0	0	0
ASV2865	k__Bacteria; p__Fusobacteriota; c__Fusobacteriia; o__Fusobacteriales; f__Leptotrichiaceae; g__Leptotrichia; s__Leptotrichia_sp._oral_taxon_212	No	No		0	0	0	0	0	69	22	147	0	0	0	0	0	0	0	0	0	0	0	0	0	0	0	0	0	0	0	0	0	0	0	0	0	0	0	0	0	0	0	0	0	0	0	0	0
ASV2866	k__Bacteria; p__Bacteroidota; c__Bacteroidia; o__Bacteroidales; f__Prevotellaceae; g__Alloprevotella; s__Prevotellaceae_bacterium_Marseille_P2826	No	Yes		0	0	0	0	0	69	0	0	0	0	0	0	0	0	0	0	0	0	0	75	0	0	0	0	0	154	0	0	0	0	0	0	0	0	0	0	0	0	0	0	0	0	0	0	0
ASV2867	k__Bacteria; p__Firmicutes; c__Clostridia; o__Lachnospirales; f__Lachnospiraceae; g__Roseburia; s__Lachnospiraceae_bacterium_feline_oral_taxon_021	No	Yes		0	0	0	0	0	69	60	0	0	28	70	0	0	0	27	82	37	39	38	45	0	0	0	0	0	0	0	0	0	0	0	0	0	0	9	0	0	16	80	32	0	0	0	0	0
ASV2868	k__Bacteria; p__Firmicutes; c__Bacilli; o__Lactobacillales; f__Streptococcaceae; g__Streptococcus; s__Streptococcus_lactarius	Yes	Yes		0	0	0	0	0	66	0	0	0	0	0	0	0	0	0	0	0	0	53	72	0	0	0	0	0	0	0	0	0	0	0	0	0	0	0	0	0	0	0	0	0	0	0	0	0
ASV2869	k__Bacteria; p__Desulfobacterota; c__Desulfobulbia; o__Desulfobulbales; f__Desulfobulbaceae; g__Desulfobulbus; s__Desulfobulbus_oralis	No	No		0	0	0	0	0	65	0	0	0	12	41	0	0	0	0	0	0	18	0	0	0	26	0	0	0	0	0	0	0	0	0	0	0	0	0	0	0	0	0	0	0	0	0	0	0
ASV2871	k__Bacteria; p__Bacteroidota; c__Bacteroidia; o__Bacteroidales; f__Prevotellaceae; g__Prevotella_7; s__Hallella_seregens	Yes	Yes		0	0	0	0	0	63	0	62	0	0	0	0	0	0	0	0	0	0	0	0	0	0	0	0	0	0	0	0	0	0	0	0	0	0	0	0	0	81	0	91	0	0	0	0	0
ASV2873	k__Bacteria; p__Bacteroidota; c__Bacteroidia; o__Bacteroidales; f__Prevotellaceae; g__Prevotella; s__Prevotella_nigrescens	No	No		0	0	0	0	0	52	61	102	0	0	0	0	0	206	0	0	0	0	0	0	0	96	109	0	0	0	0	0	0	0	0	0	0	0	0	0	0	0	0	0	0	0	0	0	0
ASV2876	k__Bacteria; p__Bacteroidota; c__Bacteroidia; o__Flavobacteriales; f__Flavobacteriaceae; g__Capnocytophaga; s__Capnocytophaga_ochracea	No	Yes		0	0	0	0	0	42	0	0	0	62	125	0	0	0	0	0	0	0	0	0	0	0	0	0	0	0	0	0	0	0	0	0	0	0	0	0	0	0	64	50	0	0	0	0	0
ASV2880	k__Bacteria; p__Actinobacteriota; c__Coriobacteriia; o__Coriobacteriales; f__Atopobiaceae; g__Atopobium; s__Lancefieldella_parvula	Yes	No		0	0	0	0	0	36	15	0	0	140	68	133	0	27	0	0	0	0	0	0	0	0	0	0	0	0	136	0	0	0	0	0	0	0	0	0	0	0	0	0	54	0	0	0	0
ASV2887	k__Bacteria; p__Fusobacteriota; c__Fusobacteriia; o__Fusobacteriales; f__Leptotrichiaceae; g__Leptotrichia; s__Leptotrichia_hofstadii	Yes	No		0	0	0	0	0	32	96	19	0	0	117	0	0	0	0	0	0	0	0	0	0	0	0	0	0	0	0	0	0	0	0	14	0	0	0	0	16	16	0	41	0	0	0	0	0
ASV2888	k__Bacteria; p__Synergistota; c__Synergistia; o__Synergistales; f__Synergistaceae; g__Fretibacterium; s__unclassified_Fretibacterium	No	Yes		0	0	0	0	0	32	0	21	0	0	0	0	0	0	0	0	0	0	0	0	0	0	0	0	0	0	0	0	0	0	0	0	0	0	0	0	0	0	0	0	0	0	0	0	0
ASV2889	k__Bacteria; p__Bacteroidota; c__Bacteroidia; o__Sphingobacteriales; f__unclassified_Sphingobacteriales; g__unclassified_Sphingobacteriales; s__unclassified_Sphingobacteriales	No	No		0	0	0	0	0	32	0	53	0	0	15	121	0	0	0	0	0	0	0	0	0	0	0	0	0	0	0	0	0	0	0	0	0	0	0	0	0	0	0	0	0	0	0	0	0
ASV2891	k__Bacteria; p__Fusobacteriota; c__Fusobacteriia; o__Fusobacteriales; f__Leptotrichiaceae; g__Leptotrichia; s__unclassified_Leptotrichia	No	No		0	0	0	0	0	31	30	13	0	0	181	103	0	0	25	0	0	0	0	0	0	0	0	0	0	0	0	0	0	0	0	0	0	0	0	0	0	0	0	0	0	0	0	0	0
ASV2897	k__Bacteria; p__Spirochaetota; c__Spirochaetia; o__Spirochaetales; f__Spirochaetaceae; g__Treponema; s__Treponema_medium	No	No		0	0	0	0	0	24	0	0	35	0	0	24	83	0	0	0	0	0	0	0	0	0	0	0	0	0	0	0	0	0	0	0	0	0	0	0	0	0	0	0	0	0	0	0	0
ASV2899	k__Bacteria; p__Bacteroidota; c__Bacteroidia; o__Bacteroidales; f__Prevotellaceae; g__Alloprevotella; s__Alloprevotella_tannerae	No	No		0	0	0	0	0	22	0	0	0	0	0	0	0	0	0	0	0	0	0	0	0	0	0	0	0	0	0	0	0	0	0	0	0	0	0	73	0	0	0	0	0	0	0	0	0
ASV2900	k__Bacteria; p__Firmicutes; c__Clostridia; o__Lachnospirales; f__Lachnospiraceae; g__Roseburia; s__Lachnospiraceae_bacterium_feline_oral_taxon_021	Yes	No		0	0	0	0	0	22	31	48	0	0	14	35	49	0	0	0	0	27	0	0	0	0	0	0	0	0	0	0	0	0	0	0	0	0	0	0	0	0	0	0	0	0	0	0	0
ASV2901	k__Bacteria; p__Campylobacterota; c__Campylobacteria; o__Campylobacterales; f__Helicobacteraceae; g__Wolinella; s__Wolinella_succinogenes	Yes	No		0	0	0	0	0	21	6	18	0	0	0	14	0	0	0	33	0	10	20	32	0	0	0	0	0	0	0	0	0	0	0	0	0	0	8	0	0	0	12	0	0	0	0	0	0
ASV2915	k__Bacteria; p__Firmicutes; c__Clostridia; o__Clostridia_UCG_014; f__unclassified_Clostridia_UCG_014; g__unclassified_Clostridia_UCG_014; s__unclassified_Clostridia_UCG_014	Yes	Yes		0	0	0	0	0	12	0	0	0	0	0	67	0	0	0	0	0	0	0	0	0	52	0	0	0	58	0	0	0	0	0	0	0	0	0	0	0	0	0	14	0	0	0	0	0
ASV2977	k__Bacteria; p__Fusobacteriota; c__Fusobacteriia; o__Fusobacteriales; f__Fusobacteriaceae; g__Fusobacterium; s__Fusobacterium_nucleatum	No	No		0	0	0	0	0	0	948	283	0	0	0	0	0	0	0	0	0	0	0	0	0	0	0	0	0	0	0	0	0	0	0	0	0	0	0	0	0	0	0	0	0	0	0	0	0
ASV2981	k__Bacteria; p__Bacteroidota; c__Bacteroidia; o__Bacteroidales; f__Porphyromonadaceae; g__Porphyromonas; s__Porphyromonas_pasteri	Yes	No		0	0	0	0	0	0	136	0	134	0	64	179	0	0	95	0	196	0	0	0	0	0	0	0	0	0	0	443	0	0	0	250	0	0	0	0	0	0	125	81	0	0	0	0	0
ASV2984	k__Bacteria; p__Bacteroidota; c__Bacteroidia; o__Bacteroidales; f__Prevotellaceae; g__Prevotella; s__Prevotella_intermedia	No	Yes		0	0	0	0	0	0	122	0	0	0	0	0	0	0	0	0	235	0	0	186	0	0	0	0	0	0	0	0	0	0	0	0	0	0	0	0	0	0	0	0	0	0	0	0	0
ASV2988	k__Bacteria; p__Bacteroidota; c__Bacteroidia; o__Bacteroidales; f__Prevotellaceae; g__Prevotella; s__Prevotella_conceptionensis	No	Yes		0	0	0	0	0	0	80	0	0	0	0	0	0	0	146	44	0	0	0	0	0	0	0	0	0	0	0	0	0	0	0	0	0	0	0	0	0	0	0	0	0	0	0	0	0
ASV2990	k__Bacteria; p__Fusobacteriota; c__Fusobacteriia; o__Fusobacteriales; f__Leptotrichiaceae; g__Leptotrichia; s__Leptotrichia_sp._oral_taxon_498	Yes	Yes		0	0	0	0	0	0	64	0	0	52	291	0	28	89	66	145	0	0	0	0	0	0	69	0	0	0	0	0	0	0	0	0	0	0	0	0	0	0	0	0	0	0	0	0	0
ASV2991	k__Bacteria; p__Bacteroidota; c__Bacteroidia; o__Bacteroidales; f__Prevotellaceae; g__Alloprevotella; s__Alloprevotella_tannerae	Yes	Yes		0	0	0	0	0	0	62	0	0	0	0	0	0	0	0	0	0	0	0	0	0	0	0	0	0	0	0	0	0	0	0	0	53	183	140	0	0	0	0	0	0	0	0	0	0
ASV2994	k__Bacteria; p__Firmicutes; c__Clostridia; o__Lachnospirales; f__Lachnospiraceae; g__Johnsonella; s__unclassified_Johnsonella	No	Yes		0	0	0	0	0	0	53	48	0	0	0	0	0	46	0	0	0	0	0	0	0	0	0	0	0	0	8	0	0	0	0	0	0	0	6	0	17	0	0	0	0	0	0	0	0
ASV2998	k__Bacteria; p__Firmicutes; c__Clostridia; o__Lachnospirales; f__Lachnospiraceae; g__Lachnoanaerobaculum; s__Lachnoanaerobaculum_saburreum	Yes	No		0	0	0	0	0	0	39	0	0	0	78	0	0	92	0	0	0	0	0	0	0	0	0	0	0	0	0	0	0	0	0	0	0	0	0	0	0	0	0	0	25	0	0	51	0
ASV2999	k__Bacteria; p__Bacteroidota; c__Bacteroidia; o__Bacteroidales; f__Rikenellaceae; g__Rikenellaceae_RC9_gut_group; s__uncultured_eubacterium_E1_K10	No	No		0	0	0	0	0	0	38	82	0	57	0	0	0	127	0	0	0	0	0	0	0	14	49	0	0	0	0	0	0	0	0	0	0	0	0	0	0	0	0	0	0	0	0	0	0
ASV3002	k__Bacteria; p__Firmicutes; c__Negativicutes; o__Veillonellales_Selenomonadales; f__Selenomonadaceae; g__unclassified_Selenomonadaceae; s__Mitsuokella_sp._oral_taxon_G68	Yes	Yes		0	0	0	0	0	0	31	0	0	0	0	0	0	0	0	99	0	0	0	0	0	0	0	0	0	0	0	0	0	0	0	0	0	0	0	0	0	0	0	0	0	0	16	0	0
ASV3061	k__Bacteria; p__Proteobacteria; c__Gammaproteobacteria; o__Burkholderiales; f__Comamonadaceae; g__Comamonas; s__Ottowia_sp._oral_taxon_894	No	No		0	0	0	0	0	0	11	0	0	0	0	0	0	0	0	0	0	0	0	0	0	0	0	0	0	0	0	0	0	0	0	0	0	0	11	0	0	0	0	92	0	0	0	0	0
ASV3164	k__Bacteria; p__Fusobacteriota; c__Fusobacteriia; o__Fusobacteriales; f__Fusobacteriaceae; g__Fusobacterium; s__Fusobacterium_hwasookii	Yes	No		0	0	0	0	0	0	0	364	0	0	0	0	0	0	0	0	68	0	0	0	0	0	0	0	0	47	0	0	0	0	0	177	0	0	0	0	0	0	0	0	0	0	0	0	0
ASV3167	k__Bacteria; p__Bacteroidota; c__Bacteroidia; o__Bacteroidales; f__Prevotellaceae; g__Prevotella; s__Prevotella_intermedia	Yes	No		0	0	0	0	0	0	0	159	0	0	0	0	0	0	0	0	0	297	173	0	0	0	0	0	0	0	0	0	0	0	0	0	0	0	20	0	0	0	0	0	0	0	0	0	0
ASV3168	k__Bacteria; p__Proteobacteria; c__Gammaproteobacteria; o__Burkholderiales; f__Neisseriaceae; g__Kingella; s__Kingella_denitrificans	No	No		0	0	0	0	0	0	0	137	0	0	0	0	0	0	0	0	0	0	0	181	0	0	0	0	0	0	0	0	0	0	0	0	0	0	0	0	0	0	0	0	0	0	0	0	0
ASV3178	k__Bacteria; p__Bacteroidota; c__Bacteroidia; o__Bacteroidales; f__Prevotellaceae; g__Prevotella_7; s__Prevotella_baroniae	No	No		0	0	0	0	0	0	0	51	0	0	0	0	0	217	41	0	0	0	0	0	0	0	0	0	0	0	0	0	0	0	0	0	0	0	0	0	0	0	0	0	0	0	0	0	0
ASV3196	k__Bacteria; p__Bacteroidota; c__Bacteroidia; o__Bacteroidales; f__Prevotellaceae; g__Prevotella_7; s__Prevotella_multiformis	Yes	No		0	0	0	0	0	0	0	25	0	81	0	0	0	0	0	0	0	0	0	0	0	0	0	0	0	0	0	0	0	0	0	0	0	0	0	0	0	0	0	0	0	0	0	0	0
ASV3199	k__Bacteria; p__Firmicutes; c__Clostridia; o__Peptostreptococcales_Tissierellales; f__Anaerovoracaceae; g__[Eubacterium]_nodatum_group; s__[Eubacterium]_infirmum	Yes	Yes		0	0	0	0	0	0	0	23	0	23	0	0	25	0	0	11	20	0	20	0	0	25	0	15	0	0	0	0	0	0	0	0	0	0	0	0	0	10	0	0	0	0	0	0	0
ASV3206	k__Bacteria; p__Patescibacteria; c__Saccharimonadia; o__Saccharimonadales; f__Saccharimonadaceae; g__unclassified_Saccharimonadaceae; s__unclassified_Saccharimonadaceae	Yes	No		0	0	0	0	0	0	0	11	26	0	0	40	10	0	0	0	0	76	19	0	0	0	0	0	0	0	0	0	40	0	0	0	18	0	0	0	0	0	0	14	0	0	0	0	0
ASV3207	k__Bacteria; p__Firmicutes; c__Negativicutes; o__Veillonellales_Selenomonadales; f__Veillonellaceae; g__Megasphaera; s__Megasphaera_micronuciformis	No	Yes		0	0	0	0	0	0	0	11	0	0	0	0	0	0	0	0	0	0	0	0	0	0	0	0	0	0	377	42	0	0	0	0	0	0	52	0	0	0	33	0	0	0	0	0	0
ASV3278	k__Bacteria; p__Actinobacteriota; c__Actinobacteria; o__Bifidobacteriales; f__Bifidobacteriaceae; g__Bifidobacterium; s__Bifidobacterium_animalis	Yes	No		0	0	0	0	0	0	0	0	907	0	0	0	0	0	0	0	0	0	0	0	0	0	0	0	0	0	0	0	0	0	0	0	0	0	0	0	0	0	0	0	0	0	0	0	0
ASV3279	k__Bacteria; p__Bacteroidota; c__Bacteroidia; o__Bacteroidales; f__Porphyromonadaceae; g__Porphyromonas; s__Porphyromonas_gingivalis	No	No		0	0	0	0	0	0	0	0	848	0	558	843	0	0	0	0	0	0	0	0	0	0	0	0	0	0	0	0	0	0	0	0	0	0	0	0	0	0	0	0	0	0	0	0	0
ASV3280	k__Bacteria; p__Firmicutes; c__Negativicutes; o__Veillonellales_Selenomonadales; f__Veillonellaceae; g__Veillonella; s__Veillonella_parvula	Yes	No		0	0	0	0	0	0	0	0	486	482	178	281	0	0	0	0	0	0	0	0	0	0	0	0	0	0	0	0	0	0	0	0	0	0	0	0	0	0	0	0	0	0	0	0	0
ASV3281	k__Bacteria; p__Bacteroidota; c__Bacteroidia; o__Bacteroidales; f__Porphyromonadaceae; g__Porphyromonas; s__Porphyromonas_endodontalis	Yes	No		0	0	0	0	0	0	0	0	458	0	183	335	503	0	0	0	0	0	0	0	0	0	248	0	99	0	0	0	439	0	0	0	0	0	0	0	0	0	0	0	0	0	0	0	0
ASV3282	k__Bacteria; p__Bacteroidota; c__Bacteroidia; o__Bacteroidales; f__Prevotellaceae; g__Alloprevotella; s__Alloprevotella_rava	No	No		0	0	0	0	0	0	0	0	327	0	81	233	234	0	127	40	0	0	0	0	0	0	0	0	0	0	0	0	0	0	0	0	0	0	0	0	0	0	0	0	0	0	0	0	0
ASV3283	k__Bacteria; p__Bacteroidota; c__Bacteroidia; o__Bacteroidales; f__Prevotellaceae; g__Alloprevotella; s__Alloprevotella_tannerae	Yes	No		0	0	0	0	0	0	0	0	315	0	0	0	62	0	0	51	0	0	0	0	75	0	0	0	0	0	0	0	0	0	0	0	0	0	0	0	0	0	0	0	0	0	0	0	0
ASV3284	k__Bacteria; p__Firmicutes; c__Bacilli; o__Lactobacillales; f__Streptococcaceae; g__Streptococcus; s__Streptococcus_parasanguinis	No	No		0	0	0	0	0	0	0	0	292	0	0	0	474	0	0	0	0	0	0	0	0	0	0	0	0	0	0	0	0	0	0	0	0	0	0	0	0	0	0	0	0	0	0	0	0
ASV3285	k__Bacteria; p__Firmicutes; c__Negativicutes; o__Veillonellales_Selenomonadales; f__Veillonellaceae; g__Veillonella; s__Veillonella_parvula	No	Yes		0	0	0	0	0	0	0	0	290	88	0	0	0	0	0	0	0	0	0	0	0	0	0	0	0	0	0	0	0	0	0	0	0	0	0	0	0	0	0	0	0	0	0	0	0
ASV3286	k__Bacteria; p__Bacteroidota; c__Bacteroidia; o__Bacteroidales; f__Prevotellaceae; g__Prevotella_7; s__Prevotella_genomosp._P6	No	Yes		0	0	0	0	0	0	0	0	266	0	0	0	0	0	0	0	0	0	0	0	0	0	0	0	0	0	0	0	0	0	0	0	0	0	0	0	0	0	0	0	0	0	0	0	0
ASV3287	k__Bacteria; p__Bacteroidota; c__Bacteroidia; o__Bacteroidales; f__Prevotellaceae; g__Prevotella_7; s__Prevotella_jejuni	Yes	Yes		0	0	0	0	0	0	0	0	258	0	0	0	0	0	0	0	0	0	0	0	0	0	0	0	0	0	0	0	0	0	0	0	0	0	0	0	0	0	0	0	86	0	0	0	0
ASV3288	k__Bacteria; p__Firmicutes; c__Negativicutes; o__Veillonellales_Selenomonadales; f__Veillonellaceae; g__Veillonella; s__Veillonella_tobetsuensis	Yes	Yes		0	0	0	0	0	0	0	0	207	550	439	384	0	0	0	0	0	0	0	0	0	0	0	0	0	0	0	206	0	0	0	0	0	0	0	0	0	0	0	0	0	0	0	0	0
ASV3290	k__Bacteria; p__Bacteroidota; c__Bacteroidia; o__Flavobacteriales; f__Flavobacteriaceae; g__Capnocytophaga; s__Capnocytophaga_leadbetteri	Yes	Yes		0	0	0	0	0	0	0	0	185	0	88	137	207	42	0	131	0	0	0	0	0	30	0	0	0	0	30	91	0	0	0	201	0	0	0	0	38	0	0	0	0	0	0	103	36
ASV3291	k__Bacteria; p__Proteobacteria; c__Gammaproteobacteria; o__Enterobacterales; f__Pasteurellaceae; g__Aggregatibacter; s__Aggregatibacter_aphrophilus	Yes	Yes		0	0	0	0	0	0	0	0	185	503	486	1281	0	0	1666	484	0	0	0	0	0	0	0	0	0	0	45	777	0	0	0	0	53	0	206	305	51	271	691	569	0	0	0	0	0
ASV3292	k__Bacteria; p__Firmicutes; c__Clostridia; o__Peptostreptococcales_Tissierellales; f__Anaerovoracaceae; g__[Eubacterium]_nodatum_group; s__[Eubacterium]_nodatum	No	Yes		0	0	0	0	0	0	0	0	168	0	91	120	232	98	0	0	0	0	0	0	0	0	0	0	0	0	0	0	0	0	0	0	0	0	0	0	0	0	0	0	0	0	0	0	0
ASV3293	k__Bacteria; p__Bacteroidota; c__Bacteroidia; o__Bacteroidales; f__Prevotellaceae; g__Alloprevotella; s__Alloprevotella_tannerae	No	Yes		0	0	0	0	0	0	0	0	162	0	0	0	0	0	0	0	0	0	0	0	0	0	319	0	0	0	0	0	0	0	0	0	0	0	0	0	0	0	0	0	0	0	0	0	0
ASV3294	k__Bacteria; p__Firmicutes; c__Bacilli; o__Lactobacillales; f__Streptococcaceae; g__Streptococcus; s__Streptococcus_constellatus	No	No		0	0	0	0	0	0	0	0	131	0	0	0	85	0	0	0	61	0	0	0	0	0	0	0	0	0	0	0	0	0	0	0	0	0	0	0	0	0	0	0	0	0	0	0	0
ASV3295	k__Bacteria; p__Bacteroidota; c__Bacteroidia; o__Bacteroidales; f__Prevotellaceae; g__Prevotella; s__Prevotella_intermedia	No	Yes		0	0	0	0	0	0	0	0	123	0	110	47	0	0	0	0	0	0	0	0	0	0	0	0	0	0	0	0	0	0	0	0	0	0	0	0	0	0	0	0	0	0	0	0	0
ASV3296	k__Bacteria; p__Actinobacteriota; c__Actinobacteria; o__Actinomycetales; f__Actinomycetaceae; g__Actinomyces; s__Schaalia_odontolytica	No	Yes		0	0	0	0	0	0	0	0	114	0	0	0	0	0	0	0	0	0	0	0	0	0	0	0	0	0	0	0	0	0	0	0	0	0	0	0	0	0	0	0	0	0	0	0	0
ASV3298	k__Bacteria; p__Actinobacteriota; c__Coriobacteriia; o__Coriobacteriales; f__Atopobiaceae; g__Atopobium; s__Lancefieldella_rimae	Yes	No		0	0	0	0	0	0	0	0	102	47	57	88	92	56	0	27	0	0	0	0	0	28	0	0	0	0	0	0	0	0	0	0	0	0	0	0	0	21	0	0	0	0	0	0	0
ASV3299	k__Bacteria; p__Proteobacteria; c__Gammaproteobacteria; o__Burkholderiales; f__Neisseriaceae; g__Neisseria; s__Neisseria_subflava	Yes	No		0	0	0	0	0	0	0	0	101	0	0	0	0	0	0	0	847	908	1780	285	4987	0	0	0	0	0	0	0	1819	0	0	0	0	0	0	0	0	0	0	0	0	0	0	0	0
ASV3301	k__Bacteria; p__Actinobacteriota; c__Actinobacteria; o__Actinomycetales; f__Actinomycetaceae; g__Actinomyces; s__Schaalia_odontolytica	No	Yes		0	0	0	0	0	0	0	0	90	31	12	0	0	0	0	0	0	0	0	0	250	29	0	0	0	205	423	77	0	177	267	111	0	0	0	0	0	98	72	0	0	0	182	92	0
ASV3305	k__Bacteria; p__Bacteroidota; c__Bacteroidia; o__Bacteroidales; f__Prevotellaceae; g__Prevotella_7; s__Prevotella_baroniae	Yes	Yes		0	0	0	0	0	0	0	0	87	0	0	75	0	0	0	0	42	0	0	0	21	0	0	0	0	0	0	0	42	0	0	0	0	0	0	0	0	0	0	0	0	0	0	0	0
ASV3306	k__Bacteria; p__Firmicutes; c__Negativicutes; o__Veillonellales_Selenomonadales; f__Selenomonadaceae; g__Selenomonas; s__Selenomonas_infelix	Yes	No		0	0	0	0	0	0	0	0	87	0	0	0	0	0	0	0	0	52	0	0	0	0	0	0	32	0	0	0	75	0	0	0	0	0	0	0	0	0	0	0	0	0	0	0	0
ASV3311	k__Bacteria; p__Firmicutes; c__Clostridia; o__Clostridia_vadinBB60_group; f__unclassified_Clostridia_vadinBB60_group; g__unclassified_Clostridia_vadinBB60_group; s__unclassified_Clostridia_vadinBB60_group	Yes	No		0	0	0	0	0	0	0	0	75	0	0	0	0	0	0	0	36	71	148	79	0	0	0	0	0	0	0	0	0	0	0	0	0	0	0	0	0	0	0	0	0	0	0	0	0
ASV3312	k__Bacteria; p__Spirochaetota; c__Spirochaetia; o__Spirochaetales; f__Spirochaetaceae; g__Treponema; s__Treponema_medium	No	No		0	0	0	0	0	0	0	0	73	0	64	58	92	0	0	0	0	0	0	0	0	0	0	0	0	0	0	0	0	0	0	0	0	0	0	0	0	0	0	0	0	0	0	0	0
ASV3313	k__Bacteria; p__Spirochaetota; c__Spirochaetia; o__Spirochaetales; f__Spirochaetaceae; g__Treponema; s__Treponema_socranskii	Yes	Yes		0	0	0	0	0	0	0	0	71	0	23	0	92	0	0	0	0	0	0	0	0	0	0	0	0	0	0	0	0	0	0	0	0	0	0	0	20	11	3	0	0	0	0	0	0
ASV3318	k__Bacteria; p__Bacteroidota; c__Bacteroidia; o__Bacteroidales; f__Rikenellaceae; g__Rikenellaceae_RC9_gut_group; s__Bacteroidetes_bacterium_SP18_29	No	No		0	0	0	0	0	0	0	0	63	0	138	0	120	0	0	0	14	0	0	0	0	0	0	0	0	0	0	0	0	0	0	0	0	0	16	16	0	0	14	0	0	0	0	0	0
ASV3319	k__Bacteria; p__Firmicutes; c__Clostridia; o__Lachnospirales; f__Lachnospiraceae; g__Johnsonella; s__unclassified_Johnsonella	No	No		0	0	0	0	0	0	0	0	63	24	110	63	22	150	61	66	0	0	0	0	0	0	0	0	0	0	0	0	0	0	0	0	0	0	7	0	0	0	0	0	0	0	0	0	0
ASV3320	k__Bacteria; p__Patescibacteria; c__Saccharimonadia; o__Saccharimonadales; f__Saccharimonadaceae; g__Candidatus_Saccharimonas; s__unclassified_Candidatus_Saccharimonas	Yes	No		0	0	0	0	0	0	0	0	62	35	49	83	31	0	0	0	0	0	22	0	12	0	0	12	0	0	0	0	0	0	0	0	0	0	0	0	0	0	21	0	0	0	0	0	0
ASV3339	k__Bacteria; p__Firmicutes; c__Clostridia; o__Peptostreptococcales_Tissierellales; f__Anaerovoracaceae; g__[Eubacterium]_saphenum_group; s__[Eubacterium]_saphenum	No	No		0	0	0	0	0	0	0	0	36	0	13	32	123	0	106	79	0	0	0	0	0	0	0	0	0	0	0	0	0	0	0	0	0	0	0	0	0	0	0	0	0	0	0	0	0
ASV3340	k__Bacteria; p__Firmicutes; c__Clostridia; o__Peptostreptococcales_Tissierellales; f__Family_XI; g__unclassified_Family_XI; s__uncultured_Peptostreptococcus_sp.	Yes	No		0	0	0	0	0	0	0	0	35	19	123	111	0	0	0	0	0	0	0	0	0	0	0	0	0	0	0	0	0	0	0	0	0	0	0	0	0	0	0	0	0	0	0	0	0
ASV3371	k__Bacteria; p__Firmicutes; c__Negativicutes; o__Veillonellales_Selenomonadales; f__Veillonellaceae; g__Megasphaera; s__Megasphaera_micronuciformis	Yes	No		0	0	0	0	0	0	0	0	16	158	128	90	0	0	0	0	0	0	0	0	0	0	0	0	0	0	0	0	0	0	0	0	0	0	0	0	0	0	0	0	0	0	0	0	0
ASV3447	k__Bacteria; p__Firmicutes; c__Bacilli; o__Erysipelotrichales; f__Erysipelatoclostridiaceae; g__Erysipelatoclostridium; s__[Clostridium]_cocleatum	No	No		0	0	0	0	0	0	0	0	7	0	0	0	0	0	0	0	0	0	0	0	0	0	0	0	0	0	0	0	4	0	0	0	54	0	0	0	71	0	0	0	33	0	0	0	59
ASV3603	k__Bacteria; p__Firmicutes; c__Bacilli; o__Lactobacillales; f__Streptococcaceae; g__Streptococcus; s__Streptococcus_mitis	Yes	No		0	0	0	0	0	0	0	0	0	2055	0	0	0	0	0	0	0	0	0	0	0	0	0	0	0	0	0	0	0	0	0	0	0	0	0	0	0	0	0	0	0	0	0	0	0
ASV3604	k__Bacteria; p__Proteobacteria; c__Gammaproteobacteria; o__Enterobacterales; f__Pasteurellaceae; g__Haemophilus; s__Haemophilus_parainfluenzae	No	Yes		0	0	0	0	0	0	0	0	0	870	272	180	0	0	0	0	0	0	0	0	0	0	0	0	0	0	0	0	0	0	0	0	0	0	0	0	0	0	0	0	0	0	0	0	0
ASV3605	k__Bacteria; p__Bacteroidota; c__Bacteroidia; o__Bacteroidales; f__Porphyromonadaceae; g__Porphyromonas; s__Porphyromonas_gingivalis	No	Yes		0	0	0	0	0	0	0	0	0	435	586	0	0	0	0	0	0	0	0	0	0	0	0	0	0	0	0	0	0	0	0	0	0	0	0	0	0	0	0	0	0	0	0	0	0
ASV3606	k__Bacteria; p__Bacteroidota; c__Bacteroidia; o__Bacteroidales; f__Prevotellaceae; g__Prevotella_7; s__Prevotella_melaninogenica	Yes	Yes		0	0	0	0	0	0	0	0	0	403	108	321	0	0	0	0	0	0	0	0	0	0	0	0	0	0	0	0	0	0	0	0	0	0	0	0	0	0	0	0	0	0	0	0	0
ASV3607	k__Bacteria; p__Patescibacteria; c__Gracilibacteria; o__Absconditabacteriales__SR1; f__SR1_bacterium_oral_taxon_875; g__unclassified_SR1_bacterium_oral_taxon_875; s__unclassified_SR1_bacterium_oral_taxon_875	Yes	No		0	0	0	0	0	0	0	0	0	361	0	27	31	0	0	0	0	0	0	0	0	0	0	0	0	389	0	0	0	677	0	515	0	66	0	0	0	0	32	0	0	0	0	0	0
ASV3608	k__Bacteria; p__Bacteroidota; c__Bacteroidia; o__Bacteroidales; f__Prevotellaceae; g__unclassified_Prevotellaceae; s__unclassified_Prevotellaceae	Yes	No		0	0	0	0	0	0	0	0	0	224	0	0	0	0	0	0	0	460	412	259	0	0	0	0	0	0	0	0	0	0	0	0	0	0	0	0	0	0	0	0	0	0	0	0	0
ASV3609	k__Bacteria; p__Bacteroidota; c__Bacteroidia; o__Bacteroidales; f__Prevotellaceae; g__Alloprevotella; s__Alloprevotella_rava	Yes	No		0	0	0	0	0	0	0	0	0	222	0	0	0	181	0	0	0	0	0	0	0	0	0	0	0	0	0	0	0	0	0	0	0	0	0	0	0	0	0	0	0	0	0	0	0
ASV3610	k__Bacteria; p__Firmicutes; c__Bacilli; o__Lactobacillales; f__Streptococcaceae; g__Streptococcus; s__unclassified_Streptococcus	Yes	Yes		0	0	0	0	0	0	0	0	0	183	252	0	0	0	0	0	0	0	0	0	0	0	0	0	0	0	0	0	0	0	0	0	0	0	0	0	0	0	0	0	0	0	0	0	0
ASV3611	k__Bacteria; p__Bacteroidota; c__Bacteroidia; o__Bacteroidales; f__Prevotellaceae; g__Prevotella_7; s__Prevotella_histicola	Yes	No		0	0	0	0	0	0	0	0	0	170	0	0	0	0	0	0	0	0	0	0	0	0	0	0	0	0	0	0	0	881	386	156	0	0	0	0	0	0	0	0	0	0	0	0	0
ASV3612	k__Bacteria; p__Bacteroidota; c__Bacteroidia; o__Bacteroidales; f__Prevotellaceae; g__Alloprevotella; s__Alloprevotella_rava	No	Yes		0	0	0	0	0	0	0	0	0	164	0	127	0	0	0	0	0	0	0	0	0	0	0	0	0	0	0	0	0	0	0	0	0	0	0	0	0	16	0	0	0	0	0	0	0
ASV3614	k__Bacteria; p__Bacteroidota; c__Bacteroidia; o__Bacteroidales; f__Prevotellaceae; g__Alloprevotella; s__Alloprevotella_tannerae	No	Yes		0	0	0	0	0	0	0	0	0	155	0	172	0	0	0	0	0	0	0	0	0	0	0	0	0	0	0	0	0	0	0	40	0	0	0	0	0	0	0	0	0	0	0	0	0
ASV3616	k__Bacteria; p__Proteobacteria; c__Gammaproteobacteria; o__Enterobacterales; f__Pasteurellaceae; g__Haemophilus; s__Haemophilus_parainfluenzae	Yes	Yes		0	0	0	0	0	0	0	0	0	141	159	143	0	0	0	0	0	0	0	0	0	0	0	0	0	0	0	0	0	0	0	0	0	0	0	0	0	0	0	0	0	0	0	0	0
ASV3617	k__Bacteria; p__Bacteroidota; c__Bacteroidia; o__Bacteroidales; f__Prevotellaceae; g__Alloprevotella; s__Alloprevotella_tannerae	Yes	Yes		0	0	0	0	0	0	0	0	0	140	177	0	0	0	0	0	0	232	0	86	0	0	0	0	0	0	0	0	0	0	0	0	0	0	0	0	0	0	0	0	0	0	63	43	0
ASV3619	k__Bacteria; p__Bacteroidota; c__Bacteroidia; o__Bacteroidales; f__Prevotellaceae; g__Prevotella; s__Prevotella_pallens	Yes	Yes		0	0	0	0	0	0	0	0	0	134	0	0	0	0	0	0	0	0	0	0	0	0	0	0	0	0	0	0	0	0	0	0	0	0	45	0	0	69	0	0	0	0	0	0	0
ASV3620	k__Bacteria; p__Proteobacteria; c__Gammaproteobacteria; o__Burkholderiales; f__Neisseriaceae; g__Simonsiella; s__Simonsiella_muelleri	Yes	Yes		0	0	0	0	0	0	0	0	0	134	128	130	0	0	0	0	168	72	0	159	0	0	0	0	0	0	0	0	0	0	0	0	0	0	0	0	0	0	0	0	0	0	0	0	0
ASV3623	k__Bacteria; p__Bacteroidota; c__Bacteroidia; o__Bacteroidales; f__Porphyromonadaceae; g__Porphyromonas; s__Porphyromonas_endodontalis	No	No		0	0	0	0	0	0	0	0	0	122	0	106	0	535	139	0	0	0	0	0	0	0	0	0	0	0	29	0	0	0	12	0	0	85	138	29	0	391	0	169	0	0	0	16	0
ASV3624	k__Bacteria; p__Fusobacteriota; c__Fusobacteriia; o__Fusobacteriales; f__Leptotrichiaceae; g__Leptotrichia; s__Leptotrichia_buccalis	Yes	No		0	0	0	0	0	0	0	0	0	111	63	0	0	79	178	93	0	0	0	0	0	0	0	0	0	0	0	0	0	0	0	0	0	0	0	0	0	0	0	0	0	0	0	0	0
ASV3625	k__Bacteria; p__Bacteroidota; c__Bacteroidia; o__Bacteroidales; f__Prevotellaceae; g__Prevotella_7; s__Prevotella_genomosp._P6	Yes	Yes		0	0	0	0	0	0	0	0	0	105	91	109	0	0	0	0	0	0	0	0	0	0	0	0	0	0	0	0	0	0	0	0	0	0	0	0	0	0	0	0	0	0	0	0	0
ASV3626	k__Bacteria; p__Patescibacteria; c__Saccharimonadia; o__Saccharimonadales; f__Saccharimonadaceae; g__Candidatus_Saccharimonas; s__unclassified_Candidatus_Saccharimonas	Yes	Yes		0	0	0	0	0	0	0	0	0	103	0	0	0	0	0	0	0	0	0	0	0	0	0	0	0	0	0	0	0	0	0	0	0	0	0	0	0	0	0	0	0	0	35	0	0
ASV3627	k__Bacteria; p__Bacteroidota; c__Bacteroidia; o__Sphingobacteriales; f__Lentimicrobiaceae; g__Lentimicrobium; s__unclassified_Lentimicrobium	No	Yes		0	0	0	0	0	0	0	0	0	102	230	233	0	0	0	0	0	32	152	110	0	0	0	0	0	0	0	0	0	0	0	16	0	0	0	0	0	0	0	0	0	0	0	0	0
ASV3630	k__Bacteria; p__Bacteroidota; c__Bacteroidia; o__Bacteroidales; f__Prevotellaceae; g__Prevotella_7; s__Prevotella_pleuritidis	Yes	Yes		0	0	0	0	0	0	0	0	0	92	34	142	0	121	0	12	0	0	0	0	0	0	4	0	0	19	15	19	0	8	0	0	0	0	0	0	0	0	0	0	0	0	0	0	0
ASV3631	k__Bacteria; p__Bacteroidota; c__Bacteroidia; o__Bacteroidales; f__Prevotellaceae; g__Prevotella_7; s__Prevotella_jejuni	No	Yes		0	0	0	0	0	0	0	0	0	89	31	80	0	0	0	0	0	0	0	0	0	0	0	0	0	0	0	0	0	0	0	0	0	0	0	0	0	0	0	0	0	0	0	0	0
ASV3632	k__Bacteria; p__Bacteroidota; c__Bacteroidia; o__Bacteroidales; f__Porphyromonadaceae; g__Porphyromonas; s__Porphyromonas_endodontalis	Yes	Yes		0	0	0	0	0	0	0	0	0	87	0	0	0	0	0	0	0	56	247	0	0	0	0	0	0	0	0	0	0	0	0	0	0	0	0	0	0	0	0	0	0	0	0	0	0
ASV3639	k__Bacteria; p__Firmicutes; c__Bacilli; o__Lactobacillales; f__Streptococcaceae; g__Streptococcus; s__Streptococcus_parasanguinis	No	Yes		0	0	0	0	0	0	0	0	0	71	383	146	0	44	0	0	0	0	0	0	0	0	0	0	0	0	0	0	0	0	0	0	0	0	0	0	0	0	0	0	0	0	0	0	0
ASV3640	k__Bacteria; p__Actinobacteriota; c__Actinobacteria; o__Actinomycetales; f__Actinomycetaceae; g__Actinomyces; s__Actinomyces_oris	No	Yes		0	0	0	0	0	0	0	0	0	70	0	0	0	0	0	0	75	0	0	0	0	0	0	0	0	0	0	0	0	0	0	0	0	0	0	0	0	0	96	102	0	0	0	0	0
ASV3642	k__Bacteria; p__Bacteroidota; c__Bacteroidia; o__Bacteroidales; f__Rikenellaceae; g__Rikenellaceae_RC9_gut_group; s__Bacteroidetes_bacterium_SP18_29	No	No		0	0	0	0	0	0	0	0	0	59	0	38	0	139	47	79	0	0	0	10	0	0	0	0	0	0	0	0	0	0	0	0	0	0	0	0	0	18	0	0	0	0	0	0	0
ASV3651	k__Bacteria; p__Fusobacteriota; c__Fusobacteriia; o__Fusobacteriales; f__Leptotrichiaceae; g__Leptotrichia; s__Leptotrichia_trevisanii	No	No		0	0	0	0	0	0	0	0	0	37	148	149	0	0	0	0	0	0	0	0	0	0	0	0	0	0	0	0	0	0	0	0	0	0	0	0	0	56	0	27	0	0	0	0	0
ASV3653	k__Bacteria; p__Firmicutes; c__Clostridia; o__Lachnospirales; f__Lachnospiraceae; g__Catonella; s__Catonella_morbi	Yes	Yes		0	0	0	0	0	0	0	0	0	37	0	80	0	0	0	0	0	0	181	404	0	0	0	0	0	0	0	0	0	0	0	0	0	0	0	0	0	267	991	198	0	0	0	0	0
ASV3659	k__Bacteria; p__Bacteroidota; c__Bacteroidia; o__Bacteroidales; f__Prevotellaceae; g__Prevotella_7; s__Prevotella_melaninogenica	No	No		0	0	0	0	0	0	0	0	0	28	0	0	0	0	74	0	0	0	0	0	0	0	0	0	0	0	0	0	0	0	0	0	0	0	0	0	0	0	0	0	0	0	0	0	0
ASV3669	k__Bacteria; p__Firmicutes; c__Clostridia; o__Lachnospirales; f__Lachnospiraceae; g__Catonella; s__Catonella_morbi	Yes	No		0	0	0	0	0	0	0	0	0	20	33	40	56	0	0	0	0	0	0	30	0	30	22	37	0	0	0	0	0	0	0	0	0	0	0	0	0	15	0	0	0	0	0	0	0
ASV3710	k__Bacteria; p__Proteobacteria; c__Gammaproteobacteria; o__Burkholderiales; f__Comamonadaceae; g__Paucibacter; s__Cenchrus_americanus	No	Yes		0	0	0	0	0	0	0	0	0	4	0	0	0	0	0	0	0	0	0	0	0	0	78	0	0	0	0	0	0	0	0	0	0	0	4	0	0	0	0	48	0	0	0	0	0
ASV3762	k__Bacteria; p__Firmicutes; c__Bacilli; o__Lactobacillales; f__Streptococcaceae; g__Streptococcus; s__Streptococcus_parasanguinis	Yes	Yes		0	0	0	0	0	0	0	0	0	0	712	229	0	0	694	0	0	0	0	0	0	78	119	0	0	0	0	0	0	0	0	0	0	189	128	0	0	109	112	0	0	0	0	0	0
ASV3763	k__Bacteria; p__Firmicutes; c__Negativicutes; o__Veillonellales_Selenomonadales; f__Veillonellaceae; g__Veillonella; s__Veillonella_dispar	No	No		0	0	0	0	0	0	0	0	0	0	313	218	0	0	0	0	0	0	0	0	0	0	0	0	0	0	0	0	0	0	0	0	0	0	0	0	0	0	0	0	0	0	0	0	0
ASV3764	k__Bacteria; p__Actinobacteriota; c__Actinobacteria; o__Corynebacteriales; f__Corynebacteriaceae; g__Corynebacterium; s__Corynebacterium_matruchotii	Yes	No		0	0	0	0	0	0	0	0	0	0	227	0	0	0	0	0	0	0	0	0	0	0	0	0	0	0	0	0	0	0	0	0	81	195	0	0	0	0	0	0	0	0	0	0	0
ASV3766	k__Bacteria; p__Bacteroidota; c__Bacteroidia; o__Bacteroidales; f__Prevotellaceae; g__Prevotella; s__Prevotella_conceptionensis	Yes	Yes		0	0	0	0	0	0	0	0	0	0	210	0	0	0	0	0	0	0	0	0	0	0	0	0	0	0	0	0	0	0	0	0	0	0	0	0	0	0	0	0	0	0	0	0	0
ASV3769	k__Bacteria; p__Actinobacteriota; c__Actinobacteria; o__Actinomycetales; f__Actinomycetaceae; g__Actinomyces; s__Schaalia_odontolytica	No	No		0	0	0	0	0	0	0	0	0	0	163	58	0	0	0	0	0	0	0	0	0	0	0	0	0	678	0	459	0	399	223	517	0	0	0	0	0	0	0	0	0	0	43	128	100
ASV3770	k__Bacteria; p__Fusobacteriota; c__Fusobacteriia; o__Fusobacteriales; f__Leptotrichiaceae; g__Leptotrichia; s__unclassified_Leptotrichia	No	No		0	0	0	0	0	0	0	0	0	0	146	0	0	0	0	0	0	0	0	0	0	0	0	0	0	0	0	0	0	0	0	0	0	0	0	0	0	0	0	0	0	0	0	0	0
ASV3774	k__Bacteria; p__Bacteroidota; c__Bacteroidia; o__Bacteroidales; f__Porphyromonadaceae; g__Porphyromonas; s__Porphyromonas_endodontalis	Yes	Yes		0	0	0	0	0	0	0	0	0	0	98	0	283	0	0	200	0	0	0	0	63	0	0	108	0	0	0	0	0	0	0	0	59	0	0	0	102	0	553	169	15	0	0	0	11
ASV3777	k__Bacteria; p__Fusobacteriota; c__Fusobacteriia; o__Fusobacteriales; f__Fusobacteriaceae; g__Fusobacterium; s__Fusobacterium_pseudoperiodonticum	Yes	No		0	0	0	0	0	0	0	0	0	0	86	0	0	0	0	0	0	0	0	0	0	0	0	0	0	0	0	0	0	111	158	149	0	0	0	0	0	0	0	0	0	0	0	0	0
ASV3779	k__Bacteria; p__Firmicutes; c__Negativicutes; o__Veillonellales_Selenomonadales; f__Veillonellaceae; g__Veillonella; s__Veillonella_atypica	No	No		0	0	0	0	0	0	0	0	0	0	70	0	0	0	0	0	0	0	0	0	0	0	0	0	0	0	0	0	0	0	0	0	0	0	0	0	0	0	0	0	0	0	0	0	0
ASV3784	k__Bacteria; p__Fusobacteriota; c__Fusobacteriia; o__Fusobacteriales; f__Leptotrichiaceae; g__Leptotrichia; s__Leptotrichia_buccalis	No	No		0	0	0	0	0	0	0	0	0	0	55	0	0	0	0	0	0	0	60	0	0	0	0	0	0	0	0	0	0	0	0	0	0	0	0	0	0	73	0	0	0	0	71	78	184
ASV3792	k__Bacteria; p__Fusobacteriota; c__Fusobacteriia; o__Fusobacteriales; f__Leptotrichiaceae; g__Leptotrichia; s__Leptotrichia_sp.	Yes	No		0	0	0	0	0	0	0	0	0	0	38	0	0	0	0	0	0	0	0	0	0	0	0	0	0	0	0	0	0	0	0	0	0	83	62	0	0	0	0	0	0	0	0	0	0
ASV3795	k__Bacteria; p__Actinobacteriota; c__Actinobacteria; o__Corynebacteriales; f__Corynebacteriaceae; g__Corynebacterium; s__Corynebacterium_matruchotii	No	Yes		0	0	0	0	0	0	0	0	0	0	32	63	0	0	0	0	80	0	52	70	0	0	0	0	0	0	0	0	0	0	0	0	0	0	0	0	0	0	0	0	0	0	0	0	0
ASV3826	k__Bacteria; p__Spirochaetota; c__Spirochaetia; o__Spirochaetales; f__Spirochaetaceae; g__Treponema; s__Treponema_denticola	Yes	No		0	0	0	0	0	0	0	0	0	0	15	0	0	0	0	0	58	46	14	0	0	0	0	0	0	0	0	0	0	0	0	0	0	0	0	0	0	28	19	25	0	0	0	0	17
ASV3869	k__Bacteria; p__Firmicutes; c__Bacilli; o__Lactobacillales; f__Streptococcaceae; g__Streptococcus; s__Streptococcus_mitis	No	Yes		0	0	0	0	0	0	0	0	0	0	0	908	0	255	0	0	0	0	0	0	0	0	0	0	0	0	0	0	0	0	0	0	0	0	0	0	0	0	0	0	0	0	0	0	0
ASV3873	k__Bacteria; p__Bacteroidota; c__Bacteroidia; o__Flavobacteriales; f__Flavobacteriaceae; g__Capnocytophaga; s__Capnocytophaga_gingivalis	Yes	Yes		0	0	0	0	0	0	0	0	0	0	0	120	224	0	0	47	0	0	0	0	0	0	0	0	0	0	0	0	0	0	0	0	0	0	0	0	0	0	0	0	0	0	0	0	0
ASV3874	k__Bacteria; p__Bacteroidota; c__Bacteroidia; o__Bacteroidales; f__Prevotellaceae; g__Prevotella_7; s__Prevotella_jejuni	No	Yes		0	0	0	0	0	0	0	0	0	0	0	111	0	0	45	0	0	0	0	0	0	0	0	0	0	0	0	0	0	0	0	0	0	0	0	0	0	0	0	0	0	0	0	0	0
ASV3877	k__Bacteria; p__Bacteroidota; c__Bacteroidia; o__Bacteroidales; f__Prevotellaceae; g__Prevotella_7; s__Prevotella_veroralis	No	Yes		0	0	0	0	0	0	0	0	0	0	0	103	0	0	0	0	0	0	0	0	0	0	0	0	0	0	0	0	0	0	0	0	0	0	0	0	29	0	0	0	0	0	0	0	0
ASV3878	k__Bacteria; p__Bacteroidota; c__Bacteroidia; o__Bacteroidales; f__Prevotellaceae; g__Prevotella_7; s__Prevotella_melaninogenica	Yes	No		0	0	0	0	0	0	0	0	0	0	0	98	0	0	0	0	0	0	0	0	0	0	0	0	0	0	0	0	0	0	0	0	0	0	0	0	0	0	0	0	0	0	0	0	0
ASV3879	k__Bacteria; p__Firmicutes; c__Negativicutes; o__Veillonellales_Selenomonadales; f__Veillonellaceae; g__Veillonella; s__Veillonella_parvula	No	Yes		0	0	0	0	0	0	0	0	0	0	0	94	0	0	77	82	0	0	0	0	0	0	0	0	0	0	0	0	0	0	0	0	0	0	0	0	0	0	0	0	0	0	0	0	0
ASV3890	k__Bacteria; p__Actinobacteriota; c__Actinobacteria; o__Actinomycetales; f__Actinomycetaceae; g__Actinomyces; s__Actinomyces_naeslundii	Yes	Yes		0	0	0	0	0	0	0	0	0	0	0	53	197	121	210	99	0	0	0	0	0	0	0	38	0	0	0	0	0	38	0	0	0	0	0	0	0	0	0	0	0	0	0	0	0
ASV3912	k__Bacteria; p__Patescibacteria; c__Saccharimonadia; o__Saccharimonadales; f__uncultured_Candidatus_Saccharibacteria_bacterium; g__uncultured_Candidatus_Saccharibacteria_bacterium; s__uncultured_Candidatus_Saccharibacteria_bacterium	No	Yes		0	0	0	0	0	0	0	0	0	0	0	15	0	0	0	0	0	0	0	0	0	0	0	0	0	0	0	0	0	0	0	0	0	0	0	0	0	0	0	0	0	0	0	0	0
ASV3923	k__Bacteria; p__Proteobacteria; c__Gammaproteobacteria; o__Burkholderiales; f__Comamonadaceae; g__Paucibacter; s__Cenchrus_americanus	No	No		0	0	0	0	0	0	0	0	0	0	0	10	0	0	0	0	0	0	0	0	0	0	0	0	0	0	0	0	32	0	0	0	0	0	0	0	0	0	0	0	0	0	0	0	0
ASV3949	k__Bacteria; p__Spirochaetota; c__Spirochaetia; o__Spirochaetales; f__Spirochaetaceae; g__Treponema; s__Treponema_sp._canine_oral_taxon_087	No	Yes		0	0	0	0	0	0	0	0	0	0	0	0	683	0	0	0	87	0	0	0	0	0	0	0	0	0	0	0	0	0	0	0	0	0	0	0	0	0	0	0	0	0	0	0	0
ASV3950	k__Bacteria; p__Firmicutes; c__Bacilli; o__Lactobacillales; f__Streptococcaceae; g__Streptococcus; s__Streptococcus_cristatus	No	No		0	0	0	0	0	0	0	0	0	0	0	0	623	0	0	0	724	0	0	0	0	0	0	0	689	0	0	0	0	0	0	0	132	0	0	0	0	0	0	0	0	0	0	0	0
ASV3951	k__Bacteria; p__Proteobacteria; c__Gammaproteobacteria; o__Burkholderiales; f__Neisseriaceae; g__Neisseria; s__Morococcus_cerebrosus	Yes	Yes		0	0	0	0	0	0	0	0	0	0	0	0	543	0	464	0	0	0	0	0	0	0	0	0	0	0	0	0	0	0	0	0	0	0	0	0	0	0	0	0	0	0	0	0	0
ASV3952	k__Bacteria; p__Firmicutes; c__Bacilli; o__Acholeplasmatales; f__Acholeplasmataceae; g__Acholeplasma; s__unclassified_Acholeplasma	Yes	No		0	0	0	0	0	0	0	0	0	0	0	0	461	0	0	0	0	0	0	0	0	0	0	0	0	0	0	0	0	0	0	0	0	0	0	0	0	0	0	0	0	0	0	0	0
ASV3953	k__Bacteria; p__Spirochaetota; c__Spirochaetia; o__Spirochaetales; f__Spirochaetaceae; g__Treponema; s__Treponema_sp._5_C_AT040	Yes	Yes		0	0	0	0	0	0	0	0	0	0	0	0	372	40	16	51	0	0	0	0	0	0	0	0	12	0	0	0	0	0	0	0	0	0	0	0	0	0	0	0	0	0	0	0	0
ASV3954	k__Bacteria; p__Bacteroidota; c__Bacteroidia; o__Bacteroidales; f__Prevotellaceae; g__Prevotella_7; s__Prevotella_melaninogenica	No	No		0	0	0	0	0	0	0	0	0	0	0	0	296	0	0	0	168	0	0	0	0	0	0	0	0	0	0	0	0	0	0	0	0	0	0	0	0	0	0	0	0	0	0	0	0
ASV3955	k__Bacteria; p__Actinobacteriota; c__Actinobacteria; o__Corynebacteriales; f__Corynebacteriaceae; g__Corynebacterium; s__Corynebacterium_matruchotii	Yes	Yes		0	0	0	0	0	0	0	0	0	0	0	0	266	253	601	266	0	0	0	0	0	0	0	0	0	0	0	0	0	0	0	0	0	0	0	0	0	0	0	0	0	0	0	0	0
ASV3958	k__Bacteria; p__Bacteroidota; c__Bacteroidia; o__Bacteroidales; f__Prevotellaceae; g__unclassified_Prevotellaceae; s__unclassified_Prevotellaceae	No	No		0	0	0	0	0	0	0	0	0	0	0	0	154	0	86	112	0	0	0	0	0	0	0	0	0	0	0	0	0	0	0	0	0	0	0	0	0	0	0	0	0	0	0	0	0
ASV3962	k__Bacteria; p__Fusobacteriota; c__Fusobacteriia; o__Fusobacteriales; f__Fusobacteriaceae; g__Fusobacterium; s__Fusobacterium_nucleatum	Yes	No		0	0	0	0	0	0	0	0	0	0	0	0	134	0	0	0	0	0	173	391	0	0	0	0	0	106	0	0	0	0	0	0	0	0	0	0	0	0	87	100	0	0	0	0	0
ASV3967	k__Bacteria; p__Synergistota; c__Synergistia; o__Synergistales; f__Synergistaceae; g__Fretibacterium; s__unclassified_Fretibacterium	Yes	Yes		0	0	0	0	0	0	0	0	0	0	0	0	85	99	70	140	71	90	36	38	0	0	0	0	0	0	0	0	0	0	0	0	0	0	0	0	0	0	0	46	0	0	0	0	0
ASV3975	k__Bacteria; p__Bacteroidota; c__Bacteroidia; o__Bacteroidales; f__Prevotellaceae; g__Prevotella_7; s__Prevotella_baroniae	Yes	No		0	0	0	0	0	0	0	0	0	0	0	0	61	0	0	38	0	0	0	0	0	0	0	0	0	0	0	0	0	0	0	0	0	0	0	0	0	0	0	0	0	0	0	0	0
ASV3981	k__Bacteria; p__Bacteroidota; c__Bacteroidia; o__Bacteroidales; f__Prevotellaceae; g__Prevotella; s__Prevotella_nanceiensis	No	No		0	0	0	0	0	0	0	0	0	0	0	0	50	0	0	0	245	0	0	0	341	0	0	78	0	0	86	361	0	0	87	380	0	159	0	204	0	0	0	0	22	0	0	0	0
ASV3988	k__Bacteria; p__Actinobacteriota; c__Actinobacteria; o__Actinomycetales; f__Actinomycetaceae; g__Actinomyces; s__Schaalia_odontolytica	No	No		0	0	0	0	0	0	0	0	0	0	0	0	41	0	66	30	0	0	0	0	0	0	0	0	0	0	0	0	0	0	0	0	0	0	0	0	0	0	0	0	0	0	0	0	0
ASV3994	k__Bacteria; p__Bacteroidota; c__Bacteroidia; o__Bacteroidales; f__Prevotellaceae; g__unclassified_Prevotellaceae; s__unclassified_Prevotellaceae	No	Yes		0	0	0	0	0	0	0	0	0	0	0	0	36	0	0	0	0	0	0	0	0	0	0	0	0	0	0	0	0	0	0	0	0	0	0	0	177	0	0	0	0	0	0	0	113
ASV4312	k__Bacteria; p__Bacteroidota; c__Bacteroidia; o__Bacteroidales; f__Porphyromonadaceae; g__Porphyromonas; s__Porphyromonas_endodontalis	Yes	No		0	0	0	0	0	0	0	0	0	0	0	0	0	1256	0	0	0	139	0	0	0	0	0	0	0	0	0	0	0	0	0	0	0	0	0	0	0	0	0	0	0	0	0	0	0
ASV4313	k__Bacteria; p__Fusobacteriota; c__Fusobacteriia; o__Fusobacteriales; f__Leptotrichiaceae; g__Leptotrichia; s__Leptotrichia_trevisanii	No	Yes		0	0	0	0	0	0	0	0	0	0	0	0	0	1168	177	351	0	0	0	0	0	0	0	0	0	0	0	0	0	0	0	0	0	0	0	0	0	0	0	0	0	0	0	0	0
ASV4314	k__Bacteria; p__Bacteroidota; c__Bacteroidia; o__Bacteroidales; f__Prevotellaceae; g__Alloprevotella; s__Alloprevotella_tannerae	Yes	No		0	0	0	0	0	0	0	0	0	0	0	0	0	467	164	0	0	0	0	0	0	0	0	0	0	0	0	0	0	0	0	0	0	0	0	0	0	0	0	0	0	0	0	0	0
ASV4315	k__Bacteria; p__Bacteroidota; c__Bacteroidia; o__Bacteroidales; f__Porphyromonadaceae; g__Porphyromonas; s__Porphyromonas_endodontalis	Yes	No		0	0	0	0	0	0	0	0	0	0	0	0	0	456	337	440	0	0	0	0	63	0	0	0	0	0	0	0	0	0	0	0	0	0	0	0	0	0	0	0	0	0	0	0	0
ASV4316	k__Bacteria; p__Fusobacteriota; c__Fusobacteriia; o__Fusobacteriales; f__Fusobacteriaceae; g__Fusobacterium; s__Fusobacterium_nucleatum	Yes	Yes		0	0	0	0	0	0	0	0	0	0	0	0	0	451	293	182	0	0	0	0	0	0	0	0	0	0	0	0	0	0	0	0	0	0	0	0	0	0	0	0	0	0	0	0	0
ASV4317	k__Bacteria; p__Bacteroidota; c__Bacteroidia; o__Bacteroidales; f__Prevotellaceae; g__Alloprevotella; s__Prevotellaceae_bacterium_Marseille_P2826	No	Yes		0	0	0	0	0	0	0	0	0	0	0	0	0	317	161	0	0	0	0	0	0	0	0	0	0	0	0	0	0	0	0	0	0	0	0	0	0	0	0	0	0	0	0	0	0
ASV4318	k__Bacteria; p__Firmicutes; c__Negativicutes; o__Veillonellales_Selenomonadales; f__Selenomonadaceae; g__Selenomonas; s__Selenomonas_infelix	No	Yes		0	0	0	0	0	0	0	0	0	0	0	0	0	283	0	0	0	0	0	0	0	0	0	0	0	0	0	0	0	0	0	0	0	0	0	0	0	0	0	0	0	0	0	0	0
ASV4319	k__Bacteria; p__Firmicutes; c__Bacilli; o__Mycoplasmatales; f__Mycoplasmataceae; g__Mycoplasma; s__Metamycoplasma_hyosynoviae	No	No		0	0	0	0	0	0	0	0	0	0	0	0	0	269	91	0	0	0	0	0	0	0	0	0	0	0	0	0	0	0	0	0	0	0	0	0	0	0	0	0	0	0	0	0	0
ASV4320	k__Bacteria; p__Bacteroidota; c__Bacteroidia; o__Bacteroidales; f__Prevotellaceae; g__unclassified_Prevotellaceae; s__unclassified_Prevotellaceae	No	No		0	0	0	0	0	0	0	0	0	0	0	0	0	255	0	102	0	0	0	0	0	0	0	0	0	0	0	0	0	0	0	0	0	0	0	0	0	0	0	0	0	0	0	0	0
ASV4322	k__Bacteria; p__Bacteroidota; c__Bacteroidia; o__Bacteroidales; f__Prevotellaceae; g__Alloprevotella; s__Alloprevotella_tannerae	Yes	No		0	0	0	0	0	0	0	0	0	0	0	0	0	156	0	0	0	0	135	0	0	58	0	0	0	0	0	0	0	0	0	0	0	0	0	0	0	0	0	0	0	0	0	0	0
ASV4325	k__Bacteria; p__Bacteroidota; c__Bacteroidia; o__Flavobacteriales; f__Flavobacteriaceae; g__Capnocytophaga; s__Capnocytophaga_granulosa	No	Yes		0	0	0	0	0	0	0	0	0	0	0	0	0	139	0	89	0	75	0	0	0	150	0	0	0	0	0	0	0	0	0	0	0	0	0	0	0	0	0	48	0	40	0	0	0
ASV4330	k__Bacteria; p__Firmicutes; c__Negativicutes; o__Veillonellales_Selenomonadales; f__Veillonellaceae; g__Veillonella; s__Veillonella_rogosae	No	No		0	0	0	0	0	0	0	0	0	0	0	0	0	96	0	70	0	0	0	0	0	0	0	0	0	0	0	268	0	0	0	0	0	64	0	0	0	48	0	0	0	0	0	0	0
ASV4349	k__Bacteria; p__Firmicutes; c__Negativicutes; o__Veillonellales_Selenomonadales; f__Selenomonadaceae; g__Selenomonas; s__Selenomonas_sputigena	No	Yes		0	0	0	0	0	0	0	0	0	0	0	0	0	44	0	51	0	0	0	0	0	0	0	84	0	0	0	0	0	0	0	0	0	0	18	0	0	0	0	0	0	0	0	0	0
ASV4350	k__Bacteria; p__Patescibacteria; c__Saccharimonadia; o__Saccharimonadales; f__Saccharimonadaceae; g__Candidatus_Saccharimonas; s__unclassified_Candidatus_Saccharimonas	No	No		0	0	0	0	0	0	0	0	0	0	0	0	0	44	0	0	0	0	0	0	0	298	59	0	0	0	0	0	0	0	0	0	0	0	0	0	0	0	0	0	0	0	0	0	0
ASV4363	k__Bacteria; p__Proteobacteria; c__Gammaproteobacteria; o__Burkholderiales; f__Neisseriaceae; g__Neisseria; s__Neisseria_bacilliformis	Yes	No		0	0	0	0	0	0	0	0	0	0	0	0	0	34	36	310	0	0	0	0	0	0	0	0	72	0	0	0	0	0	0	0	0	0	0	0	0	0	0	0	0	0	0	0	0
ASV4428	k__Bacteria; p__Firmicutes; c__Bacilli; o__Lactobacillales; f__Streptococcaceae; g__Streptococcus; s__Streptococcus_mitis	No	Yes		0	0	0	0	0	0	0	0	0	0	0	0	0	0	458	0	0	0	0	0	0	0	0	316	0	0	0	0	0	0	0	0	0	0	0	0	0	0	0	0	0	0	0	0	0
ASV4430	k__Bacteria; p__Bacteroidota; c__Bacteroidia; o__Bacteroidales; f__Prevotellaceae; g__Prevotella; s__Prevotella_nanceiensis	No	Yes		0	0	0	0	0	0	0	0	0	0	0	0	0	0	85	0	0	0	0	0	0	0	0	0	0	0	0	585	0	0	0	569	0	0	0	0	0	0	0	0	0	0	0	0	0
ASV4488	k__Bacteria; p__Proteobacteria; c__Gammaproteobacteria; o__Enterobacterales; f__Pasteurellaceae; g__Haemophilus; s__Haemophilus_parainfluenzae	Yes	Yes		0	0	0	0	0	0	0	0	0	0	0	0	0	0	0	315	0	0	0	0	0	0	0	0	0	0	0	0	0	0	0	0	0	0	0	0	0	0	0	0	0	0	0	0	0
ASV4489	k__Bacteria; p__Firmicutes; c__Clostridia; o__Lachnospirales; f__Lachnospiraceae; g__Oribacterium; s__Oribacterium_sp._oral_taxon_108_str._F0425	Yes	No		0	0	0	0	0	0	0	0	0	0	0	0	0	0	0	208	0	0	0	0	0	0	52	0	0	0	0	0	0	0	0	0	0	0	0	0	0	0	0	0	0	0	0	0	0
ASV4490	k__Bacteria; p__Proteobacteria; c__Gammaproteobacteria; o__Burkholderiales; f__Comamonadaceae; g__Paucibacter; s__Cenchrus_americanus	No	Yes		0	0	0	0	0	0	0	0	0	0	0	0	0	0	0	108	0	0	0	0	0	0	0	0	0	0	0	0	0	0	0	0	0	0	0	0	0	0	0	0	0	0	0	0	0
ASV4492	k__Bacteria; p__Firmicutes; c__Bacilli; o__Lactobacillales; f__Streptococcaceae; g__Streptococcus; s__Streptococcus_lactarius	Yes	Yes		0	0	0	0	0	0	0	0	0	0	0	0	0	0	0	103	0	129	0	0	0	0	0	0	0	0	0	0	0	0	0	0	0	0	0	0	0	0	0	0	0	0	0	0	0
ASV4496	k__Bacteria; p__Proteobacteria; c__Gammaproteobacteria; o__Cardiobacteriales; f__Cardiobacteriaceae; g__Cardiobacterium; s__Cardiobacterium_valvarum	Yes	Yes		0	0	0	0	0	0	0	0	0	0	0	0	0	0	0	59	0	0	0	0	196	78	0	24	0	22	0	0	0	0	0	0	0	0	0	0	0	0	0	0	0	0	0	0	0
ASV4497	k__Bacteria; p__Bacteroidota; c__Bacteroidia; o__Bacteroidales; f__Prevotellaceae; g__Prevotella; s__Prevotella_conceptionensis	No	No		0	0	0	0	0	0	0	0	0	0	0	0	0	0	0	51	0	101	0	0	0	81	0	0	0	0	0	0	0	0	0	0	0	0	0	0	0	0	0	0	0	0	0	0	0
ASV4552	k__Bacteria; p__Firmicutes; c__Bacilli; o__Lactobacillales; f__Carnobacteriaceae; g__Granulicatella; s__Granulicatella_adiacens	No	No		0	0	0	0	0	0	0	0	0	0	0	0	0	0	0	0	1422	0	0	0	766	0	0	0	0	0	0	0	431	0	0	0	23	0	0	0	361	0	0	0	0	0	0	0	0
ASV4553	k__Bacteria; p__Bacteroidota; c__Bacteroidia; o__Bacteroidales; f__Porphyromonadaceae; g__Porphyromonas; s__Porphyromonas_gingivalis	No	No		0	0	0	0	0	0	0	0	0	0	0	0	0	0	0	0	646	0	209	0	0	0	141	0	0	0	0	0	0	0	0	0	0	0	0	0	0	0	0	0	0	0	0	0	0
ASV4554	k__Bacteria; p__Bacteroidota; c__Bacteroidia; o__Bacteroidales; f__Prevotellaceae; g__Prevotella_7; s__Prevotella_melaninogenica	No	Yes		0	0	0	0	0	0	0	0	0	0	0	0	0	0	0	0	598	0	0	101	0	0	0	0	0	0	0	0	0	0	0	0	0	0	0	0	0	0	0	0	0	0	0	0	0
ASV4555	k__Bacteria; p__Firmicutes; c__Bacilli; o__Lactobacillales; f__Streptococcaceae; g__Streptococcus; s__Streptococcus_mitis	No	No		0	0	0	0	0	0	0	0	0	0	0	0	0	0	0	0	403	0	0	0	0	0	0	0	0	0	0	0	0	0	0	0	0	0	0	0	0	0	0	0	0	0	0	0	0
ASV4556	k__Bacteria; p__Firmicutes; c__Bacilli; o__Lactobacillales; f__Streptococcaceae; g__Streptococcus; s__Streptococcus_mitis	Yes	Yes		0	0	0	0	0	0	0	0	0	0	0	0	0	0	0	0	301	0	0	0	0	0	0	0	0	0	0	0	0	0	0	0	0	0	0	0	0	0	0	0	0	0	0	0	0
ASV4557	k__Bacteria; p__Firmicutes; c__Clostridia; o__Peptostreptococcales_Tissierellales; f__Anaerovoracaceae; g__[Eubacterium]_saphenum_group; s__[Eubacterium]_saphenum	No	No		0	0	0	0	0	0	0	0	0	0	0	0	0	0	0	0	277	167	474	547	0	0	0	0	0	0	0	0	0	0	0	0	0	0	0	0	0	0	0	0	0	0	0	0	0
ASV4558	k__Bacteria; p__Bacteroidota; c__Bacteroidia; o__Bacteroidales; f__Prevotellaceae; g__Prevotella; s__Prevotella_aurantiaca	No	Yes		0	0	0	0	0	0	0	0	0	0	0	0	0	0	0	0	245	0	0	0	58	0	0	0	0	0	0	0	0	0	0	0	0	0	0	0	0	0	0	0	0	0	68	0	0
ASV4559	k__Bacteria; p__Proteobacteria; c__Gammaproteobacteria; o__Enterobacterales; f__Pasteurellaceae; g__Haemophilus; s__Haemophilus_sputorum	No	No		0	0	0	0	0	0	0	0	0	0	0	0	0	0	0	0	243	0	0	1209	0	0	1468	539	0	0	0	0	0	0	0	0	0	0	0	0	0	0	0	0	0	0	0	0	0
ASV4560	k__Bacteria; p__Bacteroidota; c__Bacteroidia; o__Bacteroidales; f__Prevotellaceae; g__Prevotella_7; s__Prevotella_multiformis	No	Yes		0	0	0	0	0	0	0	0	0	0	0	0	0	0	0	0	211	0	80	90	0	0	0	0	0	0	0	0	0	0	0	0	0	0	0	0	0	0	0	0	0	0	0	0	0
ASV4561	k__Bacteria; p__Fusobacteriota; c__Fusobacteriia; o__Fusobacteriales; f__Leptotrichiaceae; g__Leptotrichia; s__unclassified_Leptotrichia	No	No		0	0	0	0	0	0	0	0	0	0	0	0	0	0	0	0	185	39	0	45	0	0	0	71	0	0	0	0	0	0	0	0	0	0	0	0	0	73	0	0	0	0	40	0	0
ASV4562	k__Bacteria; p__Bacteroidota; c__Bacteroidia; o__Bacteroidales; f__Porphyromonadaceae; g__Porphyromonas; s__Porphyromonas_endodontalis	No	Yes		0	0	0	0	0	0	0	0	0	0	0	0	0	0	0	0	177	0	0	50	0	0	0	0	0	0	0	0	0	0	0	0	0	0	0	0	0	0	0	0	0	0	0	0	0
ASV4563	k__Bacteria; p__Bacteroidota; c__Bacteroidia; o__Bacteroidales; f__Porphyromonadaceae; g__Porphyromonas; s__Porphyromonas_endodontalis	Yes	Yes		0	0	0	0	0	0	0	0	0	0	0	0	0	0	0	0	161	0	534	281	0	0	0	0	0	0	0	0	0	0	0	0	0	0	0	0	0	0	0	108	0	0	0	0	0
ASV4564	k__Bacteria; p__Campylobacterota; c__Campylobacteria; o__Campylobacterales; f__Campylobacteraceae; g__Campylobacter; s__Campylobacter_concisus	No	Yes		0	0	0	0	0	0	0	0	0	0	0	0	0	0	0	0	135	0	0	0	188	0	0	0	0	0	0	0	69	0	0	0	0	0	0	0	0	0	0	0	82	0	0	0	0
ASV4570	k__Bacteria; p__Patescibacteria; c__Saccharimonadia; o__Saccharimonadales; f__uncultured_Candidatus_Saccharibacteria_bacterium; g__uncultured_Candidatus_Saccharibacteria_bacterium; s__uncultured_Candidatus_Saccharibacteria_bacterium	No	Yes		0	0	0	0	0	0	0	0	0	0	0	0	0	0	0	0	66	23	0	0	0	0	0	0	0	0	30	103	0	0	0	0	0	0	0	0	0	0	0	0	0	0	0	0	84
ASV4597	k__Bacteria; p__Firmicutes; c__Clostridia; o__Lachnospirales; f__Lachnospiraceae; g__Johnsonella; s__unclassified_Johnsonella	Yes	No		0	0	0	0	0	0	0	0	0	0	0	0	0	0	0	0	24	76	50	27	49	73	63	50	0	0	0	0	41	0	0	0	0	0	0	0	0	0	41	0	0	0	0	0	0
ASV4602	k__Bacteria; p__Proteobacteria; c__Gammaproteobacteria; o__Enterobacterales; f__Pasteurellaceae; g__Aggregatibacter; s__Aggregatibacter_aphrophilus	No	Yes		0	0	0	0	0	0	0	0	0	0	0	0	0	0	0	0	22	208	0	157	0	0	0	0	0	0	0	0	0	0	0	0	0	0	0	0	0	164	68	157	0	0	0	0	0
ASV4684	k__Bacteria; p__Proteobacteria; c__Gammaproteobacteria; o__Burkholderiales; f__Neisseriaceae; g__Neisseria; s__unclassified_Neisseria	No	Yes		0	0	0	0	0	0	0	0	0	0	0	0	0	0	0	0	0	2667	0	0	0	0	0	0	0	0	0	0	0	0	0	0	0	0	0	0	0	0	0	0	0	0	0	0	0
ASV4685	k__Bacteria; p__Firmicutes; c__Bacilli; o__Lactobacillales; f__Streptococcaceae; g__Streptococcus; s__Streptococcus_mitis	No	No		0	0	0	0	0	0	0	0	0	0	0	0	0	0	0	0	0	1025	544	0	0	0	0	0	0	0	0	0	0	0	0	0	0	0	0	0	0	0	0	0	0	0	0	0	0
ASV4686	k__Bacteria; p__Proteobacteria; c__Gammaproteobacteria; o__Burkholderiales; f__Burkholderiaceae; g__Lautropia; s__Lautropia_mirabilis	Yes	No		0	0	0	0	0	0	0	0	0	0	0	0	0	0	0	0	0	898	482	378	0	0	0	0	0	0	0	0	0	0	0	0	0	0	0	0	0	0	0	0	0	0	0	0	0
ASV4687	k__Bacteria; p__Firmicutes; c__Bacilli; o__Lactobacillales; f__Streptococcaceae; g__Streptococcus; s__Streptococcus_mitis	Yes	No		0	0	0	0	0	0	0	0	0	0	0	0	0	0	0	0	0	701	0	0	0	0	0	0	0	0	0	0	0	0	0	0	0	0	1102	0	0	0	901	0	0	0	0	0	0
ASV4688	k__Bacteria; p__Campylobacterota; c__Campylobacteria; o__Campylobacterales; f__Campylobacteraceae; g__Campylobacter; s__Campylobacter_gracilis	Yes	Yes		0	0	0	0	0	0	0	0	0	0	0	0	0	0	0	0	0	562	289	372	0	0	0	0	0	0	0	0	0	0	0	0	0	0	0	0	0	0	0	0	0	0	0	0	0
ASV4689	k__Bacteria; p__Proteobacteria; c__Gammaproteobacteria; o__Enterobacterales; f__Pasteurellaceae; g__Haemophilus; s__Haemophilus_haemolyticus	Yes	No		0	0	0	0	0	0	0	0	0	0	0	0	0	0	0	0	0	525	263	763	47	277	0	71	44	0	0	0	0	0	0	0	605	0	0	0	0	0	91	51	0	0	0	0	0
ASV4690	k__Bacteria; p__Bacteroidota; c__Bacteroidia; o__Bacteroidales; f__Porphyromonadaceae; g__Porphyromonas; s__Porphyromonas_gingivalis	Yes	Yes		0	0	0	0	0	0	0	0	0	0	0	0	0	0	0	0	0	502	0	363	0	203	0	0	0	0	0	0	0	0	0	0	0	0	0	0	0	0	0	0	0	0	0	0	0
ASV4691	k__Bacteria; p__Firmicutes; c__Bacilli; o__Staphylococcales; f__Gemellaceae; g__Gemella; s__Gemella_haemolysans	No	Yes		0	0	0	0	0	0	0	0	0	0	0	0	0	0	0	0	0	412	0	656	0	0	0	0	0	0	0	0	0	0	0	0	0	0	0	0	0	0	0	0	0	0	0	0	0
ASV4692	k__Bacteria; p__Proteobacteria; c__Gammaproteobacteria; o__Enterobacterales; f__Pasteurellaceae; g__Haemophilus; s__Haemophilus_parainfluenzae	Yes	Yes		0	0	0	0	0	0	0	0	0	0	0	0	0	0	0	0	0	393	0	0	0	0	0	0	0	0	0	0	0	0	0	0	0	0	0	0	0	0	0	0	0	0	0	0	0
ASV4694	k__Bacteria; p__Bacteroidota; c__Bacteroidia; o__Bacteroidales; f__Prevotellaceae; g__Prevotella; s__Prevotella_nanceiensis	Yes	No		0	0	0	0	0	0	0	0	0	0	0	0	0	0	0	0	0	261	45	65	0	183	115	0	0	0	0	0	0	195	0	0	0	0	0	0	0	194	0	101	0	167	0	0	0
ASV4695	k__Bacteria; p__Fusobacteriota; c__Fusobacteriia; o__Fusobacteriales; f__Leptotrichiaceae; g__Leptotrichia; s__Leptotrichia_trevisanii	Yes	Yes		0	0	0	0	0	0	0	0	0	0	0	0	0	0	0	0	0	244	0	104	0	0	0	0	0	0	0	0	0	0	0	0	0	0	0	0	0	0	0	0	0	0	0	0	0
ASV4696	k__Bacteria; p__Proteobacteria; c__Gammaproteobacteria; o__Burkholderiales; f__Neisseriaceae; g__Neisseria; s__Neisseria_subflava	No	Yes		0	0	0	0	0	0	0	0	0	0	0	0	0	0	0	0	0	169	945	859	0	0	0	691	0	0	0	0	0	0	0	0	0	550	0	180	0	0	0	0	0	0	0	0	0
ASV4698	k__Bacteria; p__Proteobacteria; c__Gammaproteobacteria; o__Enterobacterales; f__Pasteurellaceae; g__Haemophilus; s__Haemophilus_haemolyticus	No	Yes		0	0	0	0	0	0	0	0	0	0	0	0	0	0	0	0	0	139	0	211	0	93	0	0	0	0	0	0	0	0	0	0	0	0	0	0	0	0	0	0	0	0	0	0	0
ASV4701	k__Bacteria; p__Proteobacteria; c__Gammaproteobacteria; o__Enterobacterales; f__Pasteurellaceae; g__Aggregatibacter; s__Aggregatibacter_segnis	No	Yes		0	0	0	0	0	0	0	0	0	0	0	0	0	0	0	0	0	111	102	230	0	0	0	0	0	0	0	0	0	0	0	0	0	0	0	0	0	0	0	0	0	0	0	0	0
ASV4716	k__Bacteria; p__Firmicutes; c__Negativicutes; o__Veillonellales_Selenomonadales; f__Selenomonadaceae; g__Selenomonas; s__Selenomonas_sputigena	No	No		0	0	0	0	0	0	0	0	0	0	0	0	0	0	0	0	0	64	0	36	0	0	0	0	0	0	0	0	0	0	0	0	0	0	0	0	0	0	0	0	0	0	0	0	0
ASV4718	k__Bacteria; p__Fusobacteriota; c__Fusobacteriia; o__Fusobacteriales; f__Fusobacteriaceae; g__Fusobacterium; s__Fusobacterium_nucleatum	Yes	Yes		0	0	0	0	0	0	0	0	0	0	0	0	0	0	0	0	0	59	95	92	0	0	0	0	0	0	0	83	0	0	0	0	0	0	0	0	0	0	0	0	0	0	0	0	156
ASV4729	k__Bacteria; p__Firmicutes; c__Clostridia; o__Clostridia_UCG_014; f__unclassified_Clostridia_UCG_014; g__unclassified_Clostridia_UCG_014; s__unclassified_Clostridia_UCG_014	Yes	Yes		0	0	0	0	0	0	0	0	0	0	0	0	0	0	0	0	0	41	0	0	0	0	0	0	0	0	0	0	0	88	0	0	0	0	0	0	0	0	0	0	0	0	8	0	0
ASV4817	k__Bacteria; p__Proteobacteria; c__Gammaproteobacteria; o__Burkholderiales; f__Neisseriaceae; g__Neisseria; s__Morococcus_cerebrosus	No	Yes		0	0	0	0	0	0	0	0	0	0	0	0	0	0	0	0	0	0	1722	0	0	0	0	0	0	0	0	0	227	0	0	0	0	0	0	0	0	0	3478	3031	0	0	0	0	0
ASV4818	k__Bacteria; p__Firmicutes; c__Bacilli; o__Lactobacillales; f__Streptococcaceae; g__Streptococcus; s__Streptococcus_mitis	No	No		0	0	0	0	0	0	0	0	0	0	0	0	0	0	0	0	0	0	363	0	0	0	0	0	0	0	0	0	0	0	0	0	0	0	0	0	0	0	0	0	0	0	0	0	0
ASV4819	k__Bacteria; p__Bacteroidota; c__Bacteroidia; o__Bacteroidales; f__Porphyromonadaceae; g__Porphyromonas; s__Porphyromonas_pasteri	No	Yes		0	0	0	0	0	0	0	0	0	0	0	0	0	0	0	0	0	0	296	168	0	0	0	0	0	0	0	0	0	0	0	0	0	0	0	0	0	0	0	0	0	0	0	0	0
ASV4820	k__Bacteria; p__Actinobacteriota; c__Actinobacteria; o__Actinomycetales; f__Actinomycetaceae; g__Actinomyces; s__Actinomyces_graevenitzii	No	Yes		0	0	0	0	0	0	0	0	0	0	0	0	0	0	0	0	0	0	207	0	0	0	0	0	0	0	0	0	0	0	0	0	0	0	0	0	0	0	0	0	0	0	0	0	0
ASV4823	k__Bacteria; p__Actinobacteriota; c__Actinobacteria; o__Actinomycetales; f__Actinomycetaceae; g__Actinomyces; s__Actinomyces_naeslundii	Yes	No		0	0	0	0	0	0	0	0	0	0	0	0	0	0	0	0	0	0	144	0	0	0	0	0	0	0	0	0	0	0	0	0	0	0	0	0	0	0	0	0	0	0	0	0	0
ASV4825	k__Bacteria; p__Bacteroidota; c__Bacteroidia; o__Bacteroidales; f__Prevotellaceae; g__Prevotella; s__Prevotella_pallens	No	No		0	0	0	0	0	0	0	0	0	0	0	0	0	0	0	0	0	0	126	0	0	0	0	0	0	0	0	117	0	0	958	468	0	0	0	0	0	0	0	0	25	0	0	0	31
ASV4827	k__Bacteria; p__Firmicutes; c__Negativicutes; o__Veillonellales_Selenomonadales; f__Veillonellaceae; g__Veillonella; s__Veillonella_parvula	No	No		0	0	0	0	0	0	0	0	0	0	0	0	0	0	0	0	0	0	106	0	0	0	0	0	0	0	0	0	143	0	0	0	0	0	0	0	0	0	0	0	0	0	126	372	0
ASV4834	k__Bacteria; p__Bacteroidota; c__Bacteroidia; o__Bacteroidales; f__Prevotellaceae; g__Prevotella_7; s__Prevotella_melaninogenica	Yes	Yes		0	0	0	0	0	0	0	0	0	0	0	0	0	0	0	0	0	0	69	0	0	0	0	0	0	0	0	0	0	0	0	0	0	0	0	0	0	0	0	0	0	0	0	0	0
ASV4837	k__Bacteria; p__Firmicutes; c__Negativicutes; o__Veillonellales_Selenomonadales; f__Selenomonadaceae; g__Selenomonas; s__Selenomonas_noxia	Yes	Yes		0	0	0	0	0	0	0	0	0	0	0	0	0	0	0	0	0	0	62	0	0	0	0	0	0	0	0	0	0	0	0	0	0	0	0	0	0	0	0	0	0	0	0	0	0
ASV4845	k__Bacteria; p__Proteobacteria; c__Gammaproteobacteria; o__Burkholderiales; f__Comamonadaceae; g__Paucibacter; s__Cenchrus_americanus	No	Yes		0	0	0	0	0	0	0	0	0	0	0	0	0	0	0	0	0	0	42	3	0	0	0	0	46	0	17	0	0	0	8	0	0	0	0	0	0	0	0	0	0	0	0	0	0
ASV4847	k__Bacteria; p__Bacteroidota; c__Bacteroidia; o__Flavobacteriales; f__Flavobacteriaceae; g__Capnocytophaga; s__Capnocytophaga_granulosa	No	Yes		0	0	0	0	0	0	0	0	0	0	0	0	0	0	0	0	0	0	36	38	178	0	47	63	0	0	66	0	0	0	0	106	48	0	0	35	0	0	0	0	67	0	65	125	0
ASV4980	k__Bacteria; p__Bacteroidota; c__Bacteroidia; o__Bacteroidales; f__Prevotellaceae; g__Prevotella; s__Prevotella_salivae	Yes	Yes		0	0	0	0	0	0	0	0	0	0	0	0	0	0	0	0	0	0	0	17	0	0	0	0	0	0	0	0	0	0	124	0	0	0	0	0	0	0	0	0	0	0	0	0	0
ASV5045	k__Bacteria; p__Actinobacteriota; c__Actinobacteria; o__Actinomycetales; f__Actinomycetaceae; g__Actinomyces; s__Actinomyces_graevenitzii	No	No		0	0	0	0	0	0	0	0	0	0	0	0	0	0	0	0	0	0	0	0	853	142	162	85	0	0	0	0	0	0	0	0	0	0	0	0	0	0	0	0	0	0	0	0	0
ASV5046	k__Bacteria; p__Proteobacteria; c__Gammaproteobacteria; o__Burkholderiales; f__Neisseriaceae; g__Neisseria; s__Neisseria_oralis	No	No		0	0	0	0	0	0	0	0	0	0	0	0	0	0	0	0	0	0	0	0	807	643	1485	369	0	0	0	0	0	0	0	0	0	0	0	0	0	0	0	0	0	0	0	0	0
ASV5047	k__Bacteria; p__Patescibacteria; c__Saccharimonadia; o__Saccharimonadales; f__Saccharimonadaceae; g__TM7x; s__unclassified_TM7x	No	Yes		0	0	0	0	0	0	0	0	0	0	0	0	0	0	0	0	0	0	0	0	334	0	0	0	0	0	0	0	51	0	0	0	0	0	0	0	0	0	0	0	0	0	0	0	0
ASV5048	k__Bacteria; p__Firmicutes; c__Negativicutes; o__Veillonellales_Selenomonadales; f__Veillonellaceae; g__Veillonella; s__Veillonella_sp._2011_Oral_VSA_B9	Yes	No		0	0	0	0	0	0	0	0	0	0	0	0	0	0	0	0	0	0	0	0	298	0	532	0	0	0	0	0	0	0	0	0	0	0	0	0	0	0	0	0	0	0	0	0	0
ASV5051	k__Bacteria; p__Proteobacteria; c__Gammaproteobacteria; o__Burkholderiales; f__Neisseriaceae; g__Neisseria; s__Neisseria_perflava	No	Yes		0	0	0	0	0	0	0	0	0	0	0	0	0	0	0	0	0	0	0	0	221	0	0	0	0	0	0	0	0	0	0	0	0	0	45	40	99	269	253	753	0	0	0	0	0
ASV5052	k__Bacteria; p__Fusobacteriota; c__Fusobacteriia; o__Fusobacteriales; f__Leptotrichiaceae; g__Leptotrichia; s__Leptotrichia_buccalis	No	No		0	0	0	0	0	0	0	0	0	0	0	0	0	0	0	0	0	0	0	0	192	231	0	0	0	0	0	0	0	0	0	0	0	0	0	0	0	0	0	0	0	0	0	0	0
ASV5054	k__Bacteria; p__Proteobacteria; c__Gammaproteobacteria; o__Burkholderiales; f__Burkholderiaceae; g__Lautropia; s__Lautropia_mirabilis	Yes	Yes		0	0	0	0	0	0	0	0	0	0	0	0	0	0	0	0	0	0	0	0	155	123	216	162	0	0	0	0	0	0	0	0	0	0	0	0	0	0	0	0	0	0	0	0	0
ASV5061	k__Bacteria; p__Bacteroidota; c__Bacteroidia; o__Flavobacteriales; f__Flavobacteriaceae; g__Capnocytophaga; s__Capnocytophaga_sputigena	Yes	Yes		0	0	0	0	0	0	0	0	0	0	0	0	0	0	0	0	0	0	0	0	99	0	33	32	0	0	81	179	0	0	0	0	0	0	0	0	0	0	0	0	0	0	0	0	0
ASV5067	k__Bacteria; p__Bacteroidota; c__Bacteroidia; o__Bacteroidales; f__Prevotellaceae; g__Alloprevotella; s__Alloprevotella_rava	No	Yes		0	0	0	0	0	0	0	0	0	0	0	0	0	0	0	0	0	0	0	0	62	0	0	0	0	0	0	0	0	0	252	0	0	0	0	0	0	0	0	0	21	0	0	0	0
ASV5068	k__Bacteria; p__Actinobacteriota; c__Actinobacteria; o__Actinomycetales; f__Actinomycetaceae; g__Actinomyces; s__Kytococcus_sedentarius	No	Yes		0	0	0	0	0	0	0	0	0	0	0	0	0	0	0	0	0	0	0	0	60	0	0	0	0	0	0	0	0	0	0	0	0	0	0	0	0	0	0	0	0	0	0	64	0
ASV5166	k__Bacteria; p__Proteobacteria; c__Gammaproteobacteria; o__Burkholderiales; f__Neisseriaceae; g__Neisseria; s__Neisseria_subflava	Yes	Yes		0	0	0	0	0	0	0	0	0	0	0	0	0	0	0	0	0	0	0	0	0	1166	2126	0	0	0	0	0	0	0	0	0	0	0	0	0	0	0	0	0	0	0	0	0	0
ASV5167	k__Bacteria; p__Firmicutes; c__Bacilli; o__Staphylococcales; f__Gemellaceae; g__Gemella; s__Gemella_haemolysans	Yes	No		0	0	0	0	0	0	0	0	0	0	0	0	0	0	0	0	0	0	0	0	0	733	0	0	0	0	0	0	0	0	0	0	0	0	0	0	0	267	262	221	0	0	0	0	0
ASV5170	k__Bacteria; p__Bacteroidota; c__Bacteroidia; o__Flavobacteriales; f__Flavobacteriaceae; g__Capnocytophaga; s__Capnocytophaga_sputigena	Yes	Yes		0	0	0	0	0	0	0	0	0	0	0	0	0	0	0	0	0	0	0	0	0	213	97	127	0	0	0	0	0	0	0	0	0	0	0	0	0	0	0	0	0	0	0	0	0
ASV5172	k__Bacteria; p__Proteobacteria; c__Gammaproteobacteria; o__Enterobacterales; f__Pasteurellaceae; g__Haemophilus; s__Haemophilus_parainfluenzae	Yes	Yes		0	0	0	0	0	0	0	0	0	0	0	0	0	0	0	0	0	0	0	0	0	156	150	0	356	0	0	0	0	0	0	0	0	0	0	0	0	0	0	0	0	0	363	0	0
ASV5173	k__Bacteria; p__Proteobacteria; c__Gammaproteobacteria; o__Burkholderiales; f__Neisseriaceae; g__Eikenella; s__unclassified_Eikenella	Yes	Yes		0	0	0	0	0	0	0	0	0	0	0	0	0	0	0	0	0	0	0	0	0	123	206	211	0	0	0	0	0	0	0	0	0	0	0	0	0	0	0	0	0	0	0	0	0
ASV5178	k__Bacteria; p__Bacteroidota; c__Bacteroidia; o__Bacteroidales; f__Prevotellaceae; g__Alloprevotella; s__Alloprevotella_tannerae	Yes	Yes		0	0	0	0	0	0	0	0	0	0	0	0	0	0	0	0	0	0	0	0	0	78	0	147	0	0	0	0	0	0	0	0	0	0	0	0	0	0	0	0	0	0	0	0	0
ASV5180	k__Bacteria; p__Bacteroidota; c__Bacteroidia; o__Bacteroidales; f__Prevotellaceae; g__Alloprevotella; s__unclassified_Alloprevotella	No	No		0	0	0	0	0	0	0	0	0	0	0	0	0	0	0	0	0	0	0	0	0	69	0	0	0	0	0	0	0	0	0	473	0	0	0	0	0	0	0	0	0	0	0	0	0
ASV5197	k__Bacteria; p__Fusobacteriota; c__Fusobacteriia; o__Fusobacteriales; f__Leptotrichiaceae; g__Leptotrichia; s__Pseudoleptotrichia_goodfellowii	No	Yes		0	0	0	0	0	0	0	0	0	0	0	0	0	0	0	0	0	0	0	0	0	26	77	157	0	0	0	0	0	0	0	0	0	0	0	0	0	0	0	0	0	0	17	75	0
ASV5282	k__Bacteria; p__Firmicutes; c__Clostridia; o__Lachnospirales; f__Lachnospiraceae; g__Catonella; s__Catonella_morbi	Yes	Yes		0	0	0	0	0	0	0	0	0	0	0	0	0	0	0	0	0	0	0	0	0	0	202	0	0	0	0	0	0	0	0	84	0	0	0	0	0	0	0	0	0	0	0	0	0
ASV5295	k__Bacteria; p__Patescibacteria; c__Saccharimonadia; o__Saccharimonadales; f__Saccharimonadaceae; g__TM7a; s__candidate_division_TM7_single_cell_isolate_TM7a	No	No		0	0	0	0	0	0	0	0	0	0	0	0	0	0	0	0	0	0	0	0	0	0	33	8	0	0	0	0	0	0	0	0	0	0	0	0	0	0	0	50	30	0	41	64	28
ASV5360	k__Bacteria; p__Proteobacteria; c__Gammaproteobacteria; o__Enterobacterales; f__Pasteurellaceae; g__Haemophilus; s__Haemophilus_parainfluenzae	No	Yes		0	0	0	0	0	0	0	0	0	0	0	0	0	0	0	0	0	0	0	0	0	0	0	997	0	0	0	0	0	0	0	0	0	0	0	0	0	0	0	0	0	0	0	0	0
ASV5361	k__Bacteria; p__Proteobacteria; c__Gammaproteobacteria; o__Enterobacterales; f__Pasteurellaceae; g__Haemophilus; s__Haemophilus_parainfluenzae	Yes	Yes		0	0	0	0	0	0	0	0	0	0	0	0	0	0	0	0	0	0	0	0	0	0	0	420	0	0	0	0	0	0	0	0	0	0	0	0	0	0	0	0	0	0	0	0	0
ASV5362	k__Bacteria; p__Firmicutes; c__Bacilli; o__Lactobacillales; f__Streptococcaceae; g__Streptococcus; s__Streptococcus_pneumoniae	Yes	Yes		0	0	0	0	0	0	0	0	0	0	0	0	0	0	0	0	0	0	0	0	0	0	0	374	0	0	0	0	0	0	0	0	0	0	0	0	0	0	0	0	0	8743	0	1185	0
ASV5363	k__Bacteria; p__Fusobacteriota; c__Fusobacteriia; o__Fusobacteriales; f__Leptotrichiaceae; g__Leptotrichia; s__Leptotrichia_wadei	No	Yes		0	0	0	0	0	0	0	0	0	0	0	0	0	0	0	0	0	0	0	0	0	0	0	308	0	0	0	0	0	0	0	0	0	0	0	0	0	0	0	0	0	0	0	0	0
ASV5364	k__Bacteria; p__Fusobacteriota; c__Fusobacteriia; o__Fusobacteriales; f__Leptotrichiaceae; g__Leptotrichia; s__Leptotrichia_wadei	No	Yes		0	0	0	0	0	0	0	0	0	0	0	0	0	0	0	0	0	0	0	0	0	0	0	201	0	347	0	0	0	817	224	0	0	0	0	0	0	0	0	0	0	0	0	0	0
ASV5365	k__Bacteria; p__Fusobacteriota; c__Fusobacteriia; o__Fusobacteriales; f__Leptotrichiaceae; g__Leptotrichia; s__Leptotrichia_buccalis	No	Yes		0	0	0	0	0	0	0	0	0	0	0	0	0	0	0	0	0	0	0	0	0	0	0	194	0	0	0	0	0	0	0	0	0	0	0	0	0	228	0	0	0	0	0	0	0
ASV5367	k__Bacteria; p__Proteobacteria; c__Gammaproteobacteria; o__Enterobacterales; f__Pasteurellaceae; g__Haemophilus; s__Haemophilus_haemolyticus	Yes	Yes		0	0	0	0	0	0	0	0	0	0	0	0	0	0	0	0	0	0	0	0	0	0	0	180	0	0	0	0	0	0	0	0	0	0	0	0	0	0	0	0	0	0	0	0	0
ASV5369	k__Bacteria; p__Proteobacteria; c__Gammaproteobacteria; o__Enterobacterales; f__Pasteurellaceae; g__Haemophilus; s__Haemophilus_parainfluenzae	Yes	No		0	0	0	0	0	0	0	0	0	0	0	0	0	0	0	0	0	0	0	0	0	0	0	131	0	0	0	0	0	681	0	0	0	0	0	0	0	0	0	0	0	0	0	0	0
ASV5381	k__Bacteria; p__Firmicutes; c__Negativicutes; o__Veillonellales_Selenomonadales; f__Veillonellaceae; g__Veillonella; s__unclassified_Veillonella	No	No		0	0	0	0	0	0	0	0	0	0	0	0	0	0	0	0	0	0	0	0	0	0	0	55	92	0	0	0	0	0	0	0	0	0	0	0	0	0	0	0	0	0	0	0	0
ASV5382	k__Bacteria; p__Fusobacteriota; c__Fusobacteriia; o__Fusobacteriales; f__Leptotrichiaceae; g__Leptotrichia; s__Leptotrichia_sp._oral_taxon_215_str._W9775	Yes	No		0	0	0	0	0	0	0	0	0	0	0	0	0	0	0	0	0	0	0	0	0	0	0	54	0	0	483	25	0	266	212	348	0	0	0	0	0	0	0	0	0	11	0	32	21
ASV5384	k__Bacteria; p__Bacteroidota; c__Bacteroidia; o__Bacteroidales; f__Prevotellaceae; g__Alloprevotella; s__Alloprevotella_rava	No	No		0	0	0	0	0	0	0	0	0	0	0	0	0	0	0	0	0	0	0	0	0	0	0	47	0	0	0	39	0	0	1060	118	0	0	29	0	0	0	0	0	0	0	0	0	0
ASV5386	k__Bacteria; p__Bacteroidota; c__Bacteroidia; o__Bacteroidales; f__Prevotellaceae; g__Alloprevotella; s__Alloprevotella_rava	No	Yes		0	0	0	0	0	0	0	0	0	0	0	0	0	0	0	0	0	0	0	0	0	0	0	44	0	0	0	0	0	0	0	0	0	0	0	0	0	0	0	0	0	0	0	0	0
ASV5493	k__Bacteria; p__Firmicutes; c__Bacilli; o__Lactobacillales; f__Streptococcaceae; g__Streptococcus; s__Streptococcus_lactarius	No	Yes		0	0	0	0	0	0	0	0	0	0	0	0	0	0	0	0	0	0	0	0	0	0	0	0	739	0	0	0	0	0	0	0	0	0	0	0	0	0	0	0	0	0	0	0	0
ASV5494	k__Bacteria; p__Actinobacteriota; c__Actinobacteria; o__Corynebacteriales; f__Corynebacteriaceae; g__Corynebacterium; s__Corynebacterium_matruchotii	No	Yes		0	0	0	0	0	0	0	0	0	0	0	0	0	0	0	0	0	0	0	0	0	0	0	0	494	0	0	0	0	0	0	0	0	0	0	0	0	0	0	0	0	0	0	0	0
ASV5495	k__Bacteria; p__Proteobacteria; c__Gammaproteobacteria; o__Burkholderiales; f__Comamonadaceae; g__Paucibacter; s__Cenchrus_americanus	No	No		0	0	0	0	0	0	0	0	0	0	0	0	0	0	0	0	0	0	0	0	0	0	0	0	330	0	0	0	0	0	0	0	0	0	0	0	0	0	0	0	0	0	0	0	0
ASV5496	k__Bacteria; p__Proteobacteria; c__Gammaproteobacteria; o__Enterobacterales; f__Pasteurellaceae; g__Haemophilus; s__Haemophilus_haemolyticus	Yes	Yes		0	0	0	0	0	0	0	0	0	0	0	0	0	0	0	0	0	0	0	0	0	0	0	0	315	75	0	0	0	161	0	0	0	0	0	0	0	0	0	0	0	0	0	0	0
ASV5500	k__Bacteria; p__Bacteroidota; c__Bacteroidia; o__Bacteroidales; f__Prevotellaceae; g__Prevotella; s__Prevotella_pallens	No	No		0	0	0	0	0	0	0	0	0	0	0	0	0	0	0	0	0	0	0	0	0	0	0	0	109	0	0	0	0	0	866	440	0	0	0	0	0	0	0	0	0	0	0	0	0
ASV5685	k__Bacteria; p__Proteobacteria; c__Gammaproteobacteria; o__Burkholderiales; f__Neisseriaceae; g__Neisseria; s__Neisseria_subflava	No	No		0	0	0	0	0	0	0	0	0	0	0	0	0	0	0	0	0	0	0	0	0	0	0	0	0	1431	0	0	0	2045	144	0	0	0	0	0	0	0	0	0	0	0	0	0	0
ASV5686	k__Bacteria; p__Bacteroidota; c__Bacteroidia; o__Bacteroidales; f__Prevotellaceae; g__Prevotella; s__Prevotella_pallens	No	Yes		0	0	0	0	0	0	0	0	0	0	0	0	0	0	0	0	0	0	0	0	0	0	0	0	0	979	556	0	0	1149	0	0	0	0	0	0	0	0	0	0	0	0	0	0	0
ASV5687	k__Bacteria; p__Bacteroidota; c__Bacteroidia; o__Bacteroidales; f__Prevotellaceae; g__Prevotella_7; s__Prevotella_histicola	No	No		0	0	0	0	0	0	0	0	0	0	0	0	0	0	0	0	0	0	0	0	0	0	0	0	0	897	0	44	0	348	0	125	0	0	0	0	0	0	0	0	0	0	0	0	0
ASV5688	k__Bacteria; p__Bacteroidota; c__Bacteroidia; o__Bacteroidales; f__Prevotellaceae; g__Prevotella_7; s__Prevotella_histicola	Yes	No		0	0	0	0	0	0	0	0	0	0	0	0	0	0	0	0	0	0	0	0	0	0	0	0	0	810	935	0	0	0	0	0	0	0	0	0	0	0	0	0	0	0	0	0	0
ASV5689	k__Bacteria; p__Proteobacteria; c__Gammaproteobacteria; o__Enterobacterales; f__Pasteurellaceae; g__Haemophilus; s__Haemophilus_parainfluenzae	No	No		0	0	0	0	0	0	0	0	0	0	0	0	0	0	0	0	0	0	0	0	0	0	0	0	0	606	0	0	0	308	0	0	0	0	0	0	553	2065	672	1998	0	0	0	238	0
ASV5690	k__Bacteria; p__Actinobacteriota; c__Actinobacteria; o__Actinomycetales; f__Actinomycetaceae; g__Actinomyces; s__Schaalia_odontolytica	No	No		0	0	0	0	0	0	0	0	0	0	0	0	0	0	0	0	0	0	0	0	0	0	0	0	0	417	375	0	0	209	211	0	0	0	0	0	0	0	0	0	0	0	0	0	0
ASV5691	k__Bacteria; p__Firmicutes; c__Negativicutes; o__Veillonellales_Selenomonadales; f__Veillonellaceae; g__Veillonella; s__Veillonella_rogosae	No	Yes		0	0	0	0	0	0	0	0	0	0	0	0	0	0	0	0	0	0	0	0	0	0	0	0	0	337	0	88	0	196	187	0	0	0	0	0	0	0	0	0	0	0	621	289	0
ASV5692	k__Bacteria; p__Fusobacteriota; c__Fusobacteriia; o__Fusobacteriales; f__Leptotrichiaceae; g__Leptotrichia; s__Leptotrichia_wadei	Yes	Yes		0	0	0	0	0	0	0	0	0	0	0	0	0	0	0	0	0	0	0	0	0	0	0	0	0	313	0	0	0	0	0	0	0	0	0	0	0	0	0	0	0	0	0	0	0
ASV5693	k__Bacteria; p__Fusobacteriota; c__Fusobacteriia; o__Fusobacteriales; f__Fusobacteriaceae; g__Fusobacterium; s__Fusobacterium_pseudoperiodonticum	No	Yes		0	0	0	0	0	0	0	0	0	0	0	0	0	0	0	0	0	0	0	0	0	0	0	0	0	266	0	0	0	195	0	0	0	0	0	0	0	0	0	0	0	0	0	0	0
ASV5694	k__Bacteria; p__Bacteroidota; c__Bacteroidia; o__Bacteroidales; f__Prevotellaceae; g__Prevotella; s__Prevotella_oulorum	No	No		0	0	0	0	0	0	0	0	0	0	0	0	0	0	0	0	0	0	0	0	0	0	0	0	0	239	0	0	0	198	168	0	0	0	0	0	0	0	0	0	0	0	0	0	0
ASV5695	k__Bacteria; p__Actinobacteriota; c__Actinobacteria; o__Actinomycetales; f__Actinomycetaceae; g__Actinomyces; s__Actinomyces_graevenitzii	No	No		0	0	0	0	0	0	0	0	0	0	0	0	0	0	0	0	0	0	0	0	0	0	0	0	0	229	1128	276	0	300	398	220	0	0	0	0	0	0	0	0	0	0	0	0	0
ASV5697	k__Bacteria; p__Fusobacteriota; c__Fusobacteriia; o__Fusobacteriales; f__Leptotrichiaceae; g__Leptotrichia; s__Leptotrichia_wadei	Yes	Yes		0	0	0	0	0	0	0	0	0	0	0	0	0	0	0	0	0	0	0	0	0	0	0	0	0	210	0	0	0	0	0	0	0	0	0	0	0	0	0	0	0	0	0	0	0
ASV5698	k__Bacteria; p__Bacteroidota; c__Bacteroidia; o__Bacteroidales; f__Porphyromonadaceae; g__Porphyromonas; s__Porphyromonas_pasteri	Yes	No		0	0	0	0	0	0	0	0	0	0	0	0	0	0	0	0	0	0	0	0	0	0	0	0	0	208	0	252	0	309	0	0	0	0	0	0	0	0	0	0	0	0	0	0	0
ASV5699	k__Bacteria; p__Bacteroidota; c__Bacteroidia; o__Bacteroidales; f__Prevotellaceae; g__Prevotella_7; s__Prevotella_histicola	No	No		0	0	0	0	0	0	0	0	0	0	0	0	0	0	0	0	0	0	0	0	0	0	0	0	0	193	197	0	0	210	0	0	0	0	0	0	0	0	0	0	0	0	0	0	0
ASV5701	k__Bacteria; p__Firmicutes; c__Clostridia; o__Lachnospirales; f__Lachnospiraceae; g__Oribacterium; s__unclassified_Oribacterium	No	No		0	0	0	0	0	0	0	0	0	0	0	0	0	0	0	0	0	0	0	0	0	0	0	0	0	125	257	0	0	150	330	175	0	0	0	0	0	0	0	0	0	0	0	0	0
ASV5702	k__Bacteria; p__Firmicutes; c__Clostridia; o__Lachnospirales; f__Lachnospiraceae; g__Butyrivibrio; s__Butyrivibrio_hungatei	Yes	Yes		0	0	0	0	0	0	0	0	0	0	0	0	0	0	0	0	0	0	0	0	0	0	0	0	0	118	272	17	0	0	39	0	0	0	0	0	0	0	0	0	0	0	0	0	0
ASV5703	k__Bacteria; p__Bacteroidota; c__Bacteroidia; o__Bacteroidales; f__Prevotellaceae; g__Alloprevotella; s__Alloprevotella_rava	No	Yes		0	0	0	0	0	0	0	0	0	0	0	0	0	0	0	0	0	0	0	0	0	0	0	0	0	86	0	0	0	220	0	0	0	0	0	0	0	0	0	0	0	0	0	0	0
ASV5704	k__Bacteria; p__Bacteroidota; c__Bacteroidia; o__Bacteroidales; f__Prevotellaceae; g__Prevotella_7; s__unclassified_Prevotella_7	No	Yes		0	0	0	0	0	0	0	0	0	0	0	0	0	0	0	0	0	0	0	0	0	0	0	0	0	83	0	0	0	570	163	0	0	0	0	0	0	0	0	0	0	0	0	0	0
ASV5705	k__Bacteria; p__Actinobacteriota; c__Actinobacteria; o__Actinomycetales; f__Actinomycetaceae; g__Actinomyces; s__Schaalia_odontolytica	No	No		0	0	0	0	0	0	0	0	0	0	0	0	0	0	0	0	0	0	0	0	0	0	0	0	0	72	170	0	0	112	0	0	0	0	0	0	0	0	0	0	0	0	0	0	0
ASV5709	k__Bacteria; p__Fusobacteriota; c__Fusobacteriia; o__Fusobacteriales; f__Leptotrichiaceae; g__Leptotrichia; s__Leptotrichia_sp._oral_taxon_215_str._W9775	No	No		0	0	0	0	0	0	0	0	0	0	0	0	0	0	0	0	0	0	0	0	0	0	0	0	0	51	155	13	0	78	80	117	0	0	0	0	0	0	0	0	0	0	0	0	0
ASV5710	k__Bacteria; p__Actinobacteriota; c__Actinobacteria; o__Actinomycetales; f__Actinomycetaceae; g__Actinomyces; s__unclassified_Actinomyces	Yes	No		0	0	0	0	0	0	0	0	0	0	0	0	0	0	0	0	0	0	0	0	0	0	0	0	0	50	0	0	0	76	87	71	0	0	0	0	0	0	0	0	0	0	0	0	0
ASV5809	k__Bacteria; p__Proteobacteria; c__Gammaproteobacteria; o__Burkholderiales; f__Neisseriaceae; g__Neisseria; s__Neisseria_flavescens	No	No		0	0	0	0	0	0	0	0	0	0	0	0	0	0	0	0	0	0	0	0	0	0	0	0	0	0	1336	0	0	0	0	997	0	0	0	0	0	0	0	0	0	0	0	0	0
ASV5810	k__Bacteria; p__Firmicutes; c__Negativicutes; o__Veillonellales_Selenomonadales; f__Veillonellaceae; g__Veillonella; s__Veillonella_atypica	No	Yes		0	0	0	0	0	0	0	0	0	0	0	0	0	0	0	0	0	0	0	0	0	0	0	0	0	0	474	0	0	0	436	0	0	0	0	0	0	0	0	0	0	0	0	0	0
ASV5812	k__Bacteria; p__Fusobacteriota; c__Fusobacteriia; o__Fusobacteriales; f__Leptotrichiaceae; g__Leptotrichia; s__Leptotrichia_trevisanii	Yes	No		0	0	0	0	0	0	0	0	0	0	0	0	0	0	0	0	0	0	0	0	0	0	0	0	0	0	95	26	0	0	33	0	0	0	0	0	0	65	0	0	0	0	0	95	44
ASV5814	k__Bacteria; p__Firmicutes; c__Negativicutes; o__Veillonellales_Selenomonadales; f__Veillonellaceae; g__Veillonella; s__Veillonella_dispar	No	Yes		0	0	0	0	0	0	0	0	0	0	0	0	0	0	0	0	0	0	0	0	0	0	0	0	0	0	81	0	0	0	0	0	67	0	0	146	0	0	0	0	0	0	0	0	0
ASV5914	k__Bacteria; p__Proteobacteria; c__Gammaproteobacteria; o__Enterobacterales; f__Pasteurellaceae; g__Haemophilus; s__Haemophilus_influenzae	No	No		0	0	0	0	0	0	0	0	0	0	0	0	0	0	0	0	0	0	0	0	0	0	0	0	0	0	0	1610	0	0	0	0	0	0	0	0	0	0	0	0	0	0	0	0	0
ASV5915	k__Bacteria; p__Bacteroidota; c__Bacteroidia; o__Bacteroidales; f__Prevotellaceae; g__Alloprevotella; s__Prevotellaceae_bacterium_Marseille_P2826	No	Yes		0	0	0	0	0	0	0	0	0	0	0	0	0	0	0	0	0	0	0	0	0	0	0	0	0	0	0	417	0	0	80	165	0	0	0	0	0	0	0	0	0	0	0	0	0
ASV5916	k__Bacteria; p__Firmicutes; c__Bacilli; o__Staphylococcales; f__Gemellaceae; g__Gemella; s__Gemella_haemolysans	No	Yes		0	0	0	0	0	0	0	0	0	0	0	0	0	0	0	0	0	0	0	0	0	0	0	0	0	0	0	410	0	0	0	0	0	0	0	0	0	0	0	0	0	0	0	0	0
ASV5917	k__Bacteria; p__Proteobacteria; c__Gammaproteobacteria; o__Enterobacterales; f__Pasteurellaceae; g__Haemophilus; s__Haemophilus_parainfluenzae	Yes	No		0	0	0	0	0	0	0	0	0	0	0	0	0	0	0	0	0	0	0	0	0	0	0	0	0	0	0	368	0	0	0	0	0	0	0	0	0	0	0	0	0	0	0	0	0
ASV5918	k__Bacteria; p__Proteobacteria; c__Gammaproteobacteria; o__Enterobacterales; f__Pasteurellaceae; g__Haemophilus; s__Haemophilus_haemolyticus	No	Yes		0	0	0	0	0	0	0	0	0	0	0	0	0	0	0	0	0	0	0	0	0	0	0	0	0	0	0	330	0	0	0	0	0	0	0	0	0	0	0	0	0	0	0	0	0
ASV5922	k__Bacteria; p__Bacteroidota; c__Bacteroidia; o__Bacteroidales; f__Prevotellaceae; g__Prevotella_7; s__Prevotella_histicola	No	No		0	0	0	0	0	0	0	0	0	0	0	0	0	0	0	0	0	0	0	0	0	0	0	0	0	0	0	154	0	0	0	0	0	0	0	0	0	0	0	0	0	0	0	0	0
ASV5978	k__Bacteria; p__Proteobacteria; c__Gammaproteobacteria; o__Burkholderiales; f__Neisseriaceae; g__Neisseria; s__unclassified_Neisseria	Yes	No		0	0	0	0	0	0	0	0	0	0	0	0	0	0	0	0	0	0	0	0	0	0	0	0	0	0	0	0	6633	0	0	0	0	0	0	0	0	0	0	0	0	0	0	0	0
ASV5979	k__Bacteria; p__Actinobacteriota; c__Actinobacteria; o__Corynebacteriales; f__Corynebacteriaceae; g__Corynebacterium; s__Corynebacterium_matruchotii	No	Yes		0	0	0	0	0	0	0	0	0	0	0	0	0	0	0	0	0	0	0	0	0	0	0	0	0	0	0	0	484	0	0	0	0	0	0	0	71	89	128	0	0	0	0	0	0
ASV5981	k__Bacteria; p__Proteobacteria; c__Gammaproteobacteria; o__Enterobacterales; f__Pasteurellaceae; g__Haemophilus; s__Haemophilus_parainfluenzae	No	No		0	0	0	0	0	0	0	0	0	0	0	0	0	0	0	0	0	0	0	0	0	0	0	0	0	0	0	0	209	0	0	0	0	0	0	0	0	0	0	0	0	0	0	0	0
ASV5983	k__Bacteria; p__Actinobacteriota; c__Actinobacteria; o__Actinomycetales; f__Actinomycetaceae; g__Actinomyces; s__Schaalia_odontolytica	Yes	No		0	0	0	0	0	0	0	0	0	0	0	0	0	0	0	0	0	0	0	0	0	0	0	0	0	0	0	0	200	0	0	0	81	0	0	0	0	0	61	0	0	0	0	0	0
ASV5986	k__Bacteria; p__Actinobacteriota; c__Actinobacteria; o__Actinomycetales; f__Actinomycetaceae; g__Actinomyces; s__Actinomyces_graevenitzii	Yes	No		0	0	0	0	0	0	0	0	0	0	0	0	0	0	0	0	0	0	0	0	0	0	0	0	0	0	0	0	162	0	0	0	0	0	0	0	0	0	0	0	110	0	0	0	0
ASV5988	k__Bacteria; p__Firmicutes; c__Bacilli; o__Staphylococcales; f__Gemellaceae; g__Gemella; s__Gemella_morbillorum	No	Yes		0	0	0	0	0	0	0	0	0	0	0	0	0	0	0	0	0	0	0	0	0	0	0	0	0	0	0	0	136	0	0	0	0	0	0	0	0	0	0	0	0	0	0	0	0
ASV6343	k__Bacteria; p__Fusobacteriota; c__Fusobacteriia; o__Fusobacteriales; f__Leptotrichiaceae; g__Leptotrichia; s__Leptotrichia_wadei	Yes	No		0	0	0	0	0	0	0	0	0	0	0	0	0	0	0	0	0	0	0	0	0	0	0	0	0	0	0	0	0	285	200	0	0	0	0	0	0	0	0	0	0	0	0	0	0
ASV6353	k__Bacteria; p__Actinobacteriota; c__Actinobacteria; o__Actinomycetales; f__Actinomycetaceae; g__Actinomyces; s__Schaalia_odontolytica	No	No		0	0	0	0	0	0	0	0	0	0	0	0	0	0	0	0	0	0	0	0	0	0	0	0	0	0	0	0	0	62	285	0	0	0	0	0	0	0	0	0	0	0	0	0	0
ASV6355	k__Bacteria; p__Bacteroidota; c__Bacteroidia; o__Bacteroidales; f__Tannerellaceae; g__Tannerella; s__Tannerella_sp._oral_taxon_HOT_286	Yes	Yes		0	0	0	0	0	0	0	0	0	0	0	0	0	0	0	0	0	0	0	0	0	0	0	0	0	0	0	0	0	30	0	69	0	0	0	0	0	0	0	0	0	0	0	0	0
ASV6470	k__Bacteria; p__Bacteroidota; c__Bacteroidia; o__Bacteroidales; f__Prevotellaceae; g__Prevotella_7; s__Prevotella_histicola	No	No		0	0	0	0	0	0	0	0	0	0	0	0	0	0	0	0	0	0	0	0	0	0	0	0	0	0	0	0	0	0	218	0	0	0	0	0	0	0	0	0	0	0	0	0	50
ASV6471	k__Bacteria; p__Bacteroidota; c__Bacteroidia; o__Bacteroidales; f__Prevotellaceae; g__Alloprevotella; s__Prevotellaceae_bacterium_Marseille_P2826	No	No		0	0	0	0	0	0	0	0	0	0	0	0	0	0	0	0	0	0	0	0	0	0	0	0	0	0	0	0	0	0	210	0	0	0	651	0	0	0	0	0	0	0	0	0	0
ASV6482	k__Bacteria; p__Bacteroidota; c__Bacteroidia; o__Bacteroidales; f__Prevotellaceae; g__Alloprevotella; s__Alloprevotella_tannerae	No	No		0	0	0	0	0	0	0	0	0	0	0	0	0	0	0	0	0	0	0	0	0	0	0	0	0	0	0	0	0	0	36	44	0	0	0	0	0	0	0	0	0	0	0	0	0
ASV6554	k__Bacteria; p__Bacteroidota; c__Bacteroidia; o__Bacteroidales; f__Prevotellaceae; g__Alloprevotella; s__unclassified_Alloprevotella	Yes	Yes		0	0	0	0	0	0	0	0	0	0	0	0	0	0	0	0	0	0	0	0	0	0	0	0	0	0	0	0	0	0	0	235	0	0	0	0	0	0	0	0	0	0	0	0	0
ASV6560	k__Bacteria; p__Proteobacteria; c__Gammaproteobacteria; o__Enterobacterales; f__Pasteurellaceae; g__Haemophilus; s__Haemophilus_haemolyticus	Yes	Yes		0	0	0	0	0	0	0	0	0	0	0	0	0	0	0	0	0	0	0	0	0	0	0	0	0	0	0	0	0	0	0	80	0	0	0	0	0	112	0	222	0	76	23	301	0
ASV6653	k__Bacteria; p__Firmicutes; c__Bacilli; o__Staphylococcales; f__Gemellaceae; g__Gemella; s__Gemella_haemolysans	No	No		0	0	0	0	0	0	0	0	0	0	0	0	0	0	0	0	0	0	0	0	0	0	0	0	0	0	0	0	0	0	0	0	974	0	0	0	0	0	0	0	0	0	0	0	0
ASV6654	k__Bacteria; p__Firmicutes; c__Bacilli; o__Staphylococcales; f__Gemellaceae; g__Gemella; s__Gemella_haemolysans	No	No		0	0	0	0	0	0	0	0	0	0	0	0	0	0	0	0	0	0	0	0	0	0	0	0	0	0	0	0	0	0	0	0	593	0	0	0	0	0	0	0	0	0	0	0	0
ASV6655	k__Bacteria; p__Proteobacteria; c__Gammaproteobacteria; o__Burkholderiales; f__Burkholderiaceae; g__Lautropia; s__Lautropia_mirabilis	Yes	Yes		0	0	0	0	0	0	0	0	0	0	0	0	0	0	0	0	0	0	0	0	0	0	0	0	0	0	0	0	0	0	0	0	190	473	75	308	0	0	0	0	0	0	0	0	0
ASV6663	k__Bacteria; p__Actinobacteriota; c__Coriobacteriia; o__Coriobacteriales; f__Atopobiaceae; g__Coriobacteriaceae_UCG_002; s__Atopobiaceae_bacterium_NYU_BL_J4	No	No		0	0	0	0	0	0	0	0	0	0	0	0	0	0	0	0	0	0	0	0	0	0	0	0	0	0	0	0	0	0	0	0	61	0	0	0	74	0	0	0	39	0	0	0	47
ASV6666	k__Bacteria; p__Firmicutes; c__Clostridia; o__Lachnospirales; f__Lachnospiraceae; g__Lachnoclostridium; s__Lachnospiraceae_bacterium	Yes	Yes		0	0	0	0	0	0	0	0	0	0	0	0	0	0	0	0	0	0	0	0	0	0	0	0	0	0	0	0	0	0	0	0	57	0	0	0	82	0	0	0	53	0	0	0	87
ASV6698	k__Bacteria; p__Campylobacterota; c__Campylobacteria; o__Campylobacterales; f__Helicobacteraceae; g__Helicobacter; s__Helicobacter_bilis	Yes	No		0	0	0	0	0	0	0	0	0	0	0	0	0	0	0	0	0	0	0	0	0	0	0	0	0	0	0	0	0	0	0	0	36	0	0	0	84	0	0	0	29	0	0	0	62
ASV6729	k__Bacteria; p__Actinobacteriota; c__Actinobacteria; o__Bifidobacteriales; f__Bifidobacteriaceae; g__Bifidobacterium; s__Bifidobacterium_pseudolongum	No	Yes		0	0	0	0	0	0	0	0	0	0	0	0	0	0	0	0	0	0	0	0	0	0	0	0	0	0	0	0	0	0	0	0	30	0	0	0	101	0	0	0	0	0	0	0	156
ASV6743	k__Bacteria; p__Campylobacterota; c__Campylobacteria; o__Campylobacterales; f__Campylobacteraceae; g__Campylobacter; s__Campylobacter_concisus	No	No		0	0	0	0	0	0	0	0	0	0	0	0	0	0	0	0	0	0	0	0	0	0	0	0	0	0	0	0	0	0	0	0	28	0	0	0	0	0	0	0	0	0	0	0	61
ASV7089	k__Bacteria; p__Bacteroidota; c__Bacteroidia; o__Bacteroidales; f__Prevotellaceae; g__Prevotella; s__Prevotella_pallens	No	No		0	0	0	0	0	0	0	0	0	0	0	0	0	0	0	0	0	0	0	0	0	0	0	0	0	0	0	0	0	0	0	0	13	0	0	0	0	0	0	0	0	0	0	0	0
ASV7469	k__Bacteria; p__Firmicutes; c__Bacilli; o__Lactobacillales; f__Streptococcaceae; g__Streptococcus; s__Streptococcus_mitis	Yes	Yes		0	0	0	0	0	0	0	0	0	0	0	0	0	0	0	0	0	0	0	0	0	0	0	0	0	0	0	0	0	0	0	0	0	790	199	357	0	394	0	0	0	0	0	0	0
ASV7470	k__Bacteria; p__Proteobacteria; c__Gammaproteobacteria; o__Enterobacterales; f__Enterobacteriaceae; g__Enterobacter; s__unclassified_Enterobacter	No	Yes		0	0	0	0	0	0	0	0	0	0	0	0	0	0	0	0	0	0	0	0	0	0	0	0	0	0	0	0	0	0	0	0	0	429	0	0	0	0	0	0	0	0	0	0	0
ASV7472	k__Bacteria; p__Bacteroidota; c__Bacteroidia; o__Bacteroidales; f__Prevotellaceae; g__Prevotella; s__Prevotella_oris	Yes	No		0	0	0	0	0	0	0	0	0	0	0	0	0	0	0	0	0	0	0	0	0	0	0	0	0	0	0	0	0	0	0	0	0	142	130	102	222	0	0	0	0	0	0	0	0
ASV7474	k__Bacteria; p__Firmicutes; c__Bacilli; o__Staphylococcales; f__Staphylococcaceae; g__Staphylococcus; s__Staphylococcus_aureus	No	No		0	0	0	0	0	0	0	0	0	0	0	0	0	0	0	0	0	0	0	0	0	0	0	0	0	0	0	0	0	0	0	0	0	95	0	0	0	0	0	0	0	0	0	93	0
ASV7476	k__Bacteria; p__Proteobacteria; c__Gammaproteobacteria; o__Enterobacterales; f__Pasteurellaceae; g__Haemophilus; s__Haemophilus_sputorum	Yes	Yes		0	0	0	0	0	0	0	0	0	0	0	0	0	0	0	0	0	0	0	0	0	0	0	0	0	0	0	0	0	0	0	0	0	90	282	0	0	115	153	0	0	0	0	0	0
ASV7477	k__Bacteria; p__Actinobacteriota; c__Actinobacteria; o__Actinomycetales; f__Actinomycetaceae; g__Actinomyces; s__Schaalia_odontolytica	No	Yes		0	0	0	0	0	0	0	0	0	0	0	0	0	0	0	0	0	0	0	0	0	0	0	0	0	0	0	0	0	0	0	0	0	80	57	0	0	0	0	0	0	0	0	0	0
ASV7481	k__Bacteria; p__Bacteroidota; c__Bacteroidia; o__Bacteroidales; f__Porphyromonadaceae; g__Porphyromonas; s__Porphyromonas_catoniae	No	Yes		0	0	0	0	0	0	0	0	0	0	0	0	0	0	0	0	0	0	0	0	0	0	0	0	0	0	0	0	0	0	0	0	0	65	0	0	0	0	0	0	0	0	0	34	0
ASV7499	k__Bacteria; p__Actinobacteriota; c__Actinobacteria; o__Corynebacteriales; f__Corynebacteriaceae; g__Corynebacterium; s__Corynebacterium_argentoratense	Yes	Yes		0	0	0	0	0	0	0	0	0	0	0	0	0	0	0	0	0	0	0	0	0	0	0	0	0	0	0	0	0	0	0	0	0	21	124	0	0	47	160	23	0	0	0	0	0
ASV7629	k__Bacteria; p__Actinobacteriota; c__Actinobacteria; o__Actinomycetales; f__Actinomycetaceae; g__Actinomyces; s__Schaalia_odontolytica	Yes	Yes		0	0	0	0	0	0	0	0	0	0	0	0	0	0	0	0	0	0	0	0	0	0	0	0	0	0	0	0	0	0	0	0	0	0	47	0	0	0	0	0	0	0	0	0	0
ASV7639	k__Bacteria; p__Fusobacteriota; c__Fusobacteriia; o__Fusobacteriales; f__Leptotrichiaceae; g__Leptotrichia; s__Leptotrichia_hofstadii	No	No		0	0	0	0	0	0	0	0	0	0	0	0	0	0	0	0	0	0	0	0	0	0	0	0	0	0	0	0	0	0	0	0	0	0	19	0	0	335	67	170	0	0	0	0	0
ASV7684	k__Bacteria; p__Firmicutes; c__Bacilli; o__Lactobacillales; f__Streptococcaceae; g__Streptococcus; s__Streptococcus_mitis	No	Yes		0	0	0	0	0	0	0	0	0	0	0	0	0	0	0	0	0	0	0	0	0	0	0	0	0	0	0	0	0	0	0	0	0	0	0	798	0	0	0	2223	0	0	0	0	0
ASV7685	k__Bacteria; p__Proteobacteria; c__Gammaproteobacteria; o__Burkholderiales; f__Comamonadaceae; g__Paucibacter; s__Cenchrus_americanus	No	No		0	0	0	0	0	0	0	0	0	0	0	0	0	0	0	0	0	0	0	0	0	0	0	0	0	0	0	0	0	0	0	0	0	0	0	641	0	0	0	0	0	0	0	0	0
ASV7840	k__Bacteria; p__Desulfobacterota; c__Desulfovibrionia; o__Desulfovibrionales; f__Desulfovibrionaceae; g__Desulfovibrio; s__Desulfovibrio_sulfodismutans	Yes	Yes		0	0	0	0	0	0	0	0	0	0	0	0	0	0	0	0	0	0	0	0	0	0	0	0	0	0	0	0	0	0	0	0	0	0	0	0	147	0	0	0	0	0	0	0	220
ASV7841	k__Bacteria; p__Proteobacteria; c__Gammaproteobacteria; o__Enterobacterales; f__Pasteurellaceae; g__Haemophilus; s__Haemophilus_haemolyticus	No	No		0	0	0	0	0	0	0	0	0	0	0	0	0	0	0	0	0	0	0	0	0	0	0	0	0	0	0	0	0	0	0	0	0	0	0	0	130	203	0	0	0	0	0	0	0
ASV7842	k__Bacteria; p__Proteobacteria; c__Gammaproteobacteria; o__Pseudomonadales; f__Moraxellaceae; g__Acinetobacter; s__Acinetobacter_venetianus	No	No		0	0	0	0	0	0	0	0	0	0	0	0	0	0	0	0	0	0	0	0	0	0	0	0	0	0	0	0	0	0	0	0	0	0	0	0	129	0	0	0	0	0	0	0	192
ASV7862	k__Bacteria; p__Bacteroidota; c__Bacteroidia; o__Sphingobacteriales; f__Lentimicrobiaceae; g__Lentimicrobium; s__Lentimicrobium_saccharophilum	Yes	Yes		0	0	0	0	0	0	0	0	0	0	0	0	0	0	0	0	0	0	0	0	0	0	0	0	0	0	0	0	0	0	0	0	0	0	0	0	69	0	0	0	0	0	0	0	340
ASV9121	k__Bacteria; p__Spirochaetota; c__Spirochaetia; o__Spirochaetales; f__Spirochaetaceae; g__Treponema; s__unclassified_Treponema	Yes	No		0	0	0	0	0	0	0	0	0	0	0	0	0	0	0	0	0	0	0	0	0	0	0	0	0	0	0	0	0	0	0	0	0	0	0	0	5	0	0	0	0	0	0	0	0
ASV9590	k__Bacteria; p__Bacteroidota; c__Bacteroidia; o__Bacteroidales; f__Prevotellaceae; g__Alloprevotella; s__Prevotellaceae_bacterium_Marseille_P2826	No	No		0	0	0	0	0	0	0	0	0	0	0	0	0	0	0	0	0	0	0	0	0	0	0	0	0	0	0	0	0	0	0	0	0	0	0	0	0	308	0	0	0	0	0	0	0
ASV9591	k__Bacteria; p__Bacteroidota; c__Bacteroidia; o__Bacteroidales; f__Prevotellaceae; g__Prevotella_7; s__Prevotella_baroniae	Yes	Yes		0	0	0	0	0	0	0	0	0	0	0	0	0	0	0	0	0	0	0	0	0	0	0	0	0	0	0	0	0	0	0	0	0	0	0	0	0	248	151	0	0	0	0	0	0
ASV9600	k__Bacteria; p__Campylobacterota; c__Campylobacteria; o__Campylobacterales; f__Campylobacteraceae; g__Campylobacter; s__Campylobacter_gracilis	Yes	No		0	0	0	0	0	0	0	0	0	0	0	0	0	0	0	0	0	0	0	0	0	0	0	0	0	0	0	0	0	0	0	0	0	0	0	0	0	62	391	0	0	0	0	0	0
ASV9663	k__Bacteria; p__Firmicutes; c__Negativicutes; o__Veillonellales_Selenomonadales; f__Veillonellaceae; g__Veillonella; s__Veillonella_rogosae	No	Yes		0	0	0	0	0	0	0	0	0	0	0	0	0	0	0	0	0	0	0	0	0	0	0	0	0	0	0	0	0	0	0	0	0	0	0	0	0	0	197	0	0	0	0	0	0
ASV9666	k__Bacteria; p__Bacteroidota; c__Bacteroidia; o__Bacteroidales; f__Prevotellaceae; g__Alloprevotella; s__Prevotellaceae_bacterium_Marseille_P2826	Yes	No		0	0	0	0	0	0	0	0	0	0	0	0	0	0	0	0	0	0	0	0	0	0	0	0	0	0	0	0	0	0	0	0	0	0	0	0	0	0	92	0	0	583	0	0	0
ASV9717	k__Bacteria; p__Proteobacteria; c__Gammaproteobacteria; o__Burkholderiales; f__Neisseriaceae; g__Neisseria; s__Neisseria_elongata	Yes	Yes		0	0	0	0	0	0	0	0	0	0	0	0	0	0	0	0	0	0	0	0	0	0	0	0	0	0	0	0	0	0	0	0	0	0	0	0	0	0	0	321	0	480	65	0	0
ASV9725	k__Bacteria; p__Bacteroidota; c__Bacteroidia; o__Bacteroidales; f__Prevotellaceae; g__Prevotella_7; s__Prevotella_genomosp._P4	No	No		0	0	0	0	0	0	0	0	0	0	0	0	0	0	0	0	0	0	0	0	0	0	0	0	0	0	0	0	0	0	0	0	0	0	0	0	0	0	0	30	0	0	0	0	0
ASV9758	k__Bacteria; p__Actinobacteriota; c__Actinobacteria; o__Micrococcales; f__Micrococcaceae; g__Rothia; s__Rothia_mucilaginosa	No	No		0	0	0	0	0	0	0	0	0	0	0	0	0	0	0	0	0	0	0	0	0	0	0	0	0	0	0	0	0	0	0	0	0	0	0	0	0	0	0	0	724	0	0	0	0
ASV9759	k__Bacteria; p__Firmicutes; c__Negativicutes; o__Veillonellales_Selenomonadales; f__Veillonellaceae; g__Veillonella; s__Veillonella_dispar	No	No		0	0	0	0	0	0	0	0	0	0	0	0	0	0	0	0	0	0	0	0	0	0	0	0	0	0	0	0	0	0	0	0	0	0	0	0	0	0	0	0	597	0	0	0	0
ASV9760	k__Bacteria; p__Firmicutes; c__Bacilli; o__Lactobacillales; f__Streptococcaceae; g__Streptococcus; s__Streptococcus_salivarius	Yes	No		0	0	0	0	0	0	0	0	0	0	0	0	0	0	0	0	0	0	0	0	0	0	0	0	0	0	0	0	0	0	0	0	0	0	0	0	0	0	0	0	454	0	0	0	0
ASV9761	k__Bacteria; p__Fusobacteriota; c__Fusobacteriia; o__Fusobacteriales; f__Leptotrichiaceae; g__Leptotrichia; s__Leptotrichia_buccalis	Yes	No		0	0	0	0	0	0	0	0	0	0	0	0	0	0	0	0	0	0	0	0	0	0	0	0	0	0	0	0	0	0	0	0	0	0	0	0	0	0	0	0	405	0	0	0	0
ASV9762	k__Bacteria; p__Firmicutes; c__Negativicutes; o__Veillonellales_Selenomonadales; f__Veillonellaceae; g__Veillonella; s__Veillonella_dispar	No	No		0	0	0	0	0	0	0	0	0	0	0	0	0	0	0	0	0	0	0	0	0	0	0	0	0	0	0	0	0	0	0	0	0	0	0	0	0	0	0	0	306	0	0	0	0
ASV9765	k__Bacteria; p__Fusobacteriota; c__Fusobacteriia; o__Fusobacteriales; f__Leptotrichiaceae; g__Leptotrichia; s__unclassified_Leptotrichia	No	Yes		0	0	0	0	0	0	0	0	0	0	0	0	0	0	0	0	0	0	0	0	0	0	0	0	0	0	0	0	0	0	0	0	0	0	0	0	0	0	0	0	93	0	0	135	97
ASV9950	k__Bacteria; p__Bacteroidota; c__Bacteroidia; o__Bacteroidales; f__Porphyromonadaceae; g__Porphyromonas; s__Porphyromonas_gingivalis	Yes	No		0	0	0	0	0	0	0	0	0	0	0	0	0	0	0	0	0	0	0	0	0	0	0	0	0	0	0	0	0	0	0	0	0	0	0	0	0	0	0	0	6	0	0	0	0
ASV10076	k__Bacteria; p__Proteobacteria; c__Gammaproteobacteria; o__Burkholderiales; f__Neisseriaceae; g__Neisseria; s__Morococcus_cerebrosus	No	No		0	0	0	0	0	0	0	0	0	0	0	0	0	0	0	0	0	0	0	0	0	0	0	0	0	0	0	0	0	0	0	0	0	0	0	0	0	0	0	0	0	3079	1647	2919	0
ASV10077	k__Bacteria; p__Firmicutes; c__Bacilli; o__Lactobacillales; f__Streptococcaceae; g__Streptococcus; s__Streptococcus_mitis	No	No		0	0	0	0	0	0	0	0	0	0	0	0	0	0	0	0	0	0	0	0	0	0	0	0	0	0	0	0	0	0	0	0	0	0	0	0	0	0	0	0	0	1559	0	0	0
ASV10078	k__Bacteria; p__Proteobacteria; c__Gammaproteobacteria; o__Burkholderiales; f__Neisseriaceae; g__Neisseria; s__Neisseria_cinerea	No	No		0	0	0	0	0	0	0	0	0	0	0	0	0	0	0	0	0	0	0	0	0	0	0	0	0	0	0	0	0	0	0	0	0	0	0	0	0	0	0	0	0	942	0	454	0
ASV10081	k__Bacteria; p__Actinobacteriota; c__Actinobacteria; o__Corynebacteriales; f__Corynebacteriaceae; g__Corynebacterium; s__Corynebacterium_durum	Yes	No		0	0	0	0	0	0	0	0	0	0	0	0	0	0	0	0	0	0	0	0	0	0	0	0	0	0	0	0	0	0	0	0	0	0	0	0	0	0	0	0	0	119	368	130	0
ASV10084	k__Bacteria; p__Bacteroidota; c__Bacteroidia; o__Bacteroidales; f__Porphyromonadaceae; g__Porphyromonas; s__Porphyromonas_catoniae	Yes	Yes		0	0	0	0	0	0	0	0	0	0	0	0	0	0	0	0	0	0	0	0	0	0	0	0	0	0	0	0	0	0	0	0	0	0	0	0	0	0	0	0	0	89	32	58	0
ASV10085	k__Bacteria; p__Firmicutes; c__Bacilli; o__Lactobacillales; f__Streptococcaceae; g__Streptococcus; s__Streptococcus_pneumoniae	Yes	No		0	0	0	0	0	0	0	0	0	0	0	0	0	0	0	0	0	0	0	0	0	0	0	0	0	0	0	0	0	0	0	0	0	0	0	0	0	0	0	0	0	88	90	204	0
ASV10087	k__Bacteria; p__Proteobacteria; c__Gammaproteobacteria; o__Enterobacterales; f__Pasteurellaceae; g__Haemophilus; s__Haemophilus_haemolyticus	No	Yes		0	0	0	0	0	0	0	0	0	0	0	0	0	0	0	0	0	0	0	0	0	0	0	0	0	0	0	0	0	0	0	0	0	0	0	0	0	0	0	0	0	70	81	1634	0
ASV10088	k__Bacteria; p__Actinobacteriota; c__Actinobacteria; o__Actinomycetales; f__Actinomycetaceae; g__Actinomyces; s__Actinomyces_naeslundii	Yes	Yes		0	0	0	0	0	0	0	0	0	0	0	0	0	0	0	0	0	0	0	0	0	0	0	0	0	0	0	0	0	0	0	0	0	0	0	0	0	0	0	0	0	65	2379	598	0
ASV10092	k__Bacteria; p__Firmicutes; c__Negativicutes; o__Veillonellales_Selenomonadales; f__Veillonellaceae; g__Veillonella; s__Veillonella_parvula	No	Yes		0	0	0	0	0	0	0	0	0	0	0	0	0	0	0	0	0	0	0	0	0	0	0	0	0	0	0	0	0	0	0	0	0	0	0	0	0	0	0	0	0	51	0	0	0
ASV10102	k__Bacteria; p__Proteobacteria; c__Gammaproteobacteria; o__Burkholderiales; f__Neisseriaceae; g__Neisseria; s__Neisseria_flavescens	Yes	No		0	0	0	0	0	0	0	0	0	0	0	0	0	0	0	0	0	0	0	0	0	0	0	0	0	0	0	0	0	0	0	0	0	0	0	0	0	0	0	0	0	24	84	182	142
ASV10159	k__Bacteria; p__Bacteroidota; c__Bacteroidia; o__Bacteroidales; f__Prevotellaceae; g__Prevotella_7; s__Prevotella_jejuni	Yes	Yes		0	0	0	0	0	0	0	0	0	0	0	0	0	0	0	0	0	0	0	0	0	0	0	0	0	0	0	0	0	0	0	0	0	0	0	0	0	0	0	0	0	0	60	0	0
ASV10238	k__Bacteria; p__Firmicutes; c__Bacilli; o__Lactobacillales; f__Lactobacillaceae; g__Leuconostoc; s__Leuconostoc_citreum	Yes	Yes		0	0	0	0	0	0	0	0	0	0	0	0	0	0	0	0	0	0	0	0	0	0	0	0	0	0	0	0	0	0	0	0	0	0	0	0	0	0	0	0	0	0	0	566	0
ASV10239	k__Bacteria; p__Proteobacteria; c__Gammaproteobacteria; o__Enterobacterales; f__Pasteurellaceae; g__Haemophilus; s__Haemophilus_parainfluenzae	No	No		0	0	0	0	0	0	0	0	0	0	0	0	0	0	0	0	0	0	0	0	0	0	0	0	0	0	0	0	0	0	0	0	0	0	0	0	0	0	0	0	0	0	0	367	0
ASV10240	k__Bacteria; p__Proteobacteria; c__Gammaproteobacteria; o__Enterobacterales; f__Pasteurellaceae; g__Haemophilus; s__Haemophilus_parainfluenzae	Yes	No		0	0	0	0	0	0	0	0	0	0	0	0	0	0	0	0	0	0	0	0	0	0	0	0	0	0	0	0	0	0	0	0	0	0	0	0	0	0	0	0	0	0	0	293	0
ASV10308	k__Bacteria; p__Bacteroidota; c__Bacteroidia; o__Bacteroidales; f__Prevotellaceae; g__Prevotella_7; s__Prevotella_melaninogenica	Yes	No		0	0	0	0	0	0	0	0	0	0	0	0	0	0	0	0	0	0	0	0	0	0	0	0	0	0	0	0	0	0	0	0	0	0	0	0	0	0	0	0	0	0	0	0	110
ASV11508	k__Bacteria; p__Proteobacteria; c__Gammaproteobacteria; o__Burkholderiales; f__Neisseriaceae; g__Neisseria; s__Morococcus_cerebrosus	Yes	No		0	0	0	0	0	0	0	0	0	0	0	0	0	0	0	0	0	0	0	0	0	0	0	0	0	0	0	0	0	0	0	0	0	0	0	0	0	0	0	0	0	0	0	0	0
ASV11559	k__Bacteria; p__Proteobacteria; c__Gammaproteobacteria; o__Enterobacterales; f__Pasteurellaceae; g__Haemophilus; s__Haemophilus_parainfluenzae	No	Yes		0	0	0	0	0	0	0	0	0	0	0	0	0	0	0	0	0	0	0	0	0	0	0	0	0	0	0	0	0	0	0	0	0	0	0	0	0	0	0	0	0	0	0	0	0
ASV11560	k__Bacteria; p__Bacteroidota; c__Bacteroidia; o__Bacteroidales; f__Prevotellaceae; g__Prevotella_7; s__Prevotella_melaninogenica	Yes	Yes		0	0	0	0	0	0	0	0	0	0	0	0	0	0	0	0	0	0	0	0	0	0	0	0	0	0	0	0	0	0	0	0	0	0	0	0	0	0	0	0	0	0	0	0	0
ASV11600	k__Bacteria; p__Fusobacteriota; c__Fusobacteriia; o__Fusobacteriales; f__Fusobacteriaceae; g__Fusobacterium; s__Fusobacterium_nucleatum	No	Yes		0	0	0	0	0	0	0	0	0	0	0	0	0	0	0	0	0	0	0	0	0	0	0	0	0	0	0	0	0	0	0	0	0	0	0	0	0	0	0	0	0	0	0	0	0
ASV11855	k__Bacteria; p__Proteobacteria; c__Gammaproteobacteria; o__Enterobacterales; f__Pasteurellaceae; g__Haemophilus; s__Haemophilus_pittmaniae	No	Yes		0	0	0	0	0	0	0	0	0	0	0	0	0	0	0	0	0	0	0	0	0	0	0	0	0	0	0	0	0	0	0	0	0	0	0	0	0	0	0	0	0	0	0	0	0
ASV11856	k__Bacteria; p__Bacteroidota; c__Bacteroidia; o__Bacteroidales; f__Prevotellaceae; g__Prevotella_7; s__Prevotella_jejuni	Yes	Yes		0	0	0	0	0	0	0	0	0	0	0	0	0	0	0	0	0	0	0	0	0	0	0	0	0	0	0	0	0	0	0	0	0	0	0	0	0	0	0	0	0	0	0	0	0
ASV11857	k__Bacteria; p__Proteobacteria; c__Gammaproteobacteria; o__Enterobacterales; f__Pasteurellaceae; g__Haemophilus; s__Haemophilus_pittmaniae	Yes	Yes		0	0	0	0	0	0	0	0	0	0	0	0	0	0	0	0	0	0	0	0	0	0	0	0	0	0	0	0	0	0	0	0	0	0	0	0	0	0	0	0	0	0	0	0	0
ASV11858	k__Bacteria; p__Proteobacteria; c__Gammaproteobacteria; o__Enterobacterales; f__Pasteurellaceae; g__Haemophilus; s__Haemophilus_pittmaniae	No	Yes		0	0	0	0	0	0	0	0	0	0	0	0	0	0	0	0	0	0	0	0	0	0	0	0	0	0	0	0	0	0	0	0	0	0	0	0	0	0	0	0	0	0	0	0	0
ASV11859	k__Bacteria; p__Actinobacteriota; c__Actinobacteria; o__Actinomycetales; f__Actinomycetaceae; g__Actinomyces; s__Schaalia_odontolytica	Yes	No		0	0	0	0	0	0	0	0	0	0	0	0	0	0	0	0	0	0	0	0	0	0	0	0	0	0	0	0	0	0	0	0	0	0	0	0	0	0	0	0	0	0	0	0	0
ASV11860	k__Bacteria; p__Firmicutes; c__Clostridia; o__Peptostreptococcales_Tissierellales; f__Peptostreptococcaceae; g__Filifactor; s__Filifactor_alocis	No	No		0	0	0	0	0	0	0	0	0	0	0	0	0	0	0	0	0	0	0	0	0	0	0	0	0	0	0	0	0	0	0	0	0	0	0	0	0	0	0	0	0	0	0	0	0
ASV11861	k__Bacteria; p__Firmicutes; c__Bacilli; o__Lactobacillales; f__Streptococcaceae; g__Streptococcus; s__Streptococcus_mitis	Yes	Yes		0	0	0	0	0	0	0	0	0	0	0	0	0	0	0	0	0	0	0	0	0	0	0	0	0	0	0	0	0	0	0	0	0	0	0	0	0	0	0	0	0	0	0	0	0
ASV11862	k__Bacteria; p__Bacteroidota; c__Bacteroidia; o__Bacteroidales; f__Prevotellaceae; g__Prevotella_7; s__Prevotella_melaninogenica	Yes	Yes		0	0	0	0	0	0	0	0	0	0	0	0	0	0	0	0	0	0	0	0	0	0	0	0	0	0	0	0	0	0	0	0	0	0	0	0	0	0	0	0	0	0	0	0	0
ASV11864	k__Bacteria; p__Bacteroidota; c__Bacteroidia; o__Bacteroidales; f__Porphyromonadaceae; g__Porphyromonas; s__Porphyromonas_endodontalis	Yes	Yes		0	0	0	0	0	0	0	0	0	0	0	0	0	0	0	0	0	0	0	0	0	0	0	0	0	0	0	0	0	0	0	0	0	0	0	0	0	0	0	0	0	0	0	0	0
ASV11873	k__Bacteria; p__Firmicutes; c__Clostridia; o__Lachnospirales; f__Lachnospiraceae; g__Oribacterium; s__Oribacterium_parvum_ACB1	Yes	Yes		0	0	0	0	0	0	0	0	0	0	0	0	0	0	0	0	0	0	0	0	0	0	0	0	0	0	0	0	0	0	0	0	0	0	0	0	0	0	0	0	0	0	0	0	0
ASV12003	k__Bacteria; p__Bacteroidota; c__Bacteroidia; o__Bacteroidales; f__Prevotellaceae; g__Prevotella; s__Prevotella_pallens	No	Yes		0	0	0	0	0	0	0	0	0	0	0	0	0	0	0	0	0	0	0	0	0	0	0	0	0	0	0	0	0	0	0	0	0	0	0	0	0	0	0	0	0	0	0	0	0
ASV12004	k__Bacteria; p__Bacteroidota; c__Bacteroidia; o__Flavobacteriales; f__Weeksellaceae; g__Chryseobacterium; s__Chryseobacterium_indologenes	Yes	Yes		0	0	0	0	0	0	0	0	0	0	0	0	0	0	0	0	0	0	0	0	0	0	0	0	0	0	0	0	0	0	0	0	0	0	0	0	0	0	0	0	0	0	0	0	0
ASV12005	k__Bacteria; p__Bacteroidota; c__Bacteroidia; o__Bacteroidales; f__Porphyromonadaceae; g__Porphyromonas; s__Porphyromonas_endodontalis	Yes	No		0	0	0	0	0	0	0	0	0	0	0	0	0	0	0	0	0	0	0	0	0	0	0	0	0	0	0	0	0	0	0	0	0	0	0	0	0	0	0	0	0	0	0	0	0
ASV12006	k__Bacteria; p__Firmicutes; c__Clostridia; o__Lachnospirales; f__Lachnospiraceae; g__Catonella; s__Catonella_morbi	No	Yes		0	0	0	0	0	0	0	0	0	0	0	0	0	0	0	0	0	0	0	0	0	0	0	0	0	0	0	0	0	0	0	0	0	0	0	0	0	0	0	0	0	0	0	0	0
ASV12014	k__Bacteria; p__Bacteroidota; c__Bacteroidia; o__Bacteroidales; f__Prevotellaceae; g__unclassified_Prevotellaceae; s__unclassified_Prevotellaceae	Yes	Yes		0	0	0	0	0	0	0	0	0	0	0	0	0	0	0	0	0	0	0	0	0	0	0	0	0	0	0	0	0	0	0	0	0	0	0	0	0	0	0	0	0	0	0	0	0
ASV12016	k__Bacteria; p__Bacteroidota; c__Bacteroidia; o__Bacteroidales; f__Prevotellaceae; g__Prevotella_7; s__Prevotella_jejuni	Yes	Yes		0	0	0	0	0	0	0	0	0	0	0	0	0	0	0	0	0	0	0	0	0	0	0	0	0	0	0	0	0	0	0	0	0	0	0	0	0	0	0	0	0	0	0	0	0
ASV12022	k__Bacteria; p__Actinobacteriota; c__Actinobacteria; o__Actinomycetales; f__Actinomycetaceae; g__Actinomyces; s__Schaalia_odontolytica	Yes	No		0	0	0	0	0	0	0	0	0	0	0	0	0	0	0	0	0	0	0	0	0	0	0	0	0	0	0	0	0	0	0	0	0	0	0	0	0	0	0	0	0	0	0	0	0
ASV12099	k__Bacteria; p__Firmicutes; c__Bacilli; o__Lactobacillales; f__Streptococcaceae; g__Streptococcus; s__Streptococcus_mitis	Yes	Yes		0	0	0	0	0	0	0	0	0	0	0	0	0	0	0	0	0	0	0	0	0	0	0	0	0	0	0	0	0	0	0	0	0	0	0	0	0	0	0	0	0	0	0	0	0
ASV12100	k__Bacteria; p__Bacteroidota; c__Bacteroidia; o__Bacteroidales; f__Prevotellaceae; g__Prevotella_7; s__Prevotella_melaninogenica	Yes	No		0	0	0	0	0	0	0	0	0	0	0	0	0	0	0	0	0	0	0	0	0	0	0	0	0	0	0	0	0	0	0	0	0	0	0	0	0	0	0	0	0	0	0	0	0
ASV12102	k__Bacteria; p__Firmicutes; c__Negativicutes; o__Veillonellales_Selenomonadales; f__Veillonellaceae; g__Veillonella; s__Veillonella_atypica	No	Yes		0	0	0	0	0	0	0	0	0	0	0	0	0	0	0	0	0	0	0	0	0	0	0	0	0	0	0	0	0	0	0	0	0	0	0	0	0	0	0	0	0	0	0	0	0
ASV12103	k__Bacteria; p__Actinobacteriota; c__Actinobacteria; o__Actinomycetales; f__Actinomycetaceae; g__Actinomyces; s__Schaalia_odontolytica	No	Yes		0	0	0	0	0	0	0	0	0	0	0	0	0	0	0	0	0	0	0	0	0	0	0	0	0	0	0	0	0	0	0	0	0	0	0	0	0	0	0	0	0	0	0	0	0
ASV12104	k__Bacteria; p__Bacteroidota; c__Bacteroidia; o__Bacteroidales; f__Prevotellaceae; g__Prevotella; s__Prevotella_intermedia	No	Yes		0	0	0	0	0	0	0	0	0	0	0	0	0	0	0	0	0	0	0	0	0	0	0	0	0	0	0	0	0	0	0	0	0	0	0	0	0	0	0	0	0	0	0	0	0
ASV12105	k__Bacteria; p__Bacteroidota; c__Bacteroidia; o__Bacteroidales; f__Prevotellaceae; g__Prevotella_7; s__Prevotella_histicola	Yes	Yes		0	0	0	0	0	0	0	0	0	0	0	0	0	0	0	0	0	0	0	0	0	0	0	0	0	0	0	0	0	0	0	0	0	0	0	0	0	0	0	0	0	0	0	0	0
ASV12107	k__Bacteria; p__Patescibacteria; c__Saccharimonadia; o__Saccharimonadales; f__Saccharimonadaceae; g__TM7x; s__unclassified_TM7x	Yes	Yes		0	0	0	0	0	0	0	0	0	0	0	0	0	0	0	0	0	0	0	0	0	0	0	0	0	0	0	0	0	0	0	0	0	0	0	0	0	0	0	0	0	0	0	0	0
ASV12108	k__Bacteria; p__Bacteroidota; c__Bacteroidia; o__Bacteroidales; f__Prevotellaceae; g__Alloprevotella; s__uncultured_Bacteroidetes_bacterium	Yes	Yes		0	0	0	0	0	0	0	0	0	0	0	0	0	0	0	0	0	0	0	0	0	0	0	0	0	0	0	0	0	0	0	0	0	0	0	0	0	0	0	0	0	0	0	0	0
ASV12180	k__Bacteria; p__Actinobacteriota; c__Actinobacteria; o__Actinomycetales; f__Actinomycetaceae; g__Actinomyces; s__Schaalia_odontolytica	Yes	Yes		0	0	0	0	0	0	0	0	0	0	0	0	0	0	0	0	0	0	0	0	0	0	0	0	0	0	0	0	0	0	0	0	0	0	0	0	0	0	0	0	0	0	0	0	0
ASV12263	k__Bacteria; p__Proteobacteria; c__Gammaproteobacteria; o__Burkholderiales; f__Neisseriaceae; g__Neisseria; s__Neisseria_perflava	Yes	Yes		0	0	0	0	0	0	0	0	0	0	0	0	0	0	0	0	0	0	0	0	0	0	0	0	0	0	0	0	0	0	0	0	0	0	0	0	0	0	0	0	0	0	0	0	0
ASV12264	k__Bacteria; p__Bacteroidota; c__Bacteroidia; o__Bacteroidales; f__Porphyromonadaceae; g__Porphyromonas; s__Porphyromonas_pasteri	Yes	No		0	0	0	0	0	0	0	0	0	0	0	0	0	0	0	0	0	0	0	0	0	0	0	0	0	0	0	0	0	0	0	0	0	0	0	0	0	0	0	0	0	0	0	0	0
ASV12272	k__Bacteria; p__Proteobacteria; c__Gammaproteobacteria; o__Burkholderiales; f__Neisseriaceae; g__Alysiella; s__unclassified_Alysiella	No	Yes		0	0	0	0	0	0	0	0	0	0	0	0	0	0	0	0	0	0	0	0	0	0	0	0	0	0	0	0	0	0	0	0	0	0	0	0	0	0	0	0	0	0	0	0	0
ASV12273	k__Bacteria; p__Campylobacterota; c__Campylobacteria; o__Campylobacterales; f__Campylobacteraceae; g__Campylobacter; s__Campylobacter_showae	No	Yes		0	0	0	0	0	0	0	0	0	0	0	0	0	0	0	0	0	0	0	0	0	0	0	0	0	0	0	0	0	0	0	0	0	0	0	0	0	0	0	0	0	0	0	0	0
ASV12282	k__Bacteria; p__Actinobacteriota; c__Actinobacteria; o__Actinomycetales; f__Actinomycetaceae; g__Actinomyces; s__Schaalia_odontolytica	Yes	Yes		0	0	0	0	0	0	0	0	0	0	0	0	0	0	0	0	0	0	0	0	0	0	0	0	0	0	0	0	0	0	0	0	0	0	0	0	0	0	0	0	0	0	0	0	0
ASV12285	k__Bacteria; p__Bacteroidota; c__Bacteroidia; o__Bacteroidales; f__Prevotellaceae; g__Prevotella; s__Prevotella_intermedia	Yes	No		0	0	0	0	0	0	0	0	0	0	0	0	0	0	0	0	0	0	0	0	0	0	0	0	0	0	0	0	0	0	0	0	0	0	0	0	0	0	0	0	0	0	0	0	0
ASV12286	k__Bacteria; p__Firmicutes; c__Negativicutes; o__Veillonellales_Selenomonadales; f__Veillonellaceae; g__Veillonella; s__Veillonella_rogosae	Yes	No		0	0	0	0	0	0	0	0	0	0	0	0	0	0	0	0	0	0	0	0	0	0	0	0	0	0	0	0	0	0	0	0	0	0	0	0	0	0	0	0	0	0	0	0	0
ASV12353	k__Bacteria; p__Bacteroidota; c__Bacteroidia; o__Bacteroidales; f__Porphyromonadaceae; g__Porphyromonas; s__Porphyromonas_gingivalis	Yes	Yes		0	0	0	0	0	0	0	0	0	0	0	0	0	0	0	0	0	0	0	0	0	0	0	0	0	0	0	0	0	0	0	0	0	0	0	0	0	0	0	0	0	0	0	0	0
ASV12354	k__Bacteria; p__Actinobacteriota; c__Actinobacteria; o__Actinomycetales; f__Actinomycetaceae; g__Actinomyces; s__Actinomyces_graevenitzii	Yes	Yes		0	0	0	0	0	0	0	0	0	0	0	0	0	0	0	0	0	0	0	0	0	0	0	0	0	0	0	0	0	0	0	0	0	0	0	0	0	0	0	0	0	0	0	0	0
ASV12355	k__Bacteria; p__Proteobacteria; c__Gammaproteobacteria; o__Burkholderiales; f__Neisseriaceae; g__Neisseria; s__Neisseria_mucosa	Yes	No		0	0	0	0	0	0	0	0	0	0	0	0	0	0	0	0	0	0	0	0	0	0	0	0	0	0	0	0	0	0	0	0	0	0	0	0	0	0	0	0	0	0	0	0	0
ASV12357	k__Bacteria; p__Bacteroidota; c__Bacteroidia; o__Bacteroidales; f__Prevotellaceae; g__Prevotella; s__Prevotella_pallens	Yes	Yes		0	0	0	0	0	0	0	0	0	0	0	0	0	0	0	0	0	0	0	0	0	0	0	0	0	0	0	0	0	0	0	0	0	0	0	0	0	0	0	0	0	0	0	0	0
ASV12483	k__Bacteria; p__Bacteroidota; c__Bacteroidia; o__Bacteroidales; f__Porphyromonadaceae; g__Porphyromonas; s__Porphyromonas_pasteri	Yes	No		0	0	0	0	0	0	0	0	0	0	0	0	0	0	0	0	0	0	0	0	0	0	0	0	0	0	0	0	0	0	0	0	0	0	0	0	0	0	0	0	0	0	0	0	0
ASV12484	k__Bacteria; p__Fusobacteriota; c__Fusobacteriia; o__Fusobacteriales; f__Fusobacteriaceae; g__Fusobacterium; s__Fusobacterium_pseudoperiodonticum	Yes	Yes		0	0	0	0	0	0	0	0	0	0	0	0	0	0	0	0	0	0	0	0	0	0	0	0	0	0	0	0	0	0	0	0	0	0	0	0	0	0	0	0	0	0	0	0	0
ASV12485	k__Bacteria; p__Bacteroidota; c__Bacteroidia; o__Bacteroidales; f__Prevotellaceae; g__Alloprevotella; s__Prevotellaceae_bacterium_Marseille_P2826	Yes	Yes		0	0	0	0	0	0	0	0	0	0	0	0	0	0	0	0	0	0	0	0	0	0	0	0	0	0	0	0	0	0	0	0	0	0	0	0	0	0	0	0	0	0	0	0	0
ASV12719	k__Bacteria; p__Firmicutes; c__Bacilli; o__Lactobacillales; f__Streptococcaceae; g__Streptococcus; s__Streptococcus_cristatus	Yes	No		0	0	0	0	0	0	0	0	0	0	0	0	0	0	0	0	0	0	0	0	0	0	0	0	0	0	0	0	0	0	0	0	0	0	0	0	0	0	0	0	0	0	0	0	0
ASV12720	k__Bacteria; p__Firmicutes; c__Bacilli; o__Lactobacillales; f__Streptococcaceae; g__Streptococcus; s__Streptococcus_mitis	No	No		0	0	0	0	0	0	0	0	0	0	0	0	0	0	0	0	0	0	0	0	0	0	0	0	0	0	0	0	0	0	0	0	0	0	0	0	0	0	0	0	0	0	0	0	0
ASV12721	k__Bacteria; p__Firmicutes; c__Bacilli; o__Lactobacillales; f__Aerococcaceae; g__Abiotrophia; s__Abiotrophia_defectiva	Yes	No		0	0	0	0	0	0	0	0	0	0	0	0	0	0	0	0	0	0	0	0	0	0	0	0	0	0	0	0	0	0	0	0	0	0	0	0	0	0	0	0	0	0	0	0	0
ASV12722	k__Bacteria; p__Firmicutes; c__Bacilli; o__Lactobacillales; f__Streptococcaceae; g__Streptococcus; s__Streptococcus_cristatus	Yes	Yes		0	0	0	0	0	0	0	0	0	0	0	0	0	0	0	0	0	0	0	0	0	0	0	0	0	0	0	0	0	0	0	0	0	0	0	0	0	0	0	0	0	0	0	0	0
ASV13348	k__Bacteria; p__Proteobacteria; c__Gammaproteobacteria; o__Enterobacterales; f__Pasteurellaceae; g__Aggregatibacter; s__Aggregatibacter_segnis	No	Yes		0	0	0	0	0	0	0	0	0	0	0	0	0	0	0	0	0	0	0	0	0	0	0	0	0	0	0	0	0	0	0	0	0	0	0	0	0	0	0	0	0	0	0	0	0
ASV13349	k__Bacteria; p__Firmicutes; c__Bacilli; o__Staphylococcales; f__Gemellaceae; g__Gemella; s__Gemella_haemolysans	No	Yes		0	0	0	0	0	0	0	0	0	0	0	0	0	0	0	0	0	0	0	0	0	0	0	0	0	0	0	0	0	0	0	0	0	0	0	0	0	0	0	0	0	0	0	0	0
ASV13350	k__Bacteria; p__Firmicutes; c__Bacilli; o__Lactobacillales; f__Aerococcaceae; g__Abiotrophia; s__Abiotrophia_defectiva	Yes	Yes		0	0	0	0	0	0	0	0	0	0	0	0	0	0	0	0	0	0	0	0	0	0	0	0	0	0	0	0	0	0	0	0	0	0	0	0	0	0	0	0	0	0	0	0	0
ASV13351	k__Bacteria; p__Proteobacteria; c__Gammaproteobacteria; o__Enterobacterales; f__Pasteurellaceae; g__Aggregatibacter; s__Aggregatibacter_aphrophilus	No	No		0	0	0	0	0	0	0	0	0	0	0	0	0	0	0	0	0	0	0	0	0	0	0	0	0	0	0	0	0	0	0	0	0	0	0	0	0	0	0	0	0	0	0	0	0
ASV13352	k__Bacteria; p__Proteobacteria; c__Gammaproteobacteria; o__Enterobacterales; f__Pasteurellaceae; g__Aggregatibacter; s__Aggregatibacter_aphrophilus	No	Yes		0	0	0	0	0	0	0	0	0	0	0	0	0	0	0	0	0	0	0	0	0	0	0	0	0	0	0	0	0	0	0	0	0	0	0	0	0	0	0	0	0	0	0	0	0
ASV13356	k__Bacteria; p__Fusobacteriota; c__Fusobacteriia; o__Fusobacteriales; f__Leptotrichiaceae; g__Leptotrichia; s__unclassified_Leptotrichia	Yes	Yes		0	0	0	0	0	0	0	0	0	0	0	0	0	0	0	0	0	0	0	0	0	0	0	0	0	0	0	0	0	0	0	0	0	0	0	0	0	0	0	0	0	0	0	0	0
ASV13410	k__Bacteria; p__Firmicutes; c__Bacilli; o__Lactobacillales; f__Streptococcaceae; g__Streptococcus; s__Streptococcus_mitis	Yes	Yes		0	0	0	0	0	0	0	0	0	0	0	0	0	0	0	0	0	0	0	0	0	0	0	0	0	0	0	0	0	0	0	0	0	0	0	0	0	0	0	0	0	0	0	0	0
ASV13443	k__Bacteria; p__Proteobacteria; c__Gammaproteobacteria; o__Burkholderiales; f__Neisseriaceae; g__Neisseria; s__Neisseria_flavescens	No	Yes		0	0	0	0	0	0	0	0	0	0	0	0	0	0	0	0	0	0	0	0	0	0	0	0	0	0	0	0	0	0	0	0	0	0	0	0	0	0	0	0	0	0	0	0	0
ASV13495	k__Bacteria; p__Bacteroidota; c__Bacteroidia; o__Bacteroidales; f__Prevotellaceae; g__Prevotella_7; s__Prevotella_melaninogenica	Yes	Yes		0	0	0	0	0	0	0	0	0	0	0	0	0	0	0	0	0	0	0	0	0	0	0	0	0	0	0	0	0	0	0	0	0	0	0	0	0	0	0	0	0	0	0	0	0
ASV13499	k__Bacteria; p__Firmicutes; c__Negativicutes; o__Veillonellales_Selenomonadales; f__Veillonellaceae; g__Veillonella; s__Veillonella_sp._2011_Oral_VSA_B9	Yes	Yes		0	0	0	0	0	0	0	0	0	0	0	0	0	0	0	0	0	0	0	0	0	0	0	0	0	0	0	0	0	0	0	0	0	0	0	0	0	0	0	0	0	0	0	0	0
ASV13508	k__Bacteria; p__Bacteroidota; c__Bacteroidia; o__Bacteroidales; f__Porphyromonadaceae; g__Porphyromonas; s__Porphyromonas_catoniae	No	Yes		0	0	0	0	0	0	0	0	0	0	0	0	0	0	0	0	0	0	0	0	0	0	0	0	0	0	0	0	0	0	0	0	0	0	0	0	0	0	0	0	0	0	0	0	0
ASV13728	k__Bacteria; p__Proteobacteria; c__Gammaproteobacteria; o__Enterobacterales; f__Pasteurellaceae; g__Haemophilus; s__Haemophilus_pittmaniae	Yes	No		0	0	0	0	0	0	0	0	0	0	0	0	0	0	0	0	0	0	0	0	0	0	0	0	0	0	0	0	0	0	0	0	0	0	0	0	0	0	0	0	0	0	0	0	0
ASV13729	k__Bacteria; p__Fusobacteriota; c__Fusobacteriia; o__Fusobacteriales; f__Leptotrichiaceae; g__Leptotrichia; s__Leptotrichia_wadei	Yes	Yes		0	0	0	0	0	0	0	0	0	0	0	0	0	0	0	0	0	0	0	0	0	0	0	0	0	0	0	0	0	0	0	0	0	0	0	0	0	0	0	0	0	0	0	0	0
ASV13730	k__Bacteria; p__Proteobacteria; c__Gammaproteobacteria; o__Burkholderiales; f__Neisseriaceae; g__Neisseria; s__Neisseria_elongata	No	Yes		0	0	0	0	0	0	0	0	0	0	0	0	0	0	0	0	0	0	0	0	0	0	0	0	0	0	0	0	0	0	0	0	0	0	0	0	0	0	0	0	0	0	0	0	0
ASV13731	k__Bacteria; p__Firmicutes; c__Negativicutes; o__Veillonellales_Selenomonadales; f__Veillonellaceae; g__Veillonella; s__Veillonella_atypica	Yes	Yes		0	0	0	0	0	0	0	0	0	0	0	0	0	0	0	0	0	0	0	0	0	0	0	0	0	0	0	0	0	0	0	0	0	0	0	0	0	0	0	0	0	0	0	0	0
ASV13732	k__Bacteria; p__Fusobacteriota; c__Fusobacteriia; o__Fusobacteriales; f__Leptotrichiaceae; g__Leptotrichia; s__Leptotrichia_shahii	No	Yes		0	0	0	0	0	0	0	0	0	0	0	0	0	0	0	0	0	0	0	0	0	0	0	0	0	0	0	0	0	0	0	0	0	0	0	0	0	0	0	0	0	0	0	0	0
ASV13738	k__Bacteria; p__Bacteroidota; c__Bacteroidia; o__Bacteroidales; f__Prevotellaceae; g__Prevotella; s__Prevotella_pallens	No	Yes		0	0	0	0	0	0	0	0	0	0	0	0	0	0	0	0	0	0	0	0	0	0	0	0	0	0	0	0	0	0	0	0	0	0	0	0	0	0	0	0	0	0	0	0	0
ASV13740	k__Bacteria; p__Firmicutes; c__Negativicutes; o__Veillonellales_Selenomonadales; f__Selenomonadaceae; g__Selenomonas; s__Selenomonas_dianae	Yes	Yes		0	0	0	0	0	0	0	0	0	0	0	0	0	0	0	0	0	0	0	0	0	0	0	0	0	0	0	0	0	0	0	0	0	0	0	0	0	0	0	0	0	0	0	0	0
ASV13817	k__Bacteria; p__Proteobacteria; c__Gammaproteobacteria; o__Enterobacterales; f__Pasteurellaceae; g__Haemophilus; s__Haemophilus_parainfluenzae	Yes	Yes		0	0	0	0	0	0	0	0	0	0	0	0	0	0	0	0	0	0	0	0	0	0	0	0	0	0	0	0	0	0	0	0	0	0	0	0	0	0	0	0	0	0	0	0	0
ASV13894	k__Bacteria; p__Firmicutes; c__Bacilli; o__Lactobacillales; f__Streptococcaceae; g__Streptococcus; s__Streptococcus_mitis	Yes	No		0	0	0	0	0	0	0	0	0	0	0	0	0	0	0	0	0	0	0	0	0	0	0	0	0	0	0	0	0	0	0	0	0	0	0	0	0	0	0	0	0	0	0	0	0
ASV13895	k__Bacteria; p__Firmicutes; c__Negativicutes; o__Veillonellales_Selenomonadales; f__Veillonellaceae; g__Veillonella; s__Veillonella_rogosae	Yes	No		0	0	0	0	0	0	0	0	0	0	0	0	0	0	0	0	0	0	0	0	0	0	0	0	0	0	0	0	0	0	0	0	0	0	0	0	0	0	0	0	0	0	0	0	0
ASV14032	k__Bacteria; p__Proteobacteria; c__Gammaproteobacteria; o__Burkholderiales; f__Neisseriaceae; g__Neisseria; s__Neisseria_subflava	Yes	No		0	0	0	0	0	0	0	0	0	0	0	0	0	0	0	0	0	0	0	0	0	0	0	0	0	0	0	0	0	0	0	0	0	0	0	0	0	0	0	0	0	0	0	0	0
ASV14033	k__Bacteria; p__Bacteroidota; c__Bacteroidia; o__Flavobacteriales; f__Weeksellaceae; g__Bergeyella; s__Bergeyella_cardium	No	No		0	0	0	0	0	0	0	0	0	0	0	0	0	0	0	0	0	0	0	0	0	0	0	0	0	0	0	0	0	0	0	0	0	0	0	0	0	0	0	0	0	0	0	0	0
ASV14034	k__Bacteria; p__Bacteroidota; c__Bacteroidia; o__Bacteroidales; f__Prevotellaceae; g__Prevotella_7; s__Prevotella_melaninogenica	Yes	No		0	0	0	0	0	0	0	0	0	0	0	0	0	0	0	0	0	0	0	0	0	0	0	0	0	0	0	0	0	0	0	0	0	0	0	0	0	0	0	0	0	0	0	0	0
ASV14035	k__Bacteria; p__Bacteroidota; c__Bacteroidia; o__Bacteroidales; f__Prevotellaceae; g__Prevotella_7; s__Prevotella_melaninogenica	No	No		0	0	0	0	0	0	0	0	0	0	0	0	0	0	0	0	0	0	0	0	0	0	0	0	0	0	0	0	0	0	0	0	0	0	0	0	0	0	0	0	0	0	0	0	0
ASV14036	k__Bacteria; p__Proteobacteria; c__Gammaproteobacteria; o__Burkholderiales; f__Neisseriaceae; g__Neisseria; s__Neisseria_flavescens	Yes	No		0	0	0	0	0	0	0	0	0	0	0	0	0	0	0	0	0	0	0	0	0	0	0	0	0	0	0	0	0	0	0	0	0	0	0	0	0	0	0	0	0	0	0	0	0
ASV14038	k__Bacteria; p__Bacteroidota; c__Bacteroidia; o__Bacteroidales; f__Prevotellaceae; g__Prevotella; s__Prevotella_oris	Yes	Yes		0	0	0	0	0	0	0	0	0	0	0	0	0	0	0	0	0	0	0	0	0	0	0	0	0	0	0	0	0	0	0	0	0	0	0	0	0	0	0	0	0	0	0	0	0
ASV14039	k__Bacteria; p__Fusobacteriota; c__Fusobacteriia; o__Fusobacteriales; f__Leptotrichiaceae; g__Leptotrichia; s__Leptotrichia_buccalis	Yes	Yes		0	0	0	0	0	0	0	0	0	0	0	0	0	0	0	0	0	0	0	0	0	0	0	0	0	0	0	0	0	0	0	0	0	0	0	0	0	0	0	0	0	0	0	0	0
ASV14040	k__Bacteria; p__Proteobacteria; c__Gammaproteobacteria; o__Enterobacterales; f__Pasteurellaceae; g__Haemophilus; s__Haemophilus_parainfluenzae	Yes	Yes		0	0	0	0	0	0	0	0	0	0	0	0	0	0	0	0	0	0	0	0	0	0	0	0	0	0	0	0	0	0	0	0	0	0	0	0	0	0	0	0	0	0	0	0	0
ASV14048	k__Bacteria; p__Bacteroidota; c__Bacteroidia; o__Bacteroidales; f__Prevotellaceae; g__Alloprevotella; s__Alloprevotella_rava	No	No		0	0	0	0	0	0	0	0	0	0	0	0	0	0	0	0	0	0	0	0	0	0	0	0	0	0	0	0	0	0	0	0	0	0	0	0	0	0	0	0	0	0	0	0	0
ASV14050	k__Bacteria; p__Fusobacteriota; c__Fusobacteriia; o__Fusobacteriales; f__Leptotrichiaceae; g__Leptotrichia; s__Leptotrichia_sp._oral_taxon_215_str._W9775	Yes	Yes		0	0	0	0	0	0	0	0	0	0	0	0	0	0	0	0	0	0	0	0	0	0	0	0	0	0	0	0	0	0	0	0	0	0	0	0	0	0	0	0	0	0	0	0	0
ASV14118	k__Bacteria; p__Firmicutes; c__Bacilli; o__Lactobacillales; f__Streptococcaceae; g__Streptococcus; s__unclassified_Streptococcus	No	No		0	0	0	0	0	0	0	0	0	0	0	0	0	0	0	0	0	0	0	0	0	0	0	0	0	0	0	0	0	0	0	0	0	0	0	0	0	0	0	0	0	0	0	0	0
ASV14119	k__Bacteria; p__Bacteroidota; c__Bacteroidia; o__Sphingobacteriales; f__Lentimicrobiaceae; g__Lentimicrobium; s__unclassified_Lentimicrobium	Yes	No		0	0	0	0	0	0	0	0	0	0	0	0	0	0	0	0	0	0	0	0	0	0	0	0	0	0	0	0	0	0	0	0	0	0	0	0	0	0	0	0	0	0	0	0	0
ASV14120	k__Bacteria; p__Firmicutes; c__Bacilli; o__Lactobacillales; f__Streptococcaceae; g__Streptococcus; s__Streptococcus_gordonii	No	No		0	0	0	0	0	0	0	0	0	0	0	0	0	0	0	0	0	0	0	0	0	0	0	0	0	0	0	0	0	0	0	0	0	0	0	0	0	0	0	0	0	0	0	0	0
ASV14121	k__Bacteria; p__Fusobacteriota; c__Fusobacteriia; o__Fusobacteriales; f__Fusobacteriaceae; g__Fusobacterium; s__Fusobacterium_nucleatum	Yes	No		0	0	0	0	0	0	0	0	0	0	0	0	0	0	0	0	0	0	0	0	0	0	0	0	0	0	0	0	0	0	0	0	0	0	0	0	0	0	0	0	0	0	0	0	0
ASV14123	k__Bacteria; p__Proteobacteria; c__Gammaproteobacteria; o__Enterobacterales; f__Pasteurellaceae; g__Aggregatibacter; s__Aggregatibacter_aphrophilus	No	No		0	0	0	0	0	0	0	0	0	0	0	0	0	0	0	0	0	0	0	0	0	0	0	0	0	0	0	0	0	0	0	0	0	0	0	0	0	0	0	0	0	0	0	0	0
ASV14125	k__Bacteria; p__Firmicutes; c__Negativicutes; o__Veillonellales_Selenomonadales; f__Veillonellaceae; g__Veillonella; s__Veillonella_rogosae	No	Yes		0	0	0	0	0	0	0	0	0	0	0	0	0	0	0	0	0	0	0	0	0	0	0	0	0	0	0	0	0	0	0	0	0	0	0	0	0	0	0	0	0	0	0	0	0
ASV14126	k__Bacteria; p__Firmicutes; c__Negativicutes; o__Veillonellales_Selenomonadales; f__Veillonellaceae; g__Veillonella; s__Veillonella_parvula	No	No		0	0	0	0	0	0	0	0	0	0	0	0	0	0	0	0	0	0	0	0	0	0	0	0	0	0	0	0	0	0	0	0	0	0	0	0	0	0	0	0	0	0	0	0	0
ASV14240	k__Bacteria; p__Fusobacteriota; c__Fusobacteriia; o__Fusobacteriales; f__Leptotrichiaceae; g__Leptotrichia; s__unclassified_Leptotrichia	Yes	Yes		0	0	0	0	0	0	0	0	0	0	0	0	0	0	0	0	0	0	0	0	0	0	0	0	0	0	0	0	0	0	0	0	0	0	0	0	0	0	0	0	0	0	0	0	0
ASV14243	k__Bacteria; p__Firmicutes; c__Negativicutes; o__Veillonellales_Selenomonadales; f__Veillonellaceae; g__Megasphaera; s__Megasphaera_micronuciformis	No	No		0	0	0	0	0	0	0	0	0	0	0	0	0	0	0	0	0	0	0	0	0	0	0	0	0	0	0	0	0	0	0	0	0	0	0	0	0	0	0	0	0	0	0	0	0
ASV14246	k__Bacteria; p__Firmicutes; c__Negativicutes; o__Veillonellales_Selenomonadales; f__Selenomonadaceae; g__Selenomonas; s__Selenomonas_felix	No	Yes		0	0	0	0	0	0	0	0	0	0	0	0	0	0	0	0	0	0	0	0	0	0	0	0	0	0	0	0	0	0	0	0	0	0	0	0	0	0	0	0	0	0	0	0	0
ASV14337	k__Bacteria; p__Actinobacteriota; c__Actinobacteria; o__Actinomycetales; f__Actinomycetaceae; g__Actinomyces; s__unclassified_Actinomyces	No	No		0	0	0	0	0	0	0	0	0	0	0	0	0	0	0	0	0	0	0	0	0	0	0	0	0	0	0	0	0	0	0	0	0	0	0	0	0	0	0	0	0	0	0	0	0
ASV14343	k__Bacteria; p__Firmicutes; c__Negativicutes; o__Veillonellales_Selenomonadales; f__Veillonellaceae; g__Veillonella; s__Veillonella_tobetsuensis	Yes	Yes		0	0	0	0	0	0	0	0	0	0	0	0	0	0	0	0	0	0	0	0	0	0	0	0	0	0	0	0	0	0	0	0	0	0	0	0	0	0	0	0	0	0	0	0	0
ASV14447	k__Bacteria; p__Bacteroidota; c__Bacteroidia; o__Bacteroidales; f__Prevotellaceae; g__Alloprevotella; s__Alloprevotella_tannerae	No	Yes		0	0	0	0	0	0	0	0	0	0	0	0	0	0	0	0	0	0	0	0	0	0	0	0	0	0	0	0	0	0	0	0	0	0	0	0	0	0	0	0	0	0	0	0	0
ASV14448	k__Bacteria; p__Firmicutes; c__Negativicutes; o__Veillonellales_Selenomonadales; f__Veillonellaceae; g__Veillonella; s__Veillonella_atypica	No	Yes		0	0	0	0	0	0	0	0	0	0	0	0	0	0	0	0	0	0	0	0	0	0	0	0	0	0	0	0	0	0	0	0	0	0	0	0	0	0	0	0	0	0	0	0	0
ASV14449	k__Bacteria; p__Bacteroidota; c__Bacteroidia; o__Bacteroidales; f__Prevotellaceae; g__Alloprevotella; s__Alloprevotella_rava	Yes	No		0	0	0	0	0	0	0	0	0	0	0	0	0	0	0	0	0	0	0	0	0	0	0	0	0	0	0	0	0	0	0	0	0	0	0	0	0	0	0	0	0	0	0	0	0
ASV14450	k__Bacteria; p__Bacteroidota; c__Bacteroidia; o__Bacteroidales; f__Prevotellaceae; g__Prevotella_7; s__Prevotella_melaninogenica	Yes	No		0	0	0	0	0	0	0	0	0	0	0	0	0	0	0	0	0	0	0	0	0	0	0	0	0	0	0	0	0	0	0	0	0	0	0	0	0	0	0	0	0	0	0	0	0
ASV14451	k__Bacteria; p__Bacteroidota; c__Bacteroidia; o__Bacteroidales; f__Porphyromonadaceae; g__Porphyromonas; s__Porphyromonas_endodontalis	Yes	Yes		0	0	0	0	0	0	0	0	0	0	0	0	0	0	0	0	0	0	0	0	0	0	0	0	0	0	0	0	0	0	0	0	0	0	0	0	0	0	0	0	0	0	0	0	0
ASV14452	k__Bacteria; p__Bacteroidota; c__Bacteroidia; o__Bacteroidales; f__Prevotellaceae; g__Prevotella; s__Prevotella_intermedia	Yes	Yes		0	0	0	0	0	0	0	0	0	0	0	0	0	0	0	0	0	0	0	0	0	0	0	0	0	0	0	0	0	0	0	0	0	0	0	0	0	0	0	0	0	0	0	0	0
ASV14453	k__Bacteria; p__Bacteroidota; c__Bacteroidia; o__Bacteroidales; f__Prevotellaceae; g__Prevotella_7; s__Prevotella_melaninogenica	Yes	Yes		0	0	0	0	0	0	0	0	0	0	0	0	0	0	0	0	0	0	0	0	0	0	0	0	0	0	0	0	0	0	0	0	0	0	0	0	0	0	0	0	0	0	0	0	0
ASV14454	k__Bacteria; p__Actinobacteriota; c__Actinobacteria; o__Actinomycetales; f__Actinomycetaceae; g__Actinomyces; s__Actinomyces_graevenitzii	No	No		0	0	0	0	0	0	0	0	0	0	0	0	0	0	0	0	0	0	0	0	0	0	0	0	0	0	0	0	0	0	0	0	0	0	0	0	0	0	0	0	0	0	0	0	0
ASV14455	k__Bacteria; p__Firmicutes; c__Negativicutes; o__Veillonellales_Selenomonadales; f__Veillonellaceae; g__Veillonella; s__Veillonella_atypica	No	Yes		0	0	0	0	0	0	0	0	0	0	0	0	0	0	0	0	0	0	0	0	0	0	0	0	0	0	0	0	0	0	0	0	0	0	0	0	0	0	0	0	0	0	0	0	0
ASV14531	k__Bacteria; p__Bacteroidota; c__Bacteroidia; o__Bacteroidales; f__Prevotellaceae; g__Prevotella_7; s__Prevotella_melaninogenica	No	Yes		0	0	0	0	0	0	0	0	0	0	0	0	0	0	0	0	0	0	0	0	0	0	0	0	0	0	0	0	0	0	0	0	0	0	0	0	0	0	0	0	0	0	0	0	0
ASV14532	k__Bacteria; p__Bacteroidota; c__Bacteroidia; o__Bacteroidales; f__Prevotellaceae; g__Prevotella_7; s__Prevotella_jejuni	No	No		0	0	0	0	0	0	0	0	0	0	0	0	0	0	0	0	0	0	0	0	0	0	0	0	0	0	0	0	0	0	0	0	0	0	0	0	0	0	0	0	0	0	0	0	0
ASV14533	k__Bacteria; p__Bacteroidota; c__Bacteroidia; o__Bacteroidales; f__Porphyromonadaceae; g__Porphyromonas; s__Porphyromonas_gingivalis	No	Yes		0	0	0	0	0	0	0	0	0	0	0	0	0	0	0	0	0	0	0	0	0	0	0	0	0	0	0	0	0	0	0	0	0	0	0	0	0	0	0	0	0	0	0	0	0
ASV14534	k__Bacteria; p__Firmicutes; c__Bacilli; o__Lactobacillales; f__Streptococcaceae; g__Streptococcus; s__Streptococcus_cristatus	Yes	No		0	0	0	0	0	0	0	0	0	0	0	0	0	0	0	0	0	0	0	0	0	0	0	0	0	0	0	0	0	0	0	0	0	0	0	0	0	0	0	0	0	0	0	0	0
ASV14536	k__Bacteria; p__Bacteroidota; c__Bacteroidia; o__Bacteroidales; f__Prevotellaceae; g__Alloprevotella; s__uncultured_Bacteroidetes_bacterium	Yes	No		0	0	0	0	0	0	0	0	0	0	0	0	0	0	0	0	0	0	0	0	0	0	0	0	0	0	0	0	0	0	0	0	0	0	0	0	0	0	0	0	0	0	0	0	0
ASV14537	k__Bacteria; p__Bacteroidota; c__Bacteroidia; o__Bacteroidales; f__Prevotellaceae; g__Prevotella; s__Prevotella_intermedia	No	No		0	0	0	0	0	0	0	0	0	0	0	0	0	0	0	0	0	0	0	0	0	0	0	0	0	0	0	0	0	0	0	0	0	0	0	0	0	0	0	0	0	0	0	0	0
ASV14540	k__Bacteria; p__Bacteroidota; c__Bacteroidia; o__Bacteroidales; f__Prevotellaceae; g__Alloprevotella; s__Alloprevotella_tannerae	Yes	No		0	0	0	0	0	0	0	0	0	0	0	0	0	0	0	0	0	0	0	0	0	0	0	0	0	0	0	0	0	0	0	0	0	0	0	0	0	0	0	0	0	0	0	0	0
ASV14545	k__Bacteria; p__Fusobacteriota; c__Fusobacteriia; o__Fusobacteriales; f__Fusobacteriaceae; g__Fusobacterium; s__Fusobacterium_nucleatum	Yes	Yes		0	0	0	0	0	0	0	0	0	0	0	0	0	0	0	0	0	0	0	0	0	0	0	0	0	0	0	0	0	0	0	0	0	0	0	0	0	0	0	0	0	0	0	0	0
ASV14549	k__Bacteria; p__Firmicutes; c__Negativicutes; o__Veillonellales_Selenomonadales; f__Veillonellaceae; g__Veillonella; s__Veillonella_sp._2011_Oral_VSA_B9	Yes	No		0	0	0	0	0	0	0	0	0	0	0	0	0	0	0	0	0	0	0	0	0	0	0	0	0	0	0	0	0	0	0	0	0	0	0	0	0	0	0	0	0	0	0	0	0
ASV14693	k__Bacteria; p__Firmicutes; c__Negativicutes; o__Veillonellales_Selenomonadales; f__Veillonellaceae; g__Veillonella; s__Veillonella_atypica	Yes	Yes		0	0	0	0	0	0	0	0	0	0	0	0	0	0	0	0	0	0	0	0	0	0	0	0	0	0	0	0	0	0	0	0	0	0	0	0	0	0	0	0	0	0	0	0	0
ASV14696	k__Bacteria; p__Bacteroidota; c__Bacteroidia; o__Bacteroidales; f__Prevotellaceae; g__Alloprevotella; s__Alloprevotella_rava	Yes	Yes		0	0	0	0	0	0	0	0	0	0	0	0	0	0	0	0	0	0	0	0	0	0	0	0	0	0	0	0	0	0	0	0	0	0	0	0	0	0	0	0	0	0	0	0	0
ASV14791	k__Bacteria; p__Firmicutes; c__Negativicutes; o__Veillonellales_Selenomonadales; f__Veillonellaceae; g__Veillonella; s__Veillonella_dispar	Yes	No		0	0	0	0	0	0	0	0	0	0	0	0	0	0	0	0	0	0	0	0	0	0	0	0	0	0	0	0	0	0	0	0	0	0	0	0	0	0	0	0	0	0	0	0	0
[truncated: 35 more columns]
